# Supplementary material for: Identification of microRNAs Actively Involved in Fatty Acid Biosynthesis in Developing Brassica napus Seeds Using High-Throughput Sequencing
Source: Front Plant Sci. 2016 Oct 24;7:1570. doi: 10.3389/fpls.2016.01570 (PMC5075540; doi:10.3389/fpls.2016.01570)
Supplement: Table S2 — The abundance of known miRNA families at 14, 21, and 28 DAF. [file Table2.XLSX]

## Sheet: known
S2 Table. The miRNA abundance of known miRNA families among 14 DAF, 21 DAF and 28 DAF.
miR_name	Readnum			log2Ratio normalized			q-value(Storey et al. 2003)
	14 DAF	21 DAF	28 DAF	21DAF/14DAF	28DAF/14DAF	28DAF/21DAF	21DAF/14DAF	28DAF/14DAF	28DAF/21DAF
bna-miR167c	265973	276768	256506	-1.01353	-1.72402	-0.710494	0	0	0
bna-miR167b	265953	276791	256414	-1.0133	-1.72443	-0.711131	0	0	0
bna-miR167a	265953	276790	256414	-1.01331	-1.72443	-0.711126	0	0	0
bna-miR156f	66381	362634	704215	1.37874	1.73544	0.356692	0	0	0
bna-miR156d	66263	362124	703161	1.37928	1.73584	0.356562	0	0	0
bna-miR156a	66204	361896	702808	1.37966	1.7364	0.356746	0	0	0
bna-miR156e	66204	361179	701523	1.3768	1.73376	0.356967	0	0	0
bna-miR156g	25997	41566	49109	-0.393869	-0.754095	-0.360226	1.2668e-291	0	0
bna-miR156b	25990	41565	49114	-0.393516	-0.75356	-0.360044	4.17817e-291	0	0
bna-miR156c	25989	41565	49114	-0.39346	-0.753504	-0.360044	4.64429e-291	0	0
bna-miR166b	19033	40944	47356	0.0342209	-0.356693	-0.390914	NA	1.23608e-238	0
bna-miR166e	19033	40944	47356	0.0342209	-0.356693	-0.390914	NA	1.23608e-238	0
bna-miR166c	19033	40944	47355	0.0342209	-0.356724	-0.390945	NA	1.23608e-238	0
bna-miR166a	19030	40937	47342	0.0342017	-0.356892	-0.391094	NA	9.24935e-239	0
bna-miR166d	18993	40886	47273	0.035211	-0.356189	-0.3914	NA	1.58055e-237	0
bna-miR168a	5779	9798	10838	-0.309261	-0.764531	-0.45527	6.42751e-42	1.08152e-285	4.55673e-116
bna-miR166f	2428	6529	6140	0.356165	-0.333267	-0.689433	8.07333e-30	7.83443e-28	1.25593e-162
bna-miR172d	2390	743	375	-2.7565	-4.34379	-1.58728	0	0	1.11688e-72
bna-miR167d	1928	2100	2021	-0.947644	-1.60377	-0.656129	1.15504e-102	0	5.0699e-49
bna-miR169m	667	613	489	-1.19273	-2.11959	-0.926862	2.18774e-52	9.34286e-159	9.27747e-27
bna-miR1140	545	716	553	-0.677225	-1.65071	-0.973489	1.45397e-17	3.34658e-93	1.90212e-33
bna-miR6030	460	659	645	-0.552284	-1.18407	-0.631789	7.13551e-11	2.55934e-48	1.88552e-15
bna-miR390b	385	423	538	-0.935129	-1.18899	-0.253861	3.03111e-21	6.13485e-41	NA
bna-miR390a	384	424	538	-0.92797	-1.18524	-0.257267	5.51895e-21	1.13127e-40	NA
bna-miR390c	384	424	538	-0.92797	-1.18524	-0.257267	5.51895e-21	1.13127e-40	NA
bna-miR6029	294	277	205	-1.15686	-2.19193	-1.03507	7.42881e-23	8.35925e-74	3.3658e-15
bna-miR164a	244	512	607	-0.0016655	-0.356922	-0.355257	NA	0.00032321	3.40975e-05
bna-miR172a	241	146	199	-1.79399	-1.948	-0.154009	2.83054e-35	1.98046e-52	NA
bna-miR6028	154	259	254	-0.320906	-0.949839	-0.628933	NA	2.41586e-12	6.95691e-07
bna-miR824	122	485	910	0.920175	1.22725	0.307072	5.12312e-13	2.83128e-32	8.99677e-05
bna-miR171f	101	144	239	-0.511714	0.219228	0.730942	NA	NA	NA
bna-miR171g	101	144	239	-0.511714	0.219228	0.730942	NA	NA	NA
bna-miR159	87	134	278	0.623146	1.676	1.05285	NA	NA	NA
bna-miR403	75	181	265	1.27103	1.82103	0.550003	NA	NA	NA
bna-miR860	40	49	53	0.292782	-1.26575	0.113211	NA	8.73143e-06	NA
bna-miR164c	38	68	347	-0.231393	1.51913	1.75052	NA	1.04412e-17	9.27747e-27
bna-miR164b	38	68	347	-0.231393	1.51913	1.75052	NA	1.04412e-17	9.27747e-27
bna-miR164d	38	68	347	-0.231393	1.51913	1.75052	NA	1.04412e-17	9.27747e-27
bna-miR6031	36	104	168	1.53051	2.22239	0.691878	NA	NA	NA
bna-miR6032	32	54	77	0.754888	1.26679	0.511899	NA	NA	NA
bna-miR160b	29	20	91	-1.60698	-0.0219239	1.58506	7.2018e-05	NA	3.59203e-07
bna-miR160d	29	20	91	-1.60698	-0.0219239	1.58506	7.2018e-05	NA	3.59203e-07
bna-miR160a	29	20	90	-1.60698	-0.0378654	1.56912	7.2018e-05	NA	4.90934e-07
bna-miR6035	28	20	18	-1.55635	-2.30917	-0.752812	0.000135042	1.11064e-08	NA
bna-miR160c	25	15	79	-1.80789	-0.011813	1.79608	6.91764e-05	NA	2.36143e-07
bna-miR169n	20	21	32	0.0703893	0.678072	0.607683	NA	NA	NA
bna-miR394a	18	4	39	-3.24085	-0.55626	2.68459	2.22718e-06	NA	2.90338e-06
bna-miR394b	18	4	38	-3.24085	-0.593735	2.64712	2.22718e-06	NA	4.47704e-06
bna-miR161	15	31	33	1.04731	1.1375	0.0901978	NA	NA	NA
bna-miR6036	8	1	6	-4.07093	-1.48597	2.58496	0.000529857	NA	NA
bna-miR2111b-3p	8	1	2	-4.07093	-3.67174	0.399191	0.000529857	0.000159982	NA
bna-miR397a	7	20	41	1.51457	2.5502	1.03562	NA	NA	NA
bna-miR397b	7	20	41	1.51457	2.5502	1.03562	NA	NA	NA
bna-miR169a	6	24	52	-0.2356	0.879877	1.11548	NA	NA	NA
bna-miR169b	6	24	52	-0.2356	0.879877	1.11548	NA	NA	NA
bna-miR172b	6	5	10	-0.263034	0.613466	0.8765	NA	NA	NA
bna-miR393	4	0	1	0.0169	-0.0567	-0.0736	NA	NA	NA
bna-miR172c	3	4	7	0.415037	1.22239	0.807355	NA	NA	NA
bna-miR396a	3	4	1	0.415037	0.195037	-0.22	NA	NA	NA
bna-miR2111a-3p	3	1	1	-1.58496	-1.58496	0	NA	NA	NA
bna-miR168b	2	0	1	0.0149	-0.0627	-0.0776	NA	NA	NA
bna-miR2111c	2	0	0	0.0159	-0.0597	-0.0756	NA	NA	NA
bna-miR395e	2	4	6	0.36246	0.947423	0.584963	NA	NA	NA
bna-miR395f	2	4	6	0.36146	0.946423	0.584963	NA	NA	NA
bna-miR395d	2	4	6	0.36046	0.945423	0.584963	NA	NA	NA
bna-miR171a	2	2	2	0.17973	0.35946	0.17973	NA	NA	NA
bna-miR171b	2	2	2	0.17923	0.35846	0.17923	NA	NA	NA
bna-miR171c	2	2	2	0.17873	0.35746	0.17873	NA	NA	NA
bna-miR171d	2	2	2	0.17823	0.35646	0.17823	NA	NA	NA
bna-miR171e	2	2	2	0.17773	0.35546	0.17773	NA	NA	NA
bna-miR2111a-5p	1	0	2	0.0119	-0.0717	-0.0836	NA	NA	NA
bna-miR2111b-5p	1	0	2	0.0129	-0.0687	-0.0816	NA	NA	NA
bna-miR2111d	1	0	2	0.0139	-0.0657	-0.0796	NA	NA	NA
bna-miR399b	1	4	4	0.2736	0.2736	0	NA	NA	NA
bna-miR399a	1	4	4	0.2387	0.2387	0	NA	NA	NA
bna-miR399c	1	1	0	0.1132	0.2321	0.1189	NA	NA	NA
bna-miR169g	0	1	1	0.0089	-0.0807	-0.0896	NA	NA	NA
bna-miR169h	0	1	1	0.0099	-0.0777	-0.0876	NA	NA	NA
bna-miR169k	0	1	1	0.0109	-0.0747	-0.0856	NA	NA	NA
bna-miR169i	0	1	0	0.1176	0	0.1176	NA	NA	NA
bna-miR169j	0	1	0	0.1176	0	0.1176	NA	NA	NA
bna-miR169l	0	1	0	0.1176	0	0.1176	NA	NA	NA
bna-miR395a	0	0	2	0	-0.1342	-0.1342	NA	NA	NA
bna-miR395b	0	0	2	0	-0.1342	-0.1342	NA	NA	NA
bna-miR395c	0	0	2	0	-0.1342	-0.1342	NA	NA	NA

## Sheet: novel
miR_name	Readnum			log2Ratio normalized			q-value(Storey et al. 2003)
	14 DAF	21 DAF	28 DAF	21DAF/14DAF	28DAF/14DAF	28DAF/21DAF	21DAF/14DAF	28DAF/14DAF	28DAF/21DAF
novel_mir_92	12272	0	0	-14.681	-14.9755	-0.294529	0	0	NA
novel_mir_146	10168	13227	16128	0.37945	0.665532	0.286082	NA	NA	NA
novel_mir_48	4315	4140	2935	-0.0597298	-0.556	-0.49627	NA	NA	NA
novel_mir_62	1079	595	776	-0.858733	-0.475566	0.383167	NA	NA	NA
novel_mir_324	717	0	0	-10.5838	-10.8783	-0.294529	1.06303e-111	3.96622e-119	NA
novel_mir_363	620	333	0	-0.994677	-10.6686	-9.67391	NA	9.82619e-107	1.49372e-63
novel_mir_367	287	52	0	-2.5624	-9.55737	-6.99497	4.87452e-43	7.99182e-59	7.62564e-14
novel_mir_344	277	0	867	-9.21167	1.25369	10.4654	3.84572e-53	3.19135e-42	8.32505e-120
novel_mir_123	229	425	452	0.892115	0.980975	0.0888599	NA	NA	NA
novel_mir_371	173	234	237	0.435736	0.454115	0.0183785	NA	NA	NA
novel_mir_256	159	0	108	-8.41081	-0.950456	7.46036	4.88694e-34	NA	7.42057e-22
novel_mir_219	125	56	54	-1.25636	-1.60336	-0.346996	1.53754e-08	1.02981e-12	NA
novel_mir_40	107	172	256	0.684798	1.25853	0.573735	NA	NA	NA
novel_mir_198	91	0	99	-7.60573	-0.270898	7.33483	1.79687e-21	NA	2.0392e-20
novel_mir_63	87	155	106	0.833181	0.284977	-0.548204	NA	NA	NA
novel_mir_57	86	162	228	1.01416	1.01416	0	NA	2.26435e-09	NA
novel_mir_52	85	36	12	-1.3374	-3.21689	-1.87949	6.14834e-07	8.20451e-19	2.70733e-05
novel_mir_218	82	0	0	-7.45548	-7.75001	-0.294529	9.66004e-20	1.58339e-21	NA
novel_mir_227	81	0	0	-7.43778	-7.73231	-0.294529	1.42487e-19	2.28873e-21	NA
novel_mir_145	77	0	0	-7.36472	-7.65925	-0.294529	8.73148e-19	1.62606e-20	NA
novel_mir_285	70	0	0	-7.22721	-7.52174	-0.294529	2.1806e-17	5.29207e-19	NA
novel_mir_349	66	0	0	-7.14233	-7.43685	-0.294529	1.28443e-16	3.85225e-18	NA
novel_mir_117	60	0	0	-7.00482	-7.29935	-0.294529	2.36011e-15	7.78039e-17	NA
novel_mir_189	56	57	53	0.0255351	-0.0794345	-0.10497	NA	NA	NA
novel_mir_281	54	67	26	0.21327	-1.44691	-1.66018	NA	3.58143e-06	3.34915e-07
novel_mir_340	52	0	38	-6.79837	-0.844973	5.9534	1.03288e-13	NA	4.32624e-09
novel_mir_157	52	0	0	-6.79837	-7.0929	-0.294529	1.03288e-13	5.54264e-15	NA
novel_mir_73	49	0	0	-6.71264	-7.00717	-0.294529	4.66336e-13	2.62933e-14	NA
novel_mir_160	47	0	0	-6.65252	-6.94705	-0.294529	1.27201e-12	7.79216e-14	NA
novel_mir_231	46	71	0	0.528254	-6.91602	-7.44428	NA	1.32554e-13	5.97815e-18
novel_mir_365	45	0	0	-6.58978	-6.88431	-0.294529	3.38576e-12	2.26247e-13	NA
novel_mir_220	45	100	143	1.05407	1.27556	0.221486	8.88902e-06	1.08307e-08	NA
novel_mir_99	44	0	197	-6.55736	1.77016	8.32752	5.21436e-12	7.59987e-17	2.06541e-36
novel_mir_115	44	58	49	0.398549	0.155278	-0.243271	NA	NA	NA
novel_mir_257	43	63	72	0.551015	0.74366	0.192645	NA	NA	NA
novel_mir_44	42	16	17	-1.49025	-1.69731	-0.207066	4.67699e-05	3.96857e-06	NA
novel_mir_51	41	0	0	-6.45548	-6.75001	-0.294529	2.35479e-11	1.8835e-12	NA
novel_mir_294	41	0	0	-6.45548	-6.75001	-0.294529	2.35479e-11	1.8835e-12	NA
novel_mir_144	40	55	122	1.21635	1.21635	0	NA	2.30588e-07	NA
novel_mir_20	39	37	0	-0.17388	-6.67786	-6.50398	NA	5.70819e-12	2.03485e-10
novel_mir_335	39	28	0	-0.575979	-6.67786	-6.10188	NA	5.70819e-12	2.32074e-08
novel_mir_191	38	0	0	-6.34586	-6.64039	-0.294529	1.04006e-10	9.53339e-12	NA
novel_mir_187	37	145	186	1.87252	1.93725	0.0647207	8.68862e-15	7.1665e-18	NA
novel_mir_195	37	0	0	-6.30738	-6.60191	-0.294529	1.74815e-10	1.63906e-11	NA
novel_mir_213	36	37	27	0.0395284	-0.415037	-0.454566	NA	NA	NA
novel_mir_139	35	84	39	1.1651	-0.236341	-1.40144	9.95411e-06	NA	4.28132e-07
novel_mir_108	35	72	58	1.04064	0.728698	-0.311944	NA	NA	NA
novel_mir_88	35	42	51	0.263034	0.543142	0.280108	NA	NA	NA
novel_mir_238	35	23	15	-1.61485	-1.61485	0	NA	2.55268e-05	NA
novel_mir_250	33	10	8	-1.8204	-2.43685	-0.616457	3.81837e-05	4.96045e-07	NA
novel_mir_373	32	0	16	-6.09793	-1.39246	4.70547	2.50886e-09	0.000132127	8.4411e-05
novel_mir_241	32	7	11	-2.29058	-1.93303	0.357548	6.03595e-06	8.3012e-06	NA
novel_mir_173	32	14	7	-1.29058	-2.58511	-1.29453	0.000370235	3.36329e-07	NA
novel_mir_269	32	41	0	0.259621	-6.39246	-6.65208	NA	2.79263e-10	2.30216e-11
novel_mir_370	30	0	102	-6.00482	1.37307	7.3779	6.57453e-09	2.07678e-07	6.39254e-21
novel_mir_58	30	54	31	1.09522	0	-1.09522	NA	NA	0.000354473
novel_mir_242	29	0	0	-5.95591	-6.25044	-0.294529	1.11619e-08	1.35097e-09	NA
novel_mir_230	28	0	8	-5.90529	-2.19982	3.70547	1.80982e-08	6.47585e-06	NA
novel_mir_265	28	72	59	1.26464	1.26464	0	1.14866e-05	NA	NA
novel_mir_93	28	45	42	0.684498	0.584963	-0.0995357	NA	NA	NA
novel_mir_207	28	41	51	0.550197	0.86507	0.314873	NA	NA	NA
novel_mir_266	27	84	92	1.5395	1.37621	-0.163285	1.39896e-07	6.34526e-07	NA
novel_mir_39	26	102	49	1.87405	0.52181	-1.35224	5.66681e-11	NA	6.75437e-08
novel_mir_278	26	101	123	1.85984	1.84961	-0.010226	8.46515e-11	8.09776e-12	NA
novel_mir_375	26	47	0	0.756218	-6.0929	-6.84912	NA	7.57555e-09	9.43329e-13
novel_mir_212	26	41	66	0.657112	1.34395	0.686842	NA	NA	NA
novel_mir_287	26	31	0	0.155825	-6.0929	-6.24873	NA	7.57555e-09	4.57092e-09
novel_mir_233	26	29	13	0.05961	-1.39246	-1.45207	NA	0.000301542	0.000720526
novel_mir_119	25	80	109	1.58014	1.73187	0.151727	1.55999e-07	5.86532e-10	NA
novel_mir_26	25	32	21	0.356144	-0.251539	-0.607683	NA	NA	NA
novel_mir_129	24	0	26	-5.68289	-0.276983	5.40591	1.55999e-07	NA	9.47643e-07
novel_mir_332	24	0	0	-5.68289	-5.97742	-0.294529	1.55999e-07	2.41334e-08	NA
novel_mir_147	23	0	0	-5.62149	-5.91602	-0.294529	2.55956e-07	4.08348e-08	NA
novel_mir_358	23	0	0	-5.62149	-5.91602	-0.294529	2.55956e-07	4.08348e-08	NA
novel_mir_274	22	0	0	-5.55736	-5.85189	-0.294529	4.39219e-07	7.43771e-08	NA
novel_mir_53	22	46	51	1.06413	1.21299	0.148863	NA	NA	NA
novel_mir_65	22	24	0	0.0275996	-5.85189	-5.87949	NA	7.43771e-08	1.96043e-07
novel_mir_197	22	12	8	-1.85189	-1.85189	0	NA	0.000116146	NA
novel_mir_193	21	0	0	-5.49025	-5.78478	-0.294529	7.24795e-07	1.35027e-07	NA
novel_mir_1	21	46	70	1.03331	1.34451	0.311192	0.000461078	9.11039e-06	NA
novel_mir_328	21	45	59	1.0016	1.09787	0.0962609	0.000604298	0.000145466	NA
novel_mir_152	21	31	46	0.561879	1.13124	0.569366	NA	NA	NA
novel_mir_302	21	9	0	-1.32032	-5.78478	-4.46445	NA	1.35027e-07	0.000638809
novel_mir_96	20	0	0	-5.41986	-5.71439	-0.294529	1.23579e-06	2.36155e-07	NA
novel_mir_116	20	28	57	1.1185	1.1185	0	NA	0.000148761	NA
novel_mir_364	20	22	13	0.137504	-0.621488	-0.758992	NA	NA	NA
novel_mir_54	19	0	0	-5.34586	-5.64039	-0.294529	2.14545e-06	4.21665e-07	NA
novel_mir_49	19	0	0	-5.34586	-5.64039	-0.294529	2.14545e-06	4.21665e-07	NA
novel_mir_333	19	47	0	1.20873	-5.64039	-6.84912	0.000168033	4.21665e-07	9.43329e-13
novel_mir_156	19	25	10	0.297997	-1.31846	-1.61646	NA	0.000953228	0.000720526
novel_mir_113	18	0	0	-5.26786	-5.56239	-0.294529	3.58166e-06	7.60915e-07	NA
novel_mir_225	17	0	0	-5.18539	-5.47992	-0.294529	6.05646e-06	1.33088e-06	NA
novel_mir_17	17	0	0	-5.18539	-5.47992	-0.294529	6.05646e-06	1.33088e-06	NA
novel_mir_136	17	45	68	1.30646	1.60754	0.301081	0.000123759	1.295e-06	NA
novel_mir_289	17	43	0	1.24087	-5.47992	-6.72079	0.000218139	1.33088e-06	7.76181e-12
novel_mir_68	16	0	76	-5.09793	1.85547	6.9534	1.00551e-05	3.51282e-08	2.6871e-16
novel_mir_141	16	0	0	-5.09793	-5.39246	-0.294529	1.00551e-05	2.45611e-06	NA
novel_mir_84	16	20	13	0.321928	-0.29956	-0.621488	NA	NA	NA
novel_mir_209	16	12	13	-0.415037	-0.29956	0.115477	NA	NA	NA
novel_mir_206	15	86	0	2.42144	-5.29935	-7.72079	1.94896e-12	3.96857e-06	5.40528e-21
novel_mir_208	15	59	69	1.87782	1.80917	-0.0686476	3.31978e-07	1.85922e-07	NA
novel_mir_43	15	0	43	-5.00482	1.12691	6.13174	1.66272e-05	0.000395271	4.92453e-10
novel_mir_200	15	0	23	-5.00482	0.224211	5.22903	1.66272e-05	NA	3.80166e-06
novel_mir_135	15	0	0	-5.00482	-5.29935	-0.294529	1.66272e-05	3.96857e-06	NA
novel_mir_357	15	0	0	-5.00482	-5.29935	-0.294529	1.66272e-05	3.96857e-06	NA
novel_mir_55	15	0	0	-5.00482	-5.29935	-0.294529	1.66272e-05	3.96857e-06	NA
novel_mir_284	15	0	0	-5.00482	-5.29935	-0.294529	1.66272e-05	3.96857e-06	NA
novel_mir_100	15	0	0	-5.00482	-5.29935	-0.294529	1.66272e-05	3.96857e-06	NA
novel_mir_235	15	29	53	1.42857	1.42857	0	NA	3.37765e-05	NA
novel_mir_327	15	32	41	1.0582	1.0582	0	NA	0.000656479	NA
novel_mir_345	15	14	27	-0.0995357	0.847997	0.947533	NA	NA	NA
novel_mir_80	15	11	20	-0.447459	0.415037	0.862496	NA	NA	NA
novel_mir_174	14	0	0	-4.90529	-5.19982	-0.294529	2.59606e-05	6.9715e-06	NA
novel_mir_217	14	0	0	-4.90529	-5.19982	-0.294529	2.59606e-05	6.9715e-06	NA
novel_mir_132	14	0	0	-4.90529	-5.19982	-0.294529	2.59606e-05	6.9715e-06	NA
novel_mir_228	14	0	0	-4.90529	-5.19982	-0.294529	2.59606e-05	6.9715e-06	NA
novel_mir_83	14	0	0	-4.90529	-5.19982	-0.294529	2.59606e-05	6.9715e-06	NA
novel_mir_280	14	0	0	-4.90529	-5.19982	-0.294529	2.59606e-05	6.9715e-06	NA
novel_mir_6	14	0	0	-4.90529	-5.19982	-0.294529	2.59606e-05	6.9715e-06	NA
novel_mir_125	14	0	0	-4.90529	-5.19982	-0.294529	2.59606e-05	6.9715e-06	NA
novel_mir_50	14	31	54	1.55507	1.55507	0	NA	1.25761e-05	NA
novel_mir_222	14	18	0	0.264639	-5.19982	-5.46445	NA	6.9715e-06	5.26142e-06
novel_mir_190	13	0	65	-4.79837	1.92947	6.72784	4.09638e-05	1.36261e-07	2.79177e-14
novel_mir_140	13	0	0	-4.79837	-5.0929	-0.294529	4.09638e-05	1.2791e-05	NA
novel_mir_46	13	0	0	-4.79837	-5.0929	-0.294529	4.09638e-05	1.2791e-05	NA
novel_mir_128	13	0	0	-4.79837	-5.0929	-0.294529	4.09638e-05	1.2791e-05	NA
novel_mir_101	13	0	0	-4.79837	-5.0929	-0.294529	4.09638e-05	1.2791e-05	NA
novel_mir_243	13	0	0	-4.79837	-5.0929	-0.294529	4.09638e-05	1.2791e-05	NA
novel_mir_45	13	0	0	-4.79837	-5.0929	-0.294529	4.09638e-05	1.2791e-05	NA
novel_mir_149	13	0	0	-4.79837	-5.0929	-0.294529	4.09638e-05	1.2791e-05	NA
novel_mir_14	13	0	0	-4.79837	-5.0929	-0.294529	4.09638e-05	1.2791e-05	NA
novel_mir_41	13	19	31	0.547488	1.25376	0.706269	NA	NA	NA
novel_mir_23	13	16	33	0.29956	1.34395	1.04439	NA	NA	NA
novel_mir_232	12	0	23	-4.68289	0.546139	5.22903	6.63984e-05	NA	3.80166e-06
novel_mir_192	12	0	0	-4.68289	-4.97742	-0.294529	6.63984e-05	2.41757e-05	NA
novel_mir_172	12	0	0	-4.68289	-4.97742	-0.294529	6.63984e-05	2.41757e-05	NA
novel_mir_361	12	0	0	-4.68289	-4.97742	-0.294529	6.63984e-05	2.41757e-05	NA
novel_mir_221	12	0	0	-4.68289	-4.97742	-0.294529	6.63984e-05	2.41757e-05	NA
novel_mir_366	12	0	0	-4.68289	-4.97742	-0.294529	6.63984e-05	2.41757e-05	NA
novel_mir_236	12	33	28	1.3615	1.3615	0	0.00032751	NA	NA
novel_mir_169	12	24	34	1.11004	1.11004	0	NA	0.000841642	NA
novel_mir_377	12	17	0	0.404569	-4.97742	-5.38199	NA	2.41757e-05	8.762e-06
novel_mir_166	12	6	9	-1	-0.415037	0.584963	NA	NA	NA
novel_mir_24	11	43	24	1.8689	0.733071	-1.13583	7.56243e-06	NA	0.000708527
novel_mir_342	11	0	5	-4.55736	-4.55736	0	0.000103017	NA	NA
novel_mir_71	11	0	0	-4.55736	-4.85189	-0.294529	0.000103017	3.88793e-05	NA
novel_mir_138	11	0	0	-4.55736	-4.85189	-0.294529	0.000103017	3.88793e-05	NA
novel_mir_155	11	0	0	-4.55736	-4.85189	-0.294529	0.000103017	3.88793e-05	NA
novel_mir_103	11	0	0	-4.55736	-4.85189	-0.294529	0.000103017	3.88793e-05	NA
novel_mir_79	11	0	0	-4.55736	-4.85189	-0.294529	0.000103017	3.88793e-05	NA
novel_mir_258	11	0	0	-4.55736	-4.85189	-0.294529	0.000103017	3.88793e-05	NA
novel_mir_247	11	0	0	-4.55736	-4.85189	-0.294529	0.000103017	3.88793e-05	NA
novel_mir_70	11	0	0	-4.55736	-4.85189	-0.294529	0.000103017	3.88793e-05	NA
novel_mir_356	11	0	0	-4.55736	-4.85189	-0.294529	0.000103017	3.88793e-05	NA
novel_mir_215	11	0	0	-4.55736	-4.85189	-0.294529	0.000103017	3.88793e-05	NA
novel_mir_354	11	0	0	-4.55736	-4.85189	-0.294529	0.000103017	3.88793e-05	NA
novel_mir_196	11	0	0	-4.55736	-4.85189	-0.294529	0.000103017	3.88793e-05	NA
novel_mir_201	11	0	0	-4.55736	-4.85189	-0.294529	0.000103017	3.88793e-05	NA
novel_mir_183	11	0	0	-4.55736	-4.85189	-0.294529	0.000103017	3.88793e-05	NA
novel_mir_22	11	0	0	-4.55736	-4.85189	-0.294529	0.000103017	3.88793e-05	NA
novel_mir_56	11	0	0	-4.55736	-4.85189	-0.294529	0.000103017	3.88793e-05	NA
novel_mir_291	11	0	0	-4.55736	-4.85189	-0.294529	0.000103017	3.88793e-05	NA
novel_mir_339	11	0	0	-4.55736	-4.85189	-0.294529	0.000103017	3.88793e-05	NA
novel_mir_249	11	0	0	-4.55736	-4.85189	-0.294529	0.000103017	3.88793e-05	NA
novel_mir_143	11	0	0	-4.55736	-4.85189	-0.294529	0.000103017	3.88793e-05	NA
novel_mir_378	11	0	0	-4.55736	-4.85189	-0.294529	0.000103017	3.88793e-05	NA
novel_mir_188	11	0	0	-4.55736	-4.85189	-0.294529	0.000103017	3.88793e-05	NA
novel_mir_168	11	0	0	-4.55736	-4.85189	-0.294529	0.000103017	3.88793e-05	NA
novel_mir_283	11	0	0	-4.55736	-4.85189	-0.294529	0.000103017	3.88793e-05	NA
novel_mir_133	11	28	0	1.24999	-4.85189	-6.10188	0.000870817	3.88793e-05	2.32074e-08
novel_mir_37	11	27	43	1.57437	1.57437	0	NA	4.57104e-05	NA
novel_mir_106	11	14	32	1.14811	1.14811	0	NA	0.000859185	NA
novel_mir_126	11	20	14	0.862496	0.347923	-0.514573	NA	NA	NA
novel_mir_134	11	20	11	0.862496	0	-0.862496	NA	NA	NA
novel_mir_315	11	13	14	0.241008	0.347923	0.106915	NA	NA	NA
novel_mir_2	11	11	0	-0.0979313	-4.85189	-4.75396	NA	3.88793e-05	0.000229411
novel_mir_360	11	9	0	-0.387438	-4.85189	-4.46445	NA	3.88793e-05	0.000638809
novel_mir_61	10	0	25	-4.41986	0.929468	5.34933	0.000168033	NA	1.55707e-06
novel_mir_307	10	0	22	-4.41986	0.745043	5.1649	0.000168033	NA	5.82636e-06
novel_mir_255	10	0	16	-4.41986	0.285612	4.70547	0.000168033	NA	8.4411e-05
novel_mir_260	10	0	8	-4.41986	-4.41986	0	0.000168033	NA	NA
novel_mir_279	10	0	9	-4.41986	-4.41986	0	0.000168033	NA	NA
novel_mir_25	10	0	0	-4.41986	-4.71439	-0.294529	0.000168033	7.25299e-05	NA
novel_mir_8	10	0	0	-4.41986	-4.71439	-0.294529	0.000168033	7.25299e-05	NA
novel_mir_303	10	0	0	-4.41986	-4.71439	-0.294529	0.000168033	7.25299e-05	NA
novel_mir_318	10	0	0	-4.41986	-4.71439	-0.294529	0.000168033	7.25299e-05	NA
novel_mir_248	10	0	0	-4.41986	-4.71439	-0.294529	0.000168033	7.25299e-05	NA
novel_mir_21	10	0	0	-4.41986	-4.71439	-0.294529	0.000168033	7.25299e-05	NA
novel_mir_321	10	0	0	-4.41986	-4.71439	-0.294529	0.000168033	7.25299e-05	NA
novel_mir_16	10	0	0	-4.41986	-4.71439	-0.294529	0.000168033	7.25299e-05	NA
novel_mir_194	10	0	0	-4.41986	-4.71439	-0.294529	0.000168033	7.25299e-05	NA
novel_mir_320	10	0	0	-4.41986	-4.71439	-0.294529	0.000168033	7.25299e-05	NA
novel_mir_89	10	0	0	-4.41986	-4.71439	-0.294529	0.000168033	7.25299e-05	NA
novel_mir_11	10	0	0	-4.41986	-4.71439	-0.294529	0.000168033	7.25299e-05	NA
novel_mir_296	10	0	0	-4.41986	-4.71439	-0.294529	0.000168033	7.25299e-05	NA
novel_mir_264	10	0	0	-4.41986	-4.71439	-0.294529	0.000168033	7.25299e-05	NA
novel_mir_118	10	0	0	-4.41986	-4.71439	-0.294529	0.000168033	7.25299e-05	NA
novel_mir_286	10	0	0	-4.41986	-4.71439	-0.294529	0.000168033	7.25299e-05	NA
novel_mir_325	10	0	0	-4.41986	-4.71439	-0.294529	0.000168033	7.25299e-05	NA
novel_mir_273	10	0	0	-4.41986	-4.71439	-0.294529	0.000168033	7.25299e-05	NA
novel_mir_214	10	22	35	1.41489	1.41489	0	NA	0.00023812	NA
novel_mir_109	10	24	29	1.26303	1.53605	0.273018	NA	NA	NA
novel_mir_97	10	10	9	0	-0.152003	-0.152003	NA	NA	NA
novel_mir_216	10	7	0	-4.71439	-4.71439	0	NA	7.25299e-05	NA
novel_mir_304	9	0	27	-4.26786	1.1925	5.46036	0.000261344	NA	5.8483e-07
novel_mir_66	9	0	7	-4.26786	-4.26786	0	0.000261344	NA	NA
novel_mir_95	9	0	0	-4.26786	-4.56239	-0.294529	0.000261344	0.000128001	NA
novel_mir_38	9	0	0	-4.26786	-4.56239	-0.294529	0.000261344	0.000128001	NA
novel_mir_305	9	0	0	-4.26786	-4.56239	-0.294529	0.000261344	0.000128001	NA
novel_mir_176	9	0	0	-4.26786	-4.56239	-0.294529	0.000261344	0.000128001	NA
novel_mir_293	9	0	0	-4.26786	-4.56239	-0.294529	0.000261344	0.000128001	NA
novel_mir_64	9	0	0	-4.26786	-4.56239	-0.294529	0.000261344	0.000128001	NA
novel_mir_110	9	0	0	-4.26786	-4.56239	-0.294529	0.000261344	0.000128001	NA
novel_mir_290	9	0	0	-4.26786	-4.56239	-0.294529	0.000261344	0.000128001	NA
novel_mir_111	9	0	0	-4.26786	-4.56239	-0.294529	0.000261344	0.000128001	NA
novel_mir_148	9	0	0	-4.26786	-4.56239	-0.294529	0.000261344	0.000128001	NA
novel_mir_246	9	0	0	-4.26786	-4.56239	-0.294529	0.000261344	0.000128001	NA
novel_mir_74	9	0	0	-4.26786	-4.56239	-0.294529	0.000261344	0.000128001	NA
novel_mir_252	9	0	0	-4.26786	-4.56239	-0.294529	0.000261344	0.000128001	NA
novel_mir_137	9	0	0	-4.26786	-4.56239	-0.294529	0.000261344	0.000128001	NA
novel_mir_177	9	0	0	-4.26786	-4.56239	-0.294529	0.000261344	0.000128001	NA
novel_mir_350	9	0	0	-4.26786	-4.56239	-0.294529	0.000261344	0.000128001	NA
novel_mir_10	9	0	0	-4.26786	-4.56239	-0.294529	0.000261344	0.000128001	NA
novel_mir_253	9	0	0	-4.26786	-4.56239	-0.294529	0.000261344	0.000128001	NA
novel_mir_34	9	0	0	-4.26786	-4.56239	-0.294529	0.000261344	0.000128001	NA
novel_mir_226	9	0	0	-4.26786	-4.56239	-0.294529	0.000261344	0.000128001	NA
novel_mir_12	9	0	0	-4.26786	-4.56239	-0.294529	0.000261344	0.000128001	NA
novel_mir_352	9	0	0	-4.26786	-4.56239	-0.294529	0.000261344	0.000128001	NA
novel_mir_121	9	0	0	-4.26786	-4.56239	-0.294529	0.000261344	0.000128001	NA
novel_mir_309	9	0	0	-4.26786	-4.56239	-0.294529	0.000261344	0.000128001	NA
novel_mir_223	9	27	20	1.48703	1.48703	0	0.000404887	NA	NA
novel_mir_162	9	22	26	1.28951	1.53051	0.241008	NA	NA	NA
novel_mir_271	9	21	20	1.22239	1.152	-0.0703893	NA	NA	NA
novel_mir_295	9	22	0	1.19158	-4.56239	-5.75396	NA	0.000128001	5.8442e-07
novel_mir_112	9	16	18	0.830075	1	0.169925	NA	NA	NA
novel_mir_224	9	17	0	0.819607	-4.56239	-5.38199	NA	0.000128001	8.762e-06
novel_mir_86	9	16	0	0.732144	-4.56239	-5.29453	NA	0.000128001	1.44674e-05
novel_mir_3	9	14	13	0.63743	0.530515	-0.106915	NA	NA	NA
novel_mir_90	9	14	0	0.539499	-4.56239	-5.10188	NA	0.000128001	4.54958e-05
novel_mir_130	9	11	13	0.289507	0.530515	0.241008	NA	NA	NA
novel_mir_185	9	11	0	0.191575	-4.56239	-4.75396	NA	0.000128001	0.000229411
novel_mir_151	9	6	0	-4.56239	-4.56239	0	NA	0.000128001	NA
novel_mir_346	8	89	33	3.3778	1.65193	-1.72587	3.50647e-17	0.000128001	2.04233e-09
novel_mir_244	8	42	70	2.29439	2.73682	0.442437	8.26627e-07	5.51136e-11	NA
novel_mir_268	8	31	0	1.85627	-4.39246	-6.24873	6.55144e-05	0.000206093	4.57092e-09
novel_mir_312	8	0	45	-4.09793	2.09939	6.19732	0.000439561	2.06688e-06	2.03485e-10
novel_mir_33	8	0	30	-4.09793	1.51443	5.61236	0.000439561	0.000304877	1.51921e-07
novel_mir_347	8	0	26	-4.09793	1.30798	5.40591	0.000439561	0.000865189	9.47643e-07
novel_mir_323	8	0	0	-4.09793	-4.39246	-0.294529	0.000439561	0.000206093	NA
novel_mir_362	8	0	0	-4.09793	-4.39246	-0.294529	0.000439561	0.000206093	NA
novel_mir_5	8	0	0	-4.09793	-4.39246	-0.294529	0.000439561	0.000206093	NA
novel_mir_82	8	0	0	-4.09793	-4.39246	-0.294529	0.000439561	0.000206093	NA
novel_mir_372	8	0	0	-4.09793	-4.39246	-0.294529	0.000439561	0.000206093	NA
novel_mir_301	8	0	0	-4.09793	-4.39246	-0.294529	0.000439561	0.000206093	NA
novel_mir_131	8	0	0	-4.09793	-4.39246	-0.294529	0.000439561	0.000206093	NA
novel_mir_272	8	0	0	-4.09793	-4.39246	-0.294529	0.000439561	0.000206093	NA
novel_mir_376	8	0	0	-4.09793	-4.39246	-0.294529	0.000439561	0.000206093	NA
novel_mir_104	8	0	0	-4.09793	-4.39246	-0.294529	0.000439561	0.000206093	NA
novel_mir_267	8	0	0	-4.09793	-4.39246	-0.294529	0.000439561	0.000206093	NA
novel_mir_27	8	0	0	-4.09793	-4.39246	-0.294529	0.000439561	0.000206093	NA
novel_mir_210	8	0	0	-4.09793	-4.39246	-0.294529	0.000439561	0.000206093	NA
novel_mir_282	8	0	0	-4.09793	-4.39246	-0.294529	0.000439561	0.000206093	NA
novel_mir_178	8	0	0	-4.09793	-4.39246	-0.294529	0.000439561	0.000206093	NA
novel_mir_31	8	0	0	-4.09793	-4.39246	-0.294529	0.000439561	0.000206093	NA
novel_mir_76	8	23	32	1.42563	1.60754	0.181909	0.000855368	0.000167338	NA
novel_mir_355	8	21	46	2.1311	2.1311	0	NA	1.38938e-06	NA
novel_mir_7	8	18	29	1.46552	1.46552	0	NA	0.000372549	NA
novel_mir_336	8	20	10	1.32193	0.321928	-1	NA	NA	NA
novel_mir_159	8	18	15	1.16993	0.906891	-0.263034	NA	NA	NA
novel_mir_359	8	17	21	1.08746	1.39232	0.304855	NA	NA	NA
novel_mir_299	8	13	14	0.70044	0.807355	0.106915	NA	NA	NA
novel_mir_211	8	12	0	0.487031	-4.39246	-4.87949	NA	0.000206093	0.000128263
novel_mir_240	8	12	0	0.487031	-4.39246	-4.87949	NA	0.000206093	0.000128263
novel_mir_313	8	9	19	0.169925	1.24793	1.078	NA	NA	NA
novel_mir_78	7	0	54	-3.90529	2.55507	6.46036	0.000753363	1.67521e-08	3.21544e-12
novel_mir_114	7	0	10	-3.90529	-3.90529	0	0.000753363	NA	NA
novel_mir_329	7	0	0	-3.90529	-4.19982	-0.294529	0.000753363	0.000359677	NA
novel_mir_60	7	0	0	-3.90529	-4.19982	-0.294529	0.000753363	0.000359677	NA
novel_mir_341	7	0	0	-3.90529	-4.19982	-0.294529	0.000753363	0.000359677	NA
novel_mir_331	7	0	0	-3.90529	-4.19982	-0.294529	0.000753363	0.000359677	NA
novel_mir_184	7	0	0	-3.90529	-4.19982	-0.294529	0.000753363	0.000359677	NA
novel_mir_270	7	0	0	-3.90529	-4.19982	-0.294529	0.000753363	0.000359677	NA
novel_mir_153	7	0	0	-3.90529	-4.19982	-0.294529	0.000753363	0.000359677	NA
novel_mir_334	7	0	0	-3.90529	-4.19982	-0.294529	0.000753363	0.000359677	NA
novel_mir_276	7	0	0	-3.90529	-4.19982	-0.294529	0.000753363	0.000359677	NA
novel_mir_202	7	0	0	-3.90529	-4.19982	-0.294529	0.000753363	0.000359677	NA
novel_mir_330	7	0	0	-3.90529	-4.19982	-0.294529	0.000753363	0.000359677	NA
novel_mir_311	7	0	0	-3.90529	-4.19982	-0.294529	0.000753363	0.000359677	NA
novel_mir_105	7	0	0	-3.90529	-4.19982	-0.294529	0.000753363	0.000359677	NA
novel_mir_142	7	0	0	-3.90529	-4.19982	-0.294529	0.000753363	0.000359677	NA
novel_mir_368	7	0	0	-3.90529	-4.19982	-0.294529	0.000753363	0.000359677	NA
novel_mir_59	7	0	0	-3.90529	-4.19982	-0.294529	0.000753363	0.000359677	NA
novel_mir_338	7	0	0	-3.90529	-4.19982	-0.294529	0.000753363	0.000359677	NA
novel_mir_158	7	0	0	-3.90529	-4.19982	-0.294529	0.000753363	0.000359677	NA
novel_mir_343	7	0	0	-3.90529	-4.19982	-0.294529	0.000753363	0.000359677	NA
novel_mir_245	7	21	27	1.48703	1.55507	0.068041	0.000944796	0.000359677	NA
novel_mir_204	7	16	32	1.80018	1.80018	0	NA	8.43361e-05	NA
novel_mir_42	7	9	29	1.65817	1.65817	0	NA	0.000206093	NA
novel_mir_19	7	20	19	1.51457	1.44057	-0.0740006	NA	NA	NA
novel_mir_170	7	18	0	1.26464	-4.19982	-5.46445	NA	0.000359677	5.26142e-06
novel_mir_314	7	15	15	1.09954	1.09954	0	NA	NA	NA
novel_mir_322	7	16	0	1.09471	-4.19982	-5.29453	NA	0.000359677	1.44674e-05
novel_mir_120	7	9	0	0.264639	-4.19982	-4.46445	NA	0.000359677	0.000638809
novel_mir_102	6	27	25	2.07199	1.66643	-0.40556	6.55144e-05	0.00032569	NA
novel_mir_122	6	25	13	1.96096	1.96096	0	0.000125497	NA	NA
novel_mir_127	6	23	28	1.84067	1.82993	-0.0107361	0.00023768	0.000134835	NA
novel_mir_35	6	17	26	1.72302	1.72302	0	NA	0.000249891	NA
novel_mir_326	6	15	20	1.32193	1.73697	0.415037	NA	NA	NA
novel_mir_94	6	13	0	1.01755	-3.97742	-4.99497	NA	0.000663102	7.81722e-05
novel_mir_234	6	13	0	1.01755	-3.97742	-4.99497	NA	0.000663102	7.81722e-05
novel_mir_310	6	12	12	1	1	0	NA	NA	NA
novel_mir_298	6	12	0	0.902069	-3.97742	-4.87949	NA	0.000663102	0.000128263
novel_mir_237	6	11	8	0.874469	0.415037	-0.459432	NA	NA	NA
novel_mir_181	6	11	0	0.776538	-3.97742	-4.75396	NA	0.000663102	0.000229411
novel_mir_254	6	10	13	0.736966	1.11548	0.378512	NA	NA	NA
novel_mir_150	6	10	0	0.639034	-3.97742	-4.61646	NA	0.000663102	0.000373863
novel_mir_348	6	8	12	0.415037	1	0.584963	NA	NA	NA
novel_mir_75	6	6	14	0	1.22239	1.22239	NA	NA	NA
novel_mir_18	6	6	9	0	0.584963	0.584963	NA	NA	NA
novel_mir_32	6	5	18	-0.263034	1.58496	1.848	NA	NA	NA
novel_mir_306	6	0	0	-3.97742	-3.97742	0	NA	0.000663102	NA
novel_mir_263	6	0	0	-3.97742	-3.97742	0	NA	0.000663102	NA
novel_mir_374	6	0	0	-3.97742	-3.97742	0	NA	0.000663102	NA
novel_mir_98	6	0	0	-3.97742	-3.97742	0	NA	0.000663102	NA
novel_mir_107	6	0	0	-3.97742	-3.97742	0	NA	0.000663102	NA
novel_mir_36	6	0	0	-3.97742	-3.97742	0	NA	0.000663102	NA
novel_mir_182	6	0	0	-3.97742	-3.97742	0	NA	0.000663102	NA
novel_mir_259	6	0	0	-3.97742	-3.97742	0	NA	0.000663102	NA
novel_mir_297	6	0	0	-3.97742	-3.97742	0	NA	0.000663102	NA
novel_mir_81	6	0	0	-3.97742	-3.97742	0	NA	0.000663102	NA
novel_mir_124	6	0	0	-3.97742	-3.97742	0	NA	0.000663102	NA
novel_mir_308	6	0	0	-3.97742	-3.97742	0	NA	0.000663102	NA
novel_mir_199	6	0	0	-3.97742	-3.97742	0	NA	0.000663102	NA
novel_mir_154	6	0	0	-3.97742	-3.97742	0	NA	0.000663102	NA
novel_mir_13	6	0	0	-3.97742	-3.97742	0	NA	0.000663102	NA
novel_mir_275	6	0	0	-3.97742	-3.97742	0	NA	0.000663102	NA
novel_mir_47	6	0	0	-3.97742	-3.97742	0	NA	0.000663102	NA
novel_mir_30	6	5	0	-3.97742	-3.97742	0	NA	0.000663102	NA
novel_mir_77	6	0	0	-3.97742	-3.97742	0	NA	0.000663102	NA
novel_mir_85	6	0	0	-3.97742	-3.97742	0	NA	0.000663102	NA
novel_mir_87	6	0	0	-3.97742	-3.97742	0	NA	0.000663102	NA
novel_mir_165	6	0	0	-3.97742	-3.97742	0	NA	0.000663102	NA
novel_mir_175	6	8	0	-3.97742	-3.97742	0	NA	0.000663102	NA
novel_mir_261	6	0	0	-3.97742	-3.97742	0	NA	0.000663102	NA
novel_mir_317	6	0	0	-3.97742	-3.97742	0	NA	0.000663102	NA
novel_mir_72	6	0	21	-5.09779	0	5.09779	NA	NA	8.762e-06
novel_mir_203	5	23	0	2.1037	-3.71439	-5.81809	0.000120533	NA	3.34915e-07
novel_mir_262	5	0	7	0.575	0.311966	-0.263034	NA	NA	NA
novel_mir_67	5	0	0	-0.6721	-0.6721	0	NA	NA	NA
novel_mir_351	5	0	0	-0.6723	-0.6723	0	NA	NA	NA
novel_mir_205	5	0	0	-0.6725	-0.6725	0	NA	NA	NA
novel_mir_9	5	0	0	-0.6727	-0.6727	0	NA	NA	NA
novel_mir_316	5	0	6	-0.6729	-0.6729	0	NA	NA	NA
novel_mir_369	5	0	0	-0.6731	-0.6731	0	NA	NA	NA
novel_mir_229	5	0	0	-0.6733	-0.6733	0	NA	NA	NA
novel_mir_288	5	0	0	-0.6735	-0.6735	0	NA	NA	NA
novel_mir_15	5	0	0	-0.6737	-0.6737	0	NA	NA	NA
novel_mir_180	5	0	0	-0.6739	-0.6739	0	NA	NA	NA
novel_mir_164	5	0	0	-0.6741	-0.6741	0	NA	NA	NA
novel_mir_239	5	0	0	-0.6743	-0.6743	0	NA	NA	NA
novel_mir_186	5	0	0	-0.6745	-0.6745	0	NA	NA	NA
novel_mir_353	5	0	0	-0.6747	-0.6747	0	NA	NA	NA
novel_mir_251	5	0	0	-0.6749	-0.6749	0	NA	NA	NA
novel_mir_319	5	0	0	-0.6751	-0.6751	0	NA	NA	NA
novel_mir_163	5	0	0	-0.6753	-0.6753	0	NA	NA	NA
novel_mir_277	5	0	0	-0.6755	-0.6755	0	NA	NA	NA
novel_mir_91	5	0	0	-0.6757	-0.6757	0	NA	NA	NA
novel_mir_171	5	0	0	-0.6759	-0.6759	0	NA	NA	NA
novel_mir_179	5	0	0	-0.6761	-0.6761	0	NA	NA	NA
novel_mir_337	5	0	0	-0.6763	-0.6763	0	NA	NA	NA
novel_mir_4	5	7	20	1.60754	1.60754	0	NA	0.000740102	NA
novel_mir_29	5	14	12	1.48543	1.26303	-0.222392	NA	NA	NA
novel_mir_167	5	11	13	1.1375	1.37851	0.241008	NA	NA	NA
novel_mir_292	5	8	8	0.678072	0.678072	0	NA	NA	NA
novel_mir_161	5	7	0	0.485427	#NUM!	#NUM!	NA	NA	NA
novel_mir_69	5	6	19	0.263034	1.926	1.66297	NA	NA	NA
novel_mir_28	5	0	20	-3.41986	1.60754	5.0274	NA	0.000740102	1.40617e-05
novel_mir_300	5	0	11	-4.1649	0	4.1649	NA	NA	0.000720526
novel_mir_506	0	8201	10489	13.9037	13.9641	0.0604764	0	0	NA
novel_mir_501	0	91	0	7.40986	-0.39246	-7.80232	1.81906e-20	NA	6.94871e-22
novel_mir_597	0	78	132	7.18747	7.65193	0.464463	4.43852e-18	2.65286e-26	NA
novel_mir_897	0	71	0	7.05182	-0.39246	-7.44428	9.13012e-17	NA	5.97815e-18
novel_mir_565	0	63	43	6.87935	6.0338	-0.845544	3.29697e-15	1.46347e-10	NA
novel_mir_998	0	60	0	6.80896	-0.39246	-7.20142	1.25251e-14	NA	1.40898e-15
novel_mir_478	0	59	0	6.78471	-0.39246	-7.17717	1.93629e-14	NA	2.13958e-15
novel_mir_956	0	47	0	6.45666	-0.39246	-6.84912	5.11387e-12	NA	9.43329e-13
novel_mir_812	0	47	0	6.45666	-0.39246	-6.84912	5.11387e-12	NA	9.43329e-13
novel_mir_604	0	42	103	6.29439	7.29404	0.999654	5.49548e-11	2.0771e-21	NA
novel_mir_555	0	41	39	6.25962	5.89294	-0.366679	8.46515e-11	8.24394e-10	NA
novel_mir_903	0	38	22	6.15	5.06697	-1.08302	3.59999e-10	1.72141e-06	NA
novel_mir_802	0	38	0	6.15	-0.39246	-6.54246	3.59999e-10	NA	1.21904e-10
novel_mir_573	0	36	25	6.07199	5.2514	-0.820598	9.95694e-10	4.41589e-07	NA
novel_mir_435	0	34	50	5.98953	6.2514	0.261864	2.50886e-09	6.7237e-12	NA
novel_mir_942	0	34	39	5.98953	5.89294	-0.0965897	2.50886e-09	8.24394e-10	NA
novel_mir_588	0	34	27	5.98953	5.36243	-0.627104	2.50886e-09	1.81073e-07	NA
novel_mir_639	0	34	0	5.98953	-0.39246	-6.38199	2.50886e-09	NA	1.0307e-09
novel_mir_383	0	34	0	5.98953	-0.39246	-6.38199	2.50886e-09	NA	1.0307e-09
novel_mir_552	0	33	65	5.94646	6.62991	0.683445	4.09481e-09	1.07223e-14	NA
novel_mir_635	0	33	0	5.94646	-0.39246	-6.33892	4.09481e-09	NA	1.75596e-09
novel_mir_518	0	32	55	5.90207	6.3889	0.486831	6.70998e-09	7.82207e-13	NA
novel_mir_456	0	30	0	5.80896	-0.39246	-6.20142	1.79279e-08	NA	7.80609e-09
novel_mir_466	0	30	0	5.80896	-0.39246	-6.20142	1.79279e-08	NA	7.80609e-09
novel_mir_467	0	30	0	5.80896	-0.39246	-6.20142	1.79279e-08	NA	7.80609e-09
novel_mir_612	0	27	35	5.65696	5.73682	0.0798665	8.54108e-08	4.93984e-09	NA
novel_mir_820	0	27	0	5.65696	-0.39246	-6.04942	8.54108e-08	NA	3.99531e-08
novel_mir_686	0	26	23	5.60251	5.1311	-0.471407	1.39026e-07	1.09854e-06	NA
novel_mir_457	0	26	0	5.60251	-0.39246	-5.99497	1.39026e-07	NA	6.75437e-08
novel_mir_499	0	26	0	5.60251	-0.39246	-5.99497	1.39026e-07	NA	6.75437e-08
novel_mir_574	0	26	0	5.60251	-0.39246	-5.99497	1.39026e-07	NA	6.75437e-08
novel_mir_432	0	25	19	5.54592	4.85547	-0.690458	2.15801e-07	6.32923e-06	NA
novel_mir_388	0	25	0	5.54592	-0.39246	-5.93839	2.15801e-07	NA	1.13039e-07
novel_mir_581	0	25	0	5.54592	-0.39246	-5.93839	2.15801e-07	NA	1.13039e-07
novel_mir_774	0	25	0	5.54592	-0.39246	-5.93839	2.15801e-07	NA	1.13039e-07
novel_mir_916	0	24	39	5.48703	5.89294	0.405911	3.52406e-07	8.24394e-10	NA
novel_mir_921	0	24	0	5.48703	-0.39246	-5.87949	3.52406e-07	NA	1.96043e-07
novel_mir_930	0	23	23	5.42563	5.1311	-0.294529	5.66432e-07	1.09854e-06	NA
novel_mir_904	0	23	0	5.42563	-0.39246	-5.81809	5.66432e-07	NA	3.34915e-07
novel_mir_451	0	23	0	5.42563	-0.39246	-5.81809	5.66432e-07	NA	3.34915e-07
novel_mir_749	0	23	0	5.42563	-0.39246	-5.81809	5.66432e-07	NA	3.34915e-07
novel_mir_835	0	23	0	5.42563	-0.39246	-5.81809	5.66432e-07	NA	3.34915e-07
novel_mir_891	0	23	0	5.42563	-0.39246	-5.81809	5.66432e-07	NA	3.34915e-07
novel_mir_471	0	22	44	5.3615	6.06697	0.705471	9.19391e-07	9.45928e-11	NA
novel_mir_539	0	22	43	5.3615	6.0338	0.672304	9.19391e-07	1.46347e-10	NA
novel_mir_742	0	22	0	5.3615	-0.39246	-5.75396	9.19391e-07	NA	5.8442e-07
novel_mir_828	0	22	0	5.3615	-0.39246	-5.75396	9.19391e-07	NA	5.8442e-07
novel_mir_975	0	21	48	5.29439	6.1925	0.898116	1.55141e-06	1.59513e-11	NA
novel_mir_766	0	21	47	5.29439	6.16213	0.867742	1.55141e-06	2.4408e-11	NA
novel_mir_838	0	21	0	5.29439	-0.39246	-5.68685	1.55141e-06	NA	1.00836e-06
novel_mir_792	0	20	40	5.224	5.92947	0.705471	2.46437e-06	5.6217e-10	NA
novel_mir_498	0	20	31	5.224	5.56174	0.337739	2.46437e-06	2.89224e-08	NA
novel_mir_728	0	20	12	5.224	4.1925	-1.03149	2.46437e-06	0.000134835	NA
novel_mir_507	0	20	0	5.224	-0.39246	-5.61646	2.46437e-06	NA	1.75869e-06
novel_mir_557	0	20	0	5.224	-0.39246	-5.61646	2.46437e-06	NA	1.75869e-06
novel_mir_577	0	20	0	5.224	-0.39246	-5.61646	2.46437e-06	NA	1.75869e-06
novel_mir_600	0	20	0	5.224	-0.39246	-5.61646	2.46437e-06	NA	1.75869e-06
novel_mir_856	0	20	0	5.224	-0.39246	-5.61646	2.46437e-06	NA	1.75869e-06
novel_mir_920	0	20	0	5.224	-0.39246	-5.61646	2.46437e-06	NA	1.75869e-06
novel_mir_470	0	19	40	5.15	5.92947	0.779472	4.10497e-06	5.6217e-10	NA
novel_mir_992	0	19	31	5.15	5.56174	0.41174	4.10497e-06	2.89224e-08	NA
novel_mir_643	0	19	27	5.15	5.36243	0.212431	4.10497e-06	1.81073e-07	NA
novel_mir_733	0	19	23	5.15	5.1311	-0.0188946	4.10497e-06	1.09854e-06	NA
novel_mir_386	0	19	0	5.15	-0.39246	-5.54246	4.10497e-06	NA	3.17937e-06
novel_mir_754	0	19	0	5.15	-0.39246	-5.54246	4.10497e-06	NA	3.17937e-06
novel_mir_945	0	18	34	5.07199	5.695	0.623009	6.57166e-06	7.57555e-09	NA
novel_mir_714	0	18	19	5.07199	4.85547	-0.216527	6.57166e-06	6.32923e-06	NA
novel_mir_974	0	18	18	5.07199	4.77746	-0.294529	6.57166e-06	9.85274e-06	NA
novel_mir_566	0	18	0	5.07199	-0.39246	-5.46445	6.57166e-06	NA	5.26142e-06
novel_mir_602	0	18	0	5.07199	-0.39246	-5.46445	6.57166e-06	NA	5.26142e-06
novel_mir_664	0	18	0	5.07199	-0.39246	-5.46445	6.57166e-06	NA	5.26142e-06
novel_mir_771	0	18	0	5.07199	-0.39246	-5.46445	6.57166e-06	NA	5.26142e-06
novel_mir_796	0	18	0	5.07199	-0.39246	-5.46445	6.57166e-06	NA	5.26142e-06
novel_mir_799	0	18	0	5.07199	-0.39246	-5.46445	6.57166e-06	NA	5.26142e-06
novel_mir_500	0	17	21	4.98953	4.99986	0.0103255	1.05968e-05	2.62428e-06	NA
novel_mir_969	0	17	8	4.98953	3.60754	-1.38199	1.05968e-05	0.000723721	NA
novel_mir_559	0	17	0	4.98953	-0.39246	-5.38199	1.05968e-05	NA	8.762e-06
novel_mir_464	0	17	0	4.98953	-0.39246	-5.38199	1.05968e-05	NA	8.762e-06
novel_mir_556	0	17	0	4.98953	-0.39246	-5.38199	1.05968e-05	NA	8.762e-06
novel_mir_783	0	17	0	4.98953	-0.39246	-5.38199	1.05968e-05	NA	8.762e-06
novel_mir_790	0	17	0	4.98953	-0.39246	-5.38199	1.05968e-05	NA	8.762e-06
novel_mir_892	0	17	0	4.98953	-0.39246	-5.38199	1.05968e-05	NA	8.762e-06
novel_mir_984	0	17	0	4.98953	-0.39246	-5.38199	1.05968e-05	NA	8.762e-06
novel_mir_810	0	16	38	4.90207	5.85547	0.953398	1.7002e-05	1.25884e-09	NA
novel_mir_546	0	16	11	4.90207	4.06697	-0.835097	1.7002e-05	0.000206093	NA
novel_mir_390	0	16	0	4.90207	-0.39246	-5.29453	1.7002e-05	NA	1.44674e-05
novel_mir_487	0	16	0	4.90207	-0.39246	-5.29453	1.7002e-05	NA	1.44674e-05
novel_mir_490	0	16	0	4.90207	-0.39246	-5.29453	1.7002e-05	NA	1.44674e-05
novel_mir_775	0	16	0	4.90207	-0.39246	-5.29453	1.7002e-05	NA	1.44674e-05
novel_mir_817	0	16	0	4.90207	-0.39246	-5.29453	1.7002e-05	NA	1.44674e-05
novel_mir_926	0	16	0	4.90207	-0.39246	-5.29453	1.7002e-05	NA	1.44674e-05
novel_mir_980	0	16	0	4.90207	-0.39246	-5.29453	1.7002e-05	NA	1.44674e-05
novel_mir_395	0	15	31	4.80896	5.56174	0.752777	2.59606e-05	2.89224e-08	NA
novel_mir_392	0	15	26	4.80896	5.30798	0.49902	2.59606e-05	2.79413e-07	NA
novel_mir_544	0	15	21	4.80896	4.99986	0.190898	2.59606e-05	2.62428e-06	NA
novel_mir_599	0	15	20	4.80896	4.92947	0.120508	2.59606e-05	3.96857e-06	NA
novel_mir_529	0	15	11	4.80896	4.06697	-0.741988	2.59606e-05	0.000206093	NA
novel_mir_694	0	15	9	4.80896	3.77746	-1.03149	2.59606e-05	0.000469637	NA
novel_mir_655	0	15	0	4.80896	-0.39246	-5.20142	2.59606e-05	NA	2.50882e-05
novel_mir_894	0	15	0	4.80896	-0.39246	-5.20142	2.59606e-05	NA	2.50882e-05
novel_mir_403	0	15	0	4.80896	-0.39246	-5.20142	2.59606e-05	NA	2.50882e-05
novel_mir_425	0	15	0	4.80896	-0.39246	-5.20142	2.59606e-05	NA	2.50882e-05
novel_mir_477	0	15	0	4.80896	-0.39246	-5.20142	2.59606e-05	NA	2.50882e-05
novel_mir_594	0	15	0	4.80896	-0.39246	-5.20142	2.59606e-05	NA	2.50882e-05
novel_mir_620	0	15	0	4.80896	-0.39246	-5.20142	2.59606e-05	NA	2.50882e-05
novel_mir_650	0	15	0	4.80896	-0.39246	-5.20142	2.59606e-05	NA	2.50882e-05
novel_mir_658	0	15	0	4.80896	-0.39246	-5.20142	2.59606e-05	NA	2.50882e-05
novel_mir_744	0	15	0	4.80896	-0.39246	-5.20142	2.59606e-05	NA	2.50882e-05
novel_mir_748	0	15	0	4.80896	-0.39246	-5.20142	2.59606e-05	NA	2.50882e-05
novel_mir_789	0	15	0	4.80896	-0.39246	-5.20142	2.59606e-05	NA	2.50882e-05
novel_mir_928	0	15	0	4.80896	-0.39246	-5.20142	2.59606e-05	NA	2.50882e-05
novel_mir_941	0	15	0	4.80896	-0.39246	-5.20142	2.59606e-05	NA	2.50882e-05
novel_mir_968	0	15	0	4.80896	-0.39246	-5.20142	2.59606e-05	NA	2.50882e-05
novel_mir_537	0	14	23	4.70942	5.1311	0.421678	4.09638e-05	1.09854e-06	NA
novel_mir_902	0	14	21	4.70942	4.99986	0.290433	4.09638e-05	2.62428e-06	NA
novel_mir_637	0	14	19	4.70942	4.85547	0.146044	4.09638e-05	6.32923e-06	NA
novel_mir_737	0	14	19	4.70942	4.85547	0.146044	4.09638e-05	6.32923e-06	NA
novel_mir_764	0	14	16	4.70942	4.60754	-0.101884	4.09638e-05	2.47616e-05	NA
novel_mir_607	0	14	15	4.70942	4.51443	-0.194993	4.09638e-05	3.88793e-05	NA
novel_mir_628	0	14	10	4.70942	3.92947	-0.779956	4.09638e-05	0.000304877	NA
novel_mir_553	0	14	8	4.70942	3.60754	-1.10188	4.09638e-05	0.000723721	NA
novel_mir_804	0	14	0	4.70942	-0.39246	-5.10188	4.09638e-05	NA	4.54958e-05
novel_mir_606	0	14	0	4.70942	-0.39246	-5.10188	4.09638e-05	NA	4.54958e-05
novel_mir_807	0	14	0	4.70942	-0.39246	-5.10188	4.09638e-05	NA	4.54958e-05
novel_mir_819	0	14	0	4.70942	-0.39246	-5.10188	4.09638e-05	NA	4.54958e-05
novel_mir_882	0	14	0	4.70942	-0.39246	-5.10188	4.09638e-05	NA	4.54958e-05
novel_mir_905	0	14	0	4.70942	-0.39246	-5.10188	4.09638e-05	NA	4.54958e-05
novel_mir_922	0	14	0	4.70942	-0.39246	-5.10188	4.09638e-05	NA	4.54958e-05
novel_mir_970	0	14	0	4.70942	-0.39246	-5.10188	4.09638e-05	NA	4.54958e-05
novel_mir_991	0	14	0	4.70942	-0.39246	-5.10188	4.09638e-05	NA	4.54958e-05
novel_mir_674	0	13	26	4.60251	5.30798	0.705471	6.55144e-05	2.79413e-07	NA
novel_mir_638	0	13	23	4.60251	5.1311	0.528593	6.55144e-05	1.09854e-06	NA
novel_mir_661	0	13	21	4.60251	4.99986	0.397349	6.55144e-05	2.62428e-06	NA
novel_mir_762	0	13	18	4.60251	4.77746	0.174956	6.55144e-05	9.85274e-06	NA
novel_mir_994	0	13	15	4.60251	4.51443	-0.0880782	6.55144e-05	3.88793e-05	NA
novel_mir_747	0	13	11	4.60251	4.06697	-0.535537	6.55144e-05	0.000206093	NA
novel_mir_831	0	13	11	4.60251	4.06697	-0.535537	6.55144e-05	0.000206093	NA
novel_mir_652	0	13	10	4.60251	3.92947	-0.673041	6.55144e-05	0.000304877	NA
novel_mir_642	0	13	0	4.60251	-0.39246	-4.99497	6.55144e-05	NA	7.81722e-05
novel_mir_397	0	13	0	4.60251	-0.39246	-4.99497	6.55144e-05	NA	7.81722e-05
novel_mir_696	0	13	0	4.60251	-0.39246	-4.99497	6.55144e-05	NA	7.81722e-05
novel_mir_793	0	13	0	4.60251	-0.39246	-4.99497	6.55144e-05	NA	7.81722e-05
novel_mir_401	0	13	0	4.60251	-0.39246	-4.99497	6.55144e-05	NA	7.81722e-05
novel_mir_480	0	13	0	4.60251	-0.39246	-4.99497	6.55144e-05	NA	7.81722e-05
novel_mir_483	0	13	0	4.60251	-0.39246	-4.99497	6.55144e-05	NA	7.81722e-05
novel_mir_497	0	13	0	4.60251	-0.39246	-4.99497	6.55144e-05	NA	7.81722e-05
novel_mir_504	0	13	0	4.60251	-0.39246	-4.99497	6.55144e-05	NA	7.81722e-05
novel_mir_535	0	13	0	4.60251	-0.39246	-4.99497	6.55144e-05	NA	7.81722e-05
novel_mir_536	0	13	0	4.60251	-0.39246	-4.99497	6.55144e-05	NA	7.81722e-05
novel_mir_729	0	13	0	4.60251	-0.39246	-4.99497	6.55144e-05	NA	7.81722e-05
novel_mir_738	0	13	0	4.60251	-0.39246	-4.99497	6.55144e-05	NA	7.81722e-05
novel_mir_759	0	13	0	4.60251	-0.39246	-4.99497	6.55144e-05	NA	7.81722e-05
novel_mir_776	0	13	0	4.60251	-0.39246	-4.99497	6.55144e-05	NA	7.81722e-05
novel_mir_932	0	13	0	4.60251	-0.39246	-4.99497	6.55144e-05	NA	7.81722e-05
novel_mir_987	0	13	0	4.60251	-0.39246	-4.99497	6.55144e-05	NA	7.81722e-05
novel_mir_988	0	13	0	4.60251	-0.39246	-4.99497	6.55144e-05	NA	7.81722e-05
novel_mir_999	0	13	0	4.60251	-0.39246	-4.99497	6.55144e-05	NA	7.81722e-05
novel_mir_708	0	12	21	4.48703	4.99986	0.512826	0.000103017	2.62428e-06	NA
novel_mir_791	0	12	20	4.48703	4.92947	0.442437	0.000103017	3.96857e-06	NA
novel_mir_428	0	12	19	4.48703	4.85547	0.368436	0.000103017	6.32923e-06	NA
novel_mir_840	0	12	19	4.48703	4.85547	0.368436	0.000103017	6.32923e-06	NA
novel_mir_772	0	12	18	4.48703	4.77746	0.290433	0.000103017	9.85274e-06	NA
novel_mir_996	0	12	6	4.48703	4.48703	0	0.000103017	NA	NA
novel_mir_592	0	12	11	4.48703	4.06697	-0.42006	0.000103017	0.000206093	NA
novel_mir_391	0	12	10	4.48703	3.92947	-0.557563	0.000103017	0.000304877	NA
novel_mir_677	0	12	9	4.48703	3.77746	-0.709567	0.000103017	0.000469637	NA
novel_mir_934	0	12	9	4.48703	3.77746	-0.709567	0.000103017	0.000469637	NA
novel_mir_943	0	12	9	4.48703	3.77746	-0.709567	0.000103017	0.000469637	NA
novel_mir_854	0	12	8	4.48703	3.60754	-0.879492	0.000103017	0.000723721	NA
novel_mir_877	0	12	8	4.48703	3.60754	-0.879492	0.000103017	0.000723721	NA
novel_mir_740	0	12	0	4.48703	-0.39246	-4.87949	0.000103017	NA	0.000128263
novel_mir_424	0	12	0	4.48703	-0.39246	-4.87949	0.000103017	NA	0.000128263
novel_mir_473	0	12	0	4.48703	-0.39246	-4.87949	0.000103017	NA	0.000128263
novel_mir_493	0	12	0	4.48703	-0.39246	-4.87949	0.000103017	NA	0.000128263
novel_mir_494	0	12	0	4.48703	-0.39246	-4.87949	0.000103017	NA	0.000128263
novel_mir_502	0	12	0	4.48703	-0.39246	-4.87949	0.000103017	NA	0.000128263
novel_mir_515	0	12	0	4.48703	-0.39246	-4.87949	0.000103017	NA	0.000128263
novel_mir_563	0	12	0	4.48703	-0.39246	-4.87949	0.000103017	NA	0.000128263
novel_mir_569	0	12	0	4.48703	-0.39246	-4.87949	0.000103017	NA	0.000128263
novel_mir_571	0	12	0	4.48703	-0.39246	-4.87949	0.000103017	NA	0.000128263
novel_mir_583	0	12	0	4.48703	-0.39246	-4.87949	0.000103017	NA	0.000128263
novel_mir_814	0	12	0	4.48703	-0.39246	-4.87949	0.000103017	NA	0.000128263
novel_mir_824	0	12	0	4.48703	-0.39246	-4.87949	0.000103017	NA	0.000128263
novel_mir_862	0	12	0	4.48703	-0.39246	-4.87949	0.000103017	NA	0.000128263
novel_mir_864	0	12	0	4.48703	-0.39246	-4.87949	0.000103017	NA	0.000128263
novel_mir_873	0	12	0	4.48703	-0.39246	-4.87949	0.000103017	NA	0.000128263
novel_mir_913	0	12	0	4.48703	-0.39246	-4.87949	0.000103017	NA	0.000128263
novel_mir_927	0	12	0	4.48703	-0.39246	-4.87949	0.000103017	NA	0.000128263
novel_mir_940	0	12	0	4.48703	-0.39246	-4.87949	0.000103017	NA	0.000128263
novel_mir_851	0	12	0	4.48703	-0.39246	-4.87949	0.000103017	NA	0.000128263
novel_mir_669	0	11	25	4.3615	5.2514	0.889896	0.000159309	4.41589e-07	NA
novel_mir_657	0	11	21	4.3615	4.99986	0.638357	0.000159309	2.62428e-06	NA
novel_mir_825	0	11	19	4.3615	4.85547	0.493967	0.000159309	6.32923e-06	NA
novel_mir_978	0	11	15	4.3615	4.51443	0.15293	0.000159309	3.88793e-05	NA
novel_mir_416	0	11	15	4.3615	4.51443	0.15293	0.000159309	3.88793e-05	NA
novel_mir_419	0	11	15	4.3615	4.51443	0.15293	0.000159309	3.88793e-05	NA
novel_mir_832	0	11	11	4.3615	4.06697	-0.294529	0.000159309	0.000206093	NA
novel_mir_410	0	11	9	4.3615	3.77746	-0.584036	0.000159309	0.000469637	NA
novel_mir_521	0	11	8	4.3615	3.60754	-0.753961	0.000159309	0.000723721	NA
novel_mir_440	0	11	0	4.3615	-0.39246	-4.75396	0.000159309	NA	0.000229411
novel_mir_893	0	11	0	4.3615	-0.39246	-4.75396	0.000159309	NA	0.000229411
novel_mir_624	0	11	0	4.3615	-0.39246	-4.75396	0.000159309	NA	0.000229411
novel_mir_437	0	11	0	4.3615	-0.39246	-4.75396	0.000159309	NA	0.000229411
novel_mir_446	0	11	0	4.3615	-0.39246	-4.75396	0.000159309	NA	0.000229411
novel_mir_459	0	11	0	4.3615	-0.39246	-4.75396	0.000159309	NA	0.000229411
novel_mir_586	0	11	0	4.3615	-0.39246	-4.75396	0.000159309	NA	0.000229411
novel_mir_611	0	11	0	4.3615	-0.39246	-4.75396	0.000159309	NA	0.000229411
novel_mir_656	0	11	0	4.3615	-0.39246	-4.75396	0.000159309	NA	0.000229411
novel_mir_666	0	11	0	4.3615	-0.39246	-4.75396	0.000159309	NA	0.000229411
novel_mir_720	0	11	0	4.3615	-0.39246	-4.75396	0.000159309	NA	0.000229411
novel_mir_768	0	11	0	4.3615	-0.39246	-4.75396	0.000159309	NA	0.000229411
novel_mir_782	0	11	0	4.3615	-0.39246	-4.75396	0.000159309	NA	0.000229411
novel_mir_837	0	11	0	4.3615	-0.39246	-4.75396	0.000159309	NA	0.000229411
novel_mir_867	0	11	0	4.3615	-0.39246	-4.75396	0.000159309	NA	0.000229411
novel_mir_923	0	11	0	4.3615	-0.39246	-4.75396	0.000159309	NA	0.000229411
novel_mir_986	0	11	0	4.3615	-0.39246	-4.75396	0.000159309	NA	0.000229411
novel_mir_931	0	10	20	4.224	4.92947	0.705471	0.000235585	3.96857e-06	NA
novel_mir_609	0	10	19	4.224	4.85547	0.63147	0.000235585	6.32923e-06	NA
novel_mir_957	0	10	15	4.224	4.51443	0.290433	0.000235585	3.88793e-05	NA
novel_mir_545	0	10	13	4.224	4.30798	0.0839826	0.000235585	9.19823e-05	NA
novel_mir_702	0	10	6	4.224	4.224	0	0.000235585	NA	NA
novel_mir_885	0	10	7	4.224	4.224	0	0.000235585	NA	NA
novel_mir_675	0	10	11	4.224	4.06697	-0.157026	0.000235585	0.000206093	NA
novel_mir_924	0	10	11	4.224	4.06697	-0.157026	0.000235585	0.000206093	NA
novel_mir_982	0	10	11	4.224	4.06697	-0.157026	0.000235585	0.000206093	NA
novel_mir_672	0	10	10	4.224	3.92947	-0.294529	0.000235585	0.000304877	NA
novel_mir_888	0	10	9	4.224	3.77746	-0.446532	0.000235585	0.000469637	NA
novel_mir_426	0	10	8	4.224	3.60754	-0.616457	0.000235585	0.000723721	NA
novel_mir_449	0	10	0	4.224	-0.39246	-4.61646	0.000235585	NA	0.000373863
novel_mir_523	0	10	0	4.224	-0.39246	-4.61646	0.000235585	NA	0.000373863
novel_mir_690	0	10	0	4.224	-0.39246	-4.61646	0.000235585	NA	0.000373863
novel_mir_823	0	10	0	4.224	-0.39246	-4.61646	0.000235585	NA	0.000373863
novel_mir_910	0	10	0	4.224	-0.39246	-4.61646	0.000235585	NA	0.000373863
novel_mir_488	0	10	0	4.224	-0.39246	-4.61646	0.000235585	NA	0.000373863
novel_mir_966	0	10	0	4.224	-0.39246	-4.61646	0.000235585	NA	0.000373863
novel_mir_402	0	10	0	4.224	-0.39246	-4.61646	0.000235585	NA	0.000373863
novel_mir_505	0	10	0	4.224	-0.39246	-4.61646	0.000235585	NA	0.000373863
novel_mir_516	0	10	0	4.224	-0.39246	-4.61646	0.000235585	NA	0.000373863
novel_mir_561	0	10	0	4.224	-0.39246	-4.61646	0.000235585	NA	0.000373863
novel_mir_580	0	10	0	4.224	-0.39246	-4.61646	0.000235585	NA	0.000373863
novel_mir_788	0	10	0	4.224	-0.39246	-4.61646	0.000235585	NA	0.000373863
novel_mir_841	0	10	0	4.224	-0.39246	-4.61646	0.000235585	NA	0.000373863
novel_mir_379	0	10	0	4.224	-0.39246	-4.61646	0.000235585	NA	0.000373863
novel_mir_381	0	10	0	4.224	-0.39246	-4.61646	0.000235585	NA	0.000373863
novel_mir_382	0	10	0	4.224	-0.39246	-4.61646	0.000235585	NA	0.000373863
novel_mir_384	0	10	0	4.224	-0.39246	-4.61646	0.000235585	NA	0.000373863
novel_mir_408	0	10	0	4.224	-0.39246	-4.61646	0.000235585	NA	0.000373863
novel_mir_413	0	10	0	4.224	-0.39246	-4.61646	0.000235585	NA	0.000373863
novel_mir_417	0	10	0	4.224	-0.39246	-4.61646	0.000235585	NA	0.000373863
novel_mir_485	0	10	0	4.224	-0.39246	-4.61646	0.000235585	NA	0.000373863
novel_mir_510	0	10	0	4.224	-0.39246	-4.61646	0.000235585	NA	0.000373863
novel_mir_511	0	10	0	4.224	-0.39246	-4.61646	0.000235585	NA	0.000373863
novel_mir_522	0	10	0	4.224	-0.39246	-4.61646	0.000235585	NA	0.000373863
novel_mir_540	0	10	0	4.224	-0.39246	-4.61646	0.000235585	NA	0.000373863
novel_mir_551	0	10	0	4.224	-0.39246	-4.61646	0.000235585	NA	0.000373863
novel_mir_560	0	10	0	4.224	-0.39246	-4.61646	0.000235585	NA	0.000373863
novel_mir_564	0	10	0	4.224	-0.39246	-4.61646	0.000235585	NA	0.000373863
novel_mir_567	0	10	0	4.224	-0.39246	-4.61646	0.000235585	NA	0.000373863
novel_mir_598	0	10	0	4.224	-0.39246	-4.61646	0.000235585	NA	0.000373863
novel_mir_610	0	10	0	4.224	-0.39246	-4.61646	0.000235585	NA	0.000373863
novel_mir_615	0	10	0	4.224	-0.39246	-4.61646	0.000235585	NA	0.000373863
novel_mir_636	0	10	0	4.224	-0.39246	-4.61646	0.000235585	NA	0.000373863
novel_mir_699	0	10	0	4.224	-0.39246	-4.61646	0.000235585	NA	0.000373863
novel_mir_734	0	10	0	4.224	-0.39246	-4.61646	0.000235585	NA	0.000373863
novel_mir_741	0	10	0	4.224	-0.39246	-4.61646	0.000235585	NA	0.000373863
novel_mir_756	0	10	0	4.224	-0.39246	-4.61646	0.000235585	NA	0.000373863
novel_mir_758	0	10	0	4.224	-0.39246	-4.61646	0.000235585	NA	0.000373863
novel_mir_761	0	10	0	4.224	-0.39246	-4.61646	0.000235585	NA	0.000373863
novel_mir_763	0	10	0	4.224	-0.39246	-4.61646	0.000235585	NA	0.000373863
novel_mir_770	0	10	0	4.224	-0.39246	-4.61646	0.000235585	NA	0.000373863
novel_mir_852	0	10	0	4.224	-0.39246	-4.61646	0.000235585	NA	0.000373863
novel_mir_860	0	10	0	4.224	-0.39246	-4.61646	0.000235585	NA	0.000373863
novel_mir_890	0	10	0	4.224	-0.39246	-4.61646	0.000235585	NA	0.000373863
novel_mir_899	0	10	0	4.224	-0.39246	-4.61646	0.000235585	NA	0.000373863
novel_mir_915	0	10	0	4.224	-0.39246	-4.61646	0.000235585	NA	0.000373863
novel_mir_965	0	10	0	4.224	-0.39246	-4.61646	0.000235585	NA	0.000373863
novel_mir_997	0	10	0	4.224	-0.39246	-4.61646	0.000235585	NA	0.000373863
novel_mir_773	0	9	27	4.07199	5.36243	1.29043	0.000370235	1.81073e-07	NA
novel_mir_739	0	9	26	4.07199	5.30798	1.23599	0.000370235	2.79413e-07	NA
novel_mir_887	0	9	18	4.07199	4.77746	0.705471	0.000370235	9.85274e-06	NA
novel_mir_484	0	9	16	4.07199	4.60754	0.535546	0.000370235	2.47616e-05	NA
novel_mir_644	0	9	14	4.07199	4.41489	0.342901	0.000370235	6.01854e-05	NA
novel_mir_944	0	9	13	4.07199	4.30798	0.235986	0.000370235	9.19823e-05	NA
novel_mir_760	0	9	7	4.07199	4.07199	0	0.000370235	NA	NA
novel_mir_972	0	9	7	4.07199	4.07199	0	0.000370235	NA	NA
novel_mir_670	0	9	11	4.07199	4.06697	-0.00502243	0.000370235	0.000206093	NA
novel_mir_727	0	9	11	4.07199	4.06697	-0.00502243	0.000370235	0.000206093	NA
novel_mir_671	0	9	9	4.07199	3.77746	-0.294529	0.000370235	0.000469637	NA
novel_mir_979	0	9	8	4.07199	3.60754	-0.464454	0.000370235	0.000723721	NA
novel_mir_680	0	9	8	4.07199	3.60754	-0.464454	0.000370235	0.000723721	NA
novel_mir_806	0	9	0	4.07199	-0.39246	-4.46445	0.000370235	NA	0.000638809
novel_mir_548	0	9	0	4.07199	-0.39246	-4.46445	0.000370235	NA	0.000638809
novel_mir_784	0	9	0	4.07199	-0.39246	-4.46445	0.000370235	NA	0.000638809
novel_mir_881	0	9	0	4.07199	-0.39246	-4.46445	0.000370235	NA	0.000638809
novel_mir_398	0	9	0	4.07199	-0.39246	-4.46445	0.000370235	NA	0.000638809
novel_mir_405	0	9	0	4.07199	-0.39246	-4.46445	0.000370235	NA	0.000638809
novel_mir_415	0	9	0	4.07199	-0.39246	-4.46445	0.000370235	NA	0.000638809
novel_mir_433	0	9	0	4.07199	-0.39246	-4.46445	0.000370235	NA	0.000638809
novel_mir_447	0	9	0	4.07199	-0.39246	-4.46445	0.000370235	NA	0.000638809
novel_mir_458	0	9	0	4.07199	-0.39246	-4.46445	0.000370235	NA	0.000638809
novel_mir_486	0	9	0	4.07199	-0.39246	-4.46445	0.000370235	NA	0.000638809
novel_mir_508	0	9	0	4.07199	-0.39246	-4.46445	0.000370235	NA	0.000638809
novel_mir_524	0	9	0	4.07199	-0.39246	-4.46445	0.000370235	NA	0.000638809
novel_mir_527	0	9	0	4.07199	-0.39246	-4.46445	0.000370235	NA	0.000638809
novel_mir_572	0	9	0	4.07199	-0.39246	-4.46445	0.000370235	NA	0.000638809
novel_mir_589	0	9	0	4.07199	-0.39246	-4.46445	0.000370235	NA	0.000638809
novel_mir_617	0	9	0	4.07199	-0.39246	-4.46445	0.000370235	NA	0.000638809
novel_mir_625	0	9	0	4.07199	-0.39246	-4.46445	0.000370235	NA	0.000638809
novel_mir_631	0	9	0	4.07199	-0.39246	-4.46445	0.000370235	NA	0.000638809
novel_mir_649	0	9	0	4.07199	-0.39246	-4.46445	0.000370235	NA	0.000638809
novel_mir_682	0	9	0	4.07199	-0.39246	-4.46445	0.000370235	NA	0.000638809
novel_mir_703	0	9	0	4.07199	-0.39246	-4.46445	0.000370235	NA	0.000638809
novel_mir_711	0	9	0	4.07199	-0.39246	-4.46445	0.000370235	NA	0.000638809
novel_mir_755	0	9	0	4.07199	-0.39246	-4.46445	0.000370235	NA	0.000638809
novel_mir_757	0	9	0	4.07199	-0.39246	-4.46445	0.000370235	NA	0.000638809
novel_mir_794	0	9	0	4.07199	-0.39246	-4.46445	0.000370235	NA	0.000638809
novel_mir_801	0	9	0	4.07199	-0.39246	-4.46445	0.000370235	NA	0.000638809
novel_mir_833	0	9	0	4.07199	-0.39246	-4.46445	0.000370235	NA	0.000638809
novel_mir_834	0	9	0	4.07199	-0.39246	-4.46445	0.000370235	NA	0.000638809
novel_mir_843	0	9	0	4.07199	-0.39246	-4.46445	0.000370235	NA	0.000638809
novel_mir_847	0	9	0	4.07199	-0.39246	-4.46445	0.000370235	NA	0.000638809
novel_mir_850	0	9	0	4.07199	-0.39246	-4.46445	0.000370235	NA	0.000638809
novel_mir_876	0	9	0	4.07199	-0.39246	-4.46445	0.000370235	NA	0.000638809
novel_mir_886	0	9	0	4.07199	-0.39246	-4.46445	0.000370235	NA	0.000638809
novel_mir_925	0	9	0	4.07199	-0.39246	-4.46445	0.000370235	NA	0.000638809
novel_mir_960	0	9	0	4.07199	-0.39246	-4.46445	0.000370235	NA	0.000638809
novel_mir_961	0	9	0	4.07199	-0.39246	-4.46445	0.000370235	NA	0.000638809
novel_mir_596	0	8	13	3.90207	4.30798	0.405911	0.000604298	9.19823e-05	NA
novel_mir_954	0	8	13	3.90207	4.30798	0.405911	0.000604298	9.19823e-05	NA
novel_mir_959	0	8	12	3.90207	4.1925	0.290433	0.000604298	0.000134835	NA
novel_mir_431	0	8	12	3.90207	4.1925	0.290433	0.000604298	0.000134835	NA
novel_mir_453	0	8	12	3.90207	4.1925	0.290433	0.000604298	0.000134835	NA
novel_mir_700	0	8	11	3.90207	4.06697	0.164903	0.000604298	0.000206093	NA
novel_mir_534	0	8	11	3.90207	4.06697	0.164903	0.000604298	0.000206093	NA
novel_mir_751	0	8	11	3.90207	4.06697	0.164903	0.000604298	0.000206093	NA
novel_mir_676	0	8	10	3.90207	3.92947	0.027399	0.000604298	0.000304877	NA
novel_mir_716	0	8	10	3.90207	3.92947	0.027399	0.000604298	0.000304877	NA
novel_mir_436	0	8	0	3.90207	3.90207	0	0.000604298	NA	NA
novel_mir_576	0	8	0	3.90207	3.90207	0	0.000604298	NA	NA
novel_mir_947	0	8	0	3.90207	3.90207	0	0.000604298	NA	NA
novel_mir_952	0	8	0	3.90207	3.90207	0	0.000604298	NA	NA
novel_mir_568	0	8	0	3.90207	3.90207	0	0.000604298	NA	NA
novel_mir_667	0	8	5	3.90207	3.90207	0	0.000604298	NA	NA
novel_mir_698	0	8	0	3.90207	3.90207	0	0.000604298	NA	NA
novel_mir_896	0	8	0	3.90207	3.90207	0	0.000604298	NA	NA
novel_mir_399	0	8	0	3.90207	3.90207	0	0.000604298	NA	NA
novel_mir_406	0	8	0	3.90207	3.90207	0	0.000604298	NA	NA
novel_mir_420	0	8	0	3.90207	3.90207	0	0.000604298	NA	NA
novel_mir_421	0	8	0	3.90207	3.90207	0	0.000604298	NA	NA
novel_mir_442	0	8	5	3.90207	3.90207	0	0.000604298	NA	NA
novel_mir_450	0	8	5	3.90207	3.90207	0	0.000604298	NA	NA
novel_mir_468	0	8	0	3.90207	3.90207	0	0.000604298	NA	NA
novel_mir_475	0	8	0	3.90207	3.90207	0	0.000604298	NA	NA
novel_mir_496	0	8	0	3.90207	3.90207	0	0.000604298	NA	NA
novel_mir_512	0	8	0	3.90207	3.90207	0	0.000604298	NA	NA
novel_mir_514	0	8	0	3.90207	3.90207	0	0.000604298	NA	NA
novel_mir_587	0	8	0	3.90207	3.90207	0	0.000604298	NA	NA
novel_mir_591	0	8	0	3.90207	3.90207	0	0.000604298	NA	NA
novel_mir_605	0	8	0	3.90207	3.90207	0	0.000604298	NA	NA
novel_mir_622	0	8	0	3.90207	3.90207	0	0.000604298	NA	NA
novel_mir_646	0	8	0	3.90207	3.90207	0	0.000604298	NA	NA
novel_mir_673	0	8	0	3.90207	3.90207	0	0.000604298	NA	NA
novel_mir_679	0	8	6	3.90207	3.90207	0	0.000604298	NA	NA
novel_mir_695	0	8	5	3.90207	3.90207	0	0.000604298	NA	NA
novel_mir_709	0	8	0	3.90207	3.90207	0	0.000604298	NA	NA
novel_mir_713	0	8	0	3.90207	3.90207	0	0.000604298	NA	NA
novel_mir_715	0	8	0	3.90207	3.90207	0	0.000604298	NA	NA
novel_mir_725	0	8	0	3.90207	3.90207	0	0.000604298	NA	NA
novel_mir_750	0	8	0	3.90207	3.90207	0	0.000604298	NA	NA
novel_mir_797	0	8	0	3.90207	3.90207	0	0.000604298	NA	NA
novel_mir_853	0	8	0	3.90207	3.90207	0	0.000604298	NA	NA
novel_mir_875	0	8	0	3.90207	3.90207	0	0.000604298	NA	NA
novel_mir_908	0	8	0	3.90207	3.90207	0	0.000604298	NA	NA
novel_mir_936	0	8	0	3.90207	3.90207	0	0.000604298	NA	NA
novel_mir_937	0	8	0	3.90207	3.90207	0	0.000604298	NA	NA
novel_mir_950	0	8	7	3.90207	3.90207	0	0.000604298	NA	NA
novel_mir_973	0	8	0	3.90207	3.90207	0	0.000604298	NA	NA
novel_mir_685	0	8	9	3.90207	3.77746	-0.124604	0.000604298	0.000469637	NA
novel_mir_423	0	8	8	3.90207	3.60754	-0.294529	0.000604298	0.000723721	NA
novel_mir_736	0	8	8	3.90207	3.60754	-0.294529	0.000604298	0.000723721	NA
novel_mir_883	0	7	22	3.70942	5.06697	1.35755	0.000960374	1.72141e-06	NA
novel_mir_688	0	7	17	3.70942	4.695	0.985579	0.000960374	1.56384e-05	NA
novel_mir_422	0	7	16	3.70942	4.60754	0.898116	0.000960374	2.47616e-05	NA
novel_mir_653	0	7	16	3.70942	4.60754	0.898116	0.000960374	2.47616e-05	NA
novel_mir_889	0	7	15	3.70942	4.51443	0.805007	0.000960374	3.88793e-05	NA
novel_mir_948	0	7	12	3.70942	4.1925	0.483079	0.000960374	0.000134835	NA
novel_mir_469	0	7	11	3.70942	4.06697	0.357548	0.000960374	0.000206093	NA
novel_mir_519	0	7	11	3.70942	4.06697	0.357548	0.000960374	0.000206093	NA
novel_mir_951	0	7	11	3.70942	4.06697	0.357548	0.000960374	0.000206093	NA
novel_mir_870	0	7	10	3.70942	3.92947	0.220044	0.000960374	0.000304877	NA
novel_mir_990	0	7	10	3.70942	3.92947	0.220044	0.000960374	0.000304877	NA
novel_mir_380	0	7	9	3.70942	3.77746	0.068041	0.000960374	0.000469637	NA
novel_mir_623	0	7	0	3.70942	3.70942	0	0.000960374	NA	NA
novel_mir_785	0	7	0	3.70942	3.70942	0	0.000960374	NA	NA
novel_mir_946	0	7	0	3.70942	3.70942	0	0.000960374	NA	NA
novel_mir_411	0	7	0	3.70942	3.70942	0	0.000960374	NA	NA
novel_mir_445	0	7	0	3.70942	3.70942	0	0.000960374	NA	NA
novel_mir_528	0	7	0	3.70942	3.70942	0	0.000960374	NA	NA
novel_mir_601	0	7	0	3.70942	3.70942	0	0.000960374	NA	NA
novel_mir_614	0	7	0	3.70942	3.70942	0	0.000960374	NA	NA
novel_mir_616	0	7	0	3.70942	3.70942	0	0.000960374	NA	NA
novel_mir_626	0	7	0	3.70942	3.70942	0	0.000960374	NA	NA
novel_mir_705	0	7	0	3.70942	3.70942	0	0.000960374	NA	NA
novel_mir_722	0	7	0	3.70942	3.70942	0	0.000960374	NA	NA
novel_mir_743	0	7	0	3.70942	3.70942	0	0.000960374	NA	NA
novel_mir_765	0	7	0	3.70942	3.70942	0	0.000960374	NA	NA
novel_mir_767	0	7	0	3.70942	3.70942	0	0.000960374	NA	NA
novel_mir_830	0	7	0	3.70942	3.70942	0	0.000960374	NA	NA
novel_mir_869	0	7	0	3.70942	3.70942	0	0.000960374	NA	NA
novel_mir_1000	0	7	0	3.70942	3.70942	0	0.000960374	NA	NA
novel_mir_389	0	7	0	3.70942	3.70942	0	0.000960374	NA	NA
novel_mir_393	0	7	0	3.70942	3.70942	0	0.000960374	NA	NA
novel_mir_418	0	7	0	3.70942	3.70942	0	0.000960374	NA	NA
novel_mir_438	0	7	0	3.70942	3.70942	0	0.000960374	NA	NA
novel_mir_444	0	7	0	3.70942	3.70942	0	0.000960374	NA	NA
novel_mir_465	0	7	0	3.70942	3.70942	0	0.000960374	NA	NA
novel_mir_472	0	7	0	3.70942	3.70942	0	0.000960374	NA	NA
novel_mir_476	0	7	0	3.70942	3.70942	0	0.000960374	NA	NA
novel_mir_479	0	7	0	3.70942	3.70942	0	0.000960374	NA	NA
novel_mir_491	0	7	0	3.70942	3.70942	0	0.000960374	NA	NA
novel_mir_492	0	7	0	3.70942	3.70942	0	0.000960374	NA	NA
novel_mir_517	0	7	0	3.70942	3.70942	0	0.000960374	NA	NA
novel_mir_520	0	7	0	3.70942	3.70942	0	0.000960374	NA	NA
novel_mir_554	0	7	6	3.70942	3.70942	0	0.000960374	NA	NA
novel_mir_578	0	7	0	3.70942	3.70942	0	0.000960374	NA	NA
novel_mir_582	0	7	0	3.70942	3.70942	0	0.000960374	NA	NA
novel_mir_608	0	7	0	3.70942	3.70942	0	0.000960374	NA	NA
novel_mir_619	0	7	0	3.70942	3.70942	0	0.000960374	NA	NA
novel_mir_634	0	7	0	3.70942	3.70942	0	0.000960374	NA	NA
novel_mir_647	0	7	0	3.70942	3.70942	0	0.000960374	NA	NA
novel_mir_648	0	7	0	3.70942	3.70942	0	0.000960374	NA	NA
novel_mir_651	0	7	0	3.70942	3.70942	0	0.000960374	NA	NA
novel_mir_678	0	7	0	3.70942	3.70942	0	0.000960374	NA	NA
novel_mir_683	0	7	0	3.70942	3.70942	0	0.000960374	NA	NA
novel_mir_689	0	7	0	3.70942	3.70942	0	0.000960374	NA	NA
novel_mir_692	0	7	0	3.70942	3.70942	0	0.000960374	NA	NA
novel_mir_693	0	7	0	3.70942	3.70942	0	0.000960374	NA	NA
novel_mir_717	0	7	0	3.70942	3.70942	0	0.000960374	NA	NA
novel_mir_726	0	7	0	3.70942	3.70942	0	0.000960374	NA	NA
novel_mir_746	0	7	0	3.70942	3.70942	0	0.000960374	NA	NA
novel_mir_752	0	7	0	3.70942	3.70942	0	0.000960374	NA	NA
novel_mir_780	0	7	0	3.70942	3.70942	0	0.000960374	NA	NA
novel_mir_800	0	7	0	3.70942	3.70942	0	0.000960374	NA	NA
novel_mir_811	0	7	0	3.70942	3.70942	0	0.000960374	NA	NA
novel_mir_822	0	7	0	3.70942	3.70942	0	0.000960374	NA	NA
novel_mir_827	0	7	0	3.70942	3.70942	0	0.000960374	NA	NA
novel_mir_848	0	7	0	3.70942	3.70942	0	0.000960374	NA	NA
novel_mir_849	0	7	0	3.70942	3.70942	0	0.000960374	NA	NA
novel_mir_878	0	7	0	3.70942	3.70942	0	0.000960374	NA	NA
novel_mir_880	0	7	0	3.70942	3.70942	0	0.000960374	NA	NA
novel_mir_884	0	7	0	3.70942	3.70942	0	0.000960374	NA	NA
novel_mir_898	0	7	0	3.70942	3.70942	0	0.000960374	NA	NA
novel_mir_907	0	7	0	3.70942	3.70942	0	0.000960374	NA	NA
novel_mir_911	0	7	0	3.70942	3.70942	0	0.000960374	NA	NA
novel_mir_935	0	7	0	3.70942	3.70942	0	0.000960374	NA	NA
novel_mir_939	0	7	0	3.70942	3.70942	0	0.000960374	NA	NA
novel_mir_963	0	7	0	3.70942	3.70942	0	0.000960374	NA	NA
novel_mir_971	0	7	0	3.70942	3.70942	0	0.000960374	NA	NA
novel_mir_985	0	7	0	3.70942	3.70942	0	0.000960374	NA	NA
novel_mir_989	0	7	0	3.70942	3.70942	0	0.000960374	NA	NA
novel_mir_995	0	7	0	3.70942	3.70942	0	0.000960374	NA	NA
novel_mir_1001	0	7	6	3.70942	3.70942	0	0.000960374	NA	NA
novel_mir_593	0	7	8	3.70942	3.60754	-0.101884	0.000960374	0.000723721	NA
novel_mir_412	0	7	8	3.70942	3.60754	-0.101884	0.000960374	0.000723721	NA
novel_mir_595	0	5	0	0.4572	0	-0.4572	NA	NA	NA
novel_mir_585	0	5	0	0.4574	0	-0.4574	NA	NA	NA
novel_mir_731	0	5	0	0.4576	0	-0.4576	NA	NA	NA
novel_mir_829	0	6	0	0.4578	0	-0.4578	NA	NA	NA
novel_mir_918	0	6	0	0.458	0	-0.458	NA	NA	NA
novel_mir_454	0	6	0	0.4582	0	-0.4582	NA	NA	NA
novel_mir_474	0	6	0	0.4584	0	-0.4584	NA	NA	NA
novel_mir_575	0	6	0	0.4586	0	-0.4586	NA	NA	NA
novel_mir_579	0	5	0	0.4588	0	-0.4588	NA	NA	NA
novel_mir_718	0	6	0	0.459	0	-0.459	NA	NA	NA
novel_mir_778	0	6	0	0.4592	0	-0.4592	NA	NA	NA
novel_mir_955	0	5	0	0.4594	0	-0.4594	NA	NA	NA
novel_mir_958	0	5	0	0.4596	0	-0.4596	NA	NA	NA
novel_mir_385	0	5	0	0.4598	0	-0.4598	NA	NA	NA
novel_mir_387	0	6	0	0.46	0	-0.46	NA	NA	NA
novel_mir_394	0	5	0	0.4602	0	-0.4602	NA	NA	NA
novel_mir_396	0	5	0	0.4604	0	-0.4604	NA	NA	NA
novel_mir_400	0	6	0	0.4606	0	-0.4606	NA	NA	NA
novel_mir_404	0	6	0	0.4608	0	-0.4608	NA	NA	NA
novel_mir_407	0	6	0	0.461	0	-0.461	NA	NA	NA
novel_mir_409	0	5	0	0.4612	0	-0.4612	NA	NA	NA
novel_mir_427	0	5	0	0.4614	0	-0.4614	NA	NA	NA
novel_mir_429	0	5	0	0.4616	0	-0.4616	NA	NA	NA
novel_mir_430	0	5	0	0.4618	0	-0.4618	NA	NA	NA
novel_mir_434	0	6	0	0.462	0	-0.462	NA	NA	NA
novel_mir_443	0	6	0	0.4622	0	-0.4622	NA	NA	NA
novel_mir_448	0	5	0	0.4624	0	-0.4624	NA	NA	NA
novel_mir_452	0	5	0	0.4626	0	-0.4626	NA	NA	NA
novel_mir_455	0	6	0	0.4628	0	-0.4628	NA	NA	NA
novel_mir_460	0	5	0	0.463	0	-0.463	NA	NA	NA
novel_mir_461	0	6	0	0.4632	0	-0.4632	NA	NA	NA
novel_mir_463	0	5	0	0.4634	0	-0.4634	NA	NA	NA
novel_mir_482	0	6	0	0.4636	0	-0.4636	NA	NA	NA
novel_mir_489	0	6	0	0.4638	0	-0.4638	NA	NA	NA
novel_mir_509	0	5	0	0.464	0	-0.464	NA	NA	NA
novel_mir_513	0	5	0	0.4642	0	-0.4642	NA	NA	NA
novel_mir_525	0	6	0	0.4644	0	-0.4644	NA	NA	NA
novel_mir_526	0	5	0	0.4646	0	-0.4646	NA	NA	NA
novel_mir_530	0	5	0	0.4648	0	-0.4648	NA	NA	NA
novel_mir_531	0	5	0	0.465	0	-0.465	NA	NA	NA
novel_mir_533	0	5	0	0.4652	0	-0.4652	NA	NA	NA
novel_mir_538	0	5	0	0.4654	0	-0.4654	NA	NA	NA
novel_mir_542	0	5	0	0.4656	0	-0.4656	NA	NA	NA
novel_mir_543	0	6	0	0.4658	0	-0.4658	NA	NA	NA
novel_mir_549	0	6	0	0.466	0	-0.466	NA	NA	NA
novel_mir_558	0	6	0	0.4662	0	-0.4662	NA	NA	NA
novel_mir_562	0	6	0	0.4664	0	-0.4664	NA	NA	NA
novel_mir_584	0	5	0	0.4666	0	-0.4666	NA	NA	NA
novel_mir_590	0	5	0	0.4668	0	-0.4668	NA	NA	NA
novel_mir_613	0	6	0	0.467	0	-0.467	NA	NA	NA
novel_mir_618	0	5	0	0.4672	0	-0.4672	NA	NA	NA
novel_mir_627	0	6	0	0.4674	0	-0.4674	NA	NA	NA
novel_mir_629	0	5	0	0.4676	0	-0.4676	NA	NA	NA
novel_mir_632	0	5	0	0.4678	0	-0.4678	NA	NA	NA
novel_mir_640	0	5	0	0.468	0	-0.468	NA	NA	NA
novel_mir_641	0	5	0	0.4682	0	-0.4682	NA	NA	NA
novel_mir_645	0	6	0	0.4684	0	-0.4684	NA	NA	NA
novel_mir_654	0	5	0	0.4686	0	-0.4686	NA	NA	NA
novel_mir_659	0	6	0	0.4688	0	-0.4688	NA	NA	NA
novel_mir_660	0	6	0	0.469	0	-0.469	NA	NA	NA
novel_mir_663	0	6	0	0.4692	0	-0.4692	NA	NA	NA
novel_mir_665	0	5	0	0.4694	0	-0.4694	NA	NA	NA
novel_mir_681	0	5	0	0.4696	0	-0.4696	NA	NA	NA
novel_mir_684	0	5	0	0.4698	0	-0.4698	NA	NA	NA
novel_mir_691	0	5	0	0.47	0	-0.47	NA	NA	NA
novel_mir_697	0	5	0	0.4702	0	-0.4702	NA	NA	NA
novel_mir_704	0	6	0	0.4704	0	-0.4704	NA	NA	NA
novel_mir_706	0	6	0	0.4706	0	-0.4706	NA	NA	NA
novel_mir_710	0	6	0	0.4708	0	-0.4708	NA	NA	NA
novel_mir_712	0	6	0	0.471	0	-0.471	NA	NA	NA
novel_mir_719	0	6	0	0.4712	0	-0.4712	NA	NA	NA
novel_mir_724	0	5	0	0.4714	0	-0.4714	NA	NA	NA
novel_mir_730	0	6	0	0.4716	0	-0.4716	NA	NA	NA
novel_mir_745	0	5	0	0.4718	0	-0.4718	NA	NA	NA
novel_mir_753	0	5	0	0.472	0	-0.472	NA	NA	NA
novel_mir_769	0	5	0	0.4722	0	-0.4722	NA	NA	NA
novel_mir_779	0	6	0	0.4724	0	-0.4724	NA	NA	NA
novel_mir_787	0	6	0	0.4726	0	-0.4726	NA	NA	NA
novel_mir_795	0	5	0	0.4728	0	-0.4728	NA	NA	NA
novel_mir_798	0	5	0	0.473	0	-0.473	NA	NA	NA
novel_mir_803	0	5	0	0.4732	0	-0.4732	NA	NA	NA
novel_mir_808	0	6	0	0.4734	0	-0.4734	NA	NA	NA
novel_mir_809	0	6	0	0.4736	0	-0.4736	NA	NA	NA
novel_mir_815	0	6	0	0.4738	0	-0.4738	NA	NA	NA
novel_mir_816	0	5	0	0.474	0	-0.474	NA	NA	NA
novel_mir_818	0	6	0	0.4742	0	-0.4742	NA	NA	NA
novel_mir_821	0	6	0	0.4744	0	-0.4744	NA	NA	NA
novel_mir_839	0	5	0	0.4746	0	-0.4746	NA	NA	NA
novel_mir_844	0	6	0	0.4748	0	-0.4748	NA	NA	NA
novel_mir_845	0	6	0	0.475	0	-0.475	NA	NA	NA
novel_mir_846	0	6	0	0.4752	0	-0.4752	NA	NA	NA
novel_mir_855	0	5	0	0.4754	0	-0.4754	NA	NA	NA
novel_mir_858	0	6	0	0.4756	0	-0.4756	NA	NA	NA
novel_mir_859	0	6	0	0.4758	0	-0.4758	NA	NA	NA
novel_mir_863	0	6	0	0.476	0	-0.476	NA	NA	NA
novel_mir_865	0	5	0	0.4762	0	-0.4762	NA	NA	NA
novel_mir_866	0	6	0	0.4651	0	-0.4651	NA	NA	NA
novel_mir_868	0	6	0	0.4653	0	-0.4653	NA	NA	NA
novel_mir_871	0	5	0	0.4655	0	-0.4655	NA	NA	NA
novel_mir_872	0	5	0	0.4657	0	-0.4657	NA	NA	NA
novel_mir_874	0	6	0	0.4659	0	-0.4659	NA	NA	NA
novel_mir_879	0	6	0	0.4661	0	-0.4661	NA	NA	NA
novel_mir_895	0	5	0	0.4663	0	-0.4663	NA	NA	NA
novel_mir_900	0	5	0	0.4665	0	-0.4665	NA	NA	NA
novel_mir_901	0	5	0	0.4667	0	-0.4667	NA	NA	NA
novel_mir_906	0	6	0	0.4669	0	-0.4669	NA	NA	NA
novel_mir_909	0	6	0	0.4671	0	-0.4671	NA	NA	NA
novel_mir_912	0	5	0	0.4673	0	-0.4673	NA	NA	NA
novel_mir_914	0	6	0	0.4675	0	-0.4675	NA	NA	NA
novel_mir_917	0	5	0	0.4677	0	-0.4677	NA	NA	NA
novel_mir_919	0	6	0	0.4679	0	-0.4679	NA	NA	NA
novel_mir_929	0	5	0	0.4681	0	-0.4681	NA	NA	NA
novel_mir_933	0	5	0	0.4683	0	-0.4683	NA	NA	NA
novel_mir_949	0	6	0	0.4685	0	-0.4685	NA	NA	NA
novel_mir_953	0	5	0	0.4687	0	-0.4687	NA	NA	NA
novel_mir_962	0	5	0	0.4689	0	-0.4689	NA	NA	NA
novel_mir_964	0	5	0	0.4691	0	-0.4691	NA	NA	NA
novel_mir_976	0	6	0	0.4693	0	-0.4693	NA	NA	NA
novel_mir_977	0	6	0	0.4695	0	-0.4695	NA	NA	NA
novel_mir_983	0	6	0	0.4697	0	-0.4697	NA	NA	NA
novel_mir_993	0	5	0	0.4699	0	-0.4699	NA	NA	NA
novel_mir_781	0	5	7	0.2731	0.758527	0.485427	NA	NA	NA
novel_mir_414	0	5	6	0.2733	0.536334	0.263034	NA	NA	NA
novel_mir_547	0	5	6	0.2735	0.536534	0.263034	NA	NA	NA
novel_mir_633	0	5	6	0.2737	0.536734	0.263034	NA	NA	NA
novel_mir_732	0	5	6	0.2739	0.536934	0.263034	NA	NA	NA
novel_mir_981	0	6	7	0.2741	0.496492	0.222392	NA	NA	NA
novel_mir_439	0	6	6	0.5732	0.5732	0	NA	NA	NA
novel_mir_503	0	5	5	0.5734	0.5734	0	NA	NA	NA
novel_mir_721	0	5	5	0.5736	0.5736	0	NA	NA	NA
novel_mir_723	0	5	5	0.5738	0.5738	0	NA	NA	NA
novel_mir_735	0	6	6	0.574	0.574	0	NA	NA	NA
novel_mir_777	0	5	5	0.5742	0.5742	0	NA	NA	NA
novel_mir_813	0	5	5	0.5744	0.5744	0	NA	NA	NA
novel_mir_532	0	6	5	0.5746	0.311566	-0.263034	NA	NA	NA
novel_mir_570	0	6	5	0.5748	0.311766	-0.263034	NA	NA	NA
novel_mir_786	0	6	5	0.575	0.311966	-0.263034	NA	NA	NA
novel_mir_836	0	6	5	0.5752	0.312166	-0.263034	NA	NA	NA
novel_mir_938	0	6	18	4.77746	4.77746	0	NA	9.85274e-06	NA
novel_mir_662	0	6	17	4.695	4.695	0	NA	1.56384e-05	NA
novel_mir_668	0	6	16	4.60754	4.60754	0	NA	2.47616e-05	NA
novel_mir_462	0	6	12	4.1925	4.1925	0	NA	0.000134835	NA
novel_mir_621	0	6	12	4.1925	4.1925	0	NA	0.000134835	NA
novel_mir_707	0	5	12	4.1925	4.1925	0	NA	0.000134835	NA
novel_mir_1575	0	0	10	3.92947	3.92947	0	NA	0.000304877	NA
novel_mir_1106	0	0	10	3.92947	3.92947	0	NA	0.000304877	NA
novel_mir_1081	0	0	10	3.92947	3.92947	0	NA	0.000304877	NA
novel_mir_1142	0	0	10	3.92947	3.92947	0	NA	0.000304877	NA
novel_mir_1599	0	0	10	3.92947	3.92947	0	NA	0.000304877	NA
novel_mir_1021	0	0	10	3.92947	3.92947	0	NA	0.000304877	NA
novel_mir_1416	0	0	10	3.92947	3.92947	0	NA	0.000304877	NA
novel_mir_1153	0	0	10	3.92947	3.92947	0	NA	0.000304877	NA
novel_mir_1325	0	0	10	3.92947	3.92947	0	NA	0.000304877	NA
novel_mir_1164	0	0	10	3.92947	3.92947	0	NA	0.000304877	NA
novel_mir_1215	0	0	10	3.92947	3.92947	0	NA	0.000304877	NA
novel_mir_1213	0	0	10	3.92947	3.92947	0	NA	0.000304877	NA
novel_mir_1542	0	0	10	3.92947	3.92947	0	NA	0.000304877	NA
novel_mir_1549	0	0	10	3.92947	3.92947	0	NA	0.000304877	NA
novel_mir_1569	0	0	10	3.92947	3.92947	0	NA	0.000304877	NA
novel_mir_1582	0	0	10	3.92947	3.92947	0	NA	0.000304877	NA
novel_mir_1584	0	0	10	3.92947	3.92947	0	NA	0.000304877	NA
novel_mir_1594	0	0	10	3.92947	3.92947	0	NA	0.000304877	NA
novel_mir_1598	0	0	10	3.92947	3.92947	0	NA	0.000304877	NA
novel_mir_1606	0	0	10	3.92947	3.92947	0	NA	0.000304877	NA
novel_mir_1607	0	0	10	3.92947	3.92947	0	NA	0.000304877	NA
novel_mir_441	0	6	10	3.92947	3.92947	0	NA	0.000304877	NA
novel_mir_550	0	5	10	3.92947	3.92947	0	NA	0.000304877	NA
novel_mir_603	0	6	10	3.92947	3.92947	0	NA	0.000304877	NA
novel_mir_826	0	6	10	3.92947	3.92947	0	NA	0.000304877	NA
novel_mir_857	0	5	10	3.92947	3.92947	0	NA	0.000304877	NA
novel_mir_1529	0	0	10	3.92947	3.92947	0	NA	0.000304877	NA
novel_mir_1453	0	0	10	3.92947	3.92947	0	NA	0.000304877	NA
novel_mir_1421	0	0	10	3.92947	3.92947	0	NA	0.000304877	NA
novel_mir_1286	0	0	10	3.92947	3.92947	0	NA	0.000304877	NA
novel_mir_1365	0	0	10	3.92947	3.92947	0	NA	0.000304877	NA
novel_mir_1217	0	0	10	3.92947	3.92947	0	NA	0.000304877	NA
novel_mir_1088	0	0	10	3.92947	3.92947	0	NA	0.000304877	NA
novel_mir_1468	0	0	10	3.92947	3.92947	0	NA	0.000304877	NA
novel_mir_1268	0	0	10	3.92947	3.92947	0	NA	0.000304877	NA
novel_mir_1016	0	0	10	3.92947	3.92947	0	NA	0.000304877	NA
novel_mir_1485	0	0	10	3.92947	3.92947	0	NA	0.000304877	NA
novel_mir_1159	0	0	10	3.92947	3.92947	0	NA	0.000304877	NA
novel_mir_1534	0	0	10	3.92947	3.92947	0	NA	0.000304877	NA
novel_mir_1470	0	0	10	3.92947	3.92947	0	NA	0.000304877	NA
novel_mir_1361	0	0	10	3.92947	3.92947	0	NA	0.000304877	NA
novel_mir_1086	0	0	10	3.92947	3.92947	0	NA	0.000304877	NA
novel_mir_1443	0	0	10	3.92947	3.92947	0	NA	0.000304877	NA
novel_mir_1137	0	0	10	3.92947	3.92947	0	NA	0.000304877	NA
novel_mir_1075	0	0	10	3.92947	3.92947	0	NA	0.000304877	NA
novel_mir_1028	0	0	10	3.92947	3.92947	0	NA	0.000304877	NA
novel_mir_1015	0	0	10	3.92947	3.92947	0	NA	0.000304877	NA
novel_mir_1002	0	0	10	3.92947	3.92947	0	NA	0.000304877	NA
novel_mir_1345	0	0	10	3.92947	3.92947	0	NA	0.000304877	NA
novel_mir_1327	0	0	10	3.92947	3.92947	0	NA	0.000304877	NA
novel_mir_1370	0	0	10	3.92947	3.92947	0	NA	0.000304877	NA
novel_mir_1440	0	0	10	3.92947	3.92947	0	NA	0.000304877	NA
novel_mir_1302	0	0	10	3.92947	3.92947	0	NA	0.000304877	NA
novel_mir_1424	0	0	10	3.92947	3.92947	0	NA	0.000304877	NA
novel_mir_1188	0	0	10	3.92947	3.92947	0	NA	0.000304877	NA
novel_mir_1003	0	0	10	3.92947	3.92947	0	NA	0.000304877	NA
novel_mir_1530	0	0	10	3.92947	3.92947	0	NA	0.000304877	NA
novel_mir_1386	0	0	10	3.92947	3.92947	0	NA	0.000304877	NA
novel_mir_1143	0	0	10	3.92947	3.92947	0	NA	0.000304877	NA
novel_mir_1422	0	0	10	3.92947	3.92947	0	NA	0.000304877	NA
novel_mir_1045	0	0	10	3.92947	3.92947	0	NA	0.000304877	NA
novel_mir_1100	0	0	10	3.92947	3.92947	0	NA	0.000304877	NA
novel_mir_1098	0	0	10	3.92947	3.92947	0	NA	0.000304877	NA
novel_mir_1025	0	0	10	3.92947	3.92947	0	NA	0.000304877	NA
novel_mir_1317	0	0	10	3.92947	3.92947	0	NA	0.000304877	NA
novel_mir_1099	0	0	10	3.92947	3.92947	0	NA	0.000304877	NA
novel_mir_1467	0	0	10	3.92947	3.92947	0	NA	0.000304877	NA
novel_mir_1354	0	0	10	3.92947	3.92947	0	NA	0.000304877	NA
novel_mir_1226	0	0	10	3.92947	3.92947	0	NA	0.000304877	NA
novel_mir_1397	0	0	10	3.92947	3.92947	0	NA	0.000304877	NA
novel_mir_1362	0	0	9	3.77746	3.77746	0	NA	0.000469637	NA
novel_mir_1357	0	0	9	3.77746	3.77746	0	NA	0.000469637	NA
novel_mir_1383	0	0	9	3.77746	3.77746	0	NA	0.000469637	NA
novel_mir_1187	0	0	9	3.77746	3.77746	0	NA	0.000469637	NA
novel_mir_1535	0	0	9	3.77746	3.77746	0	NA	0.000469637	NA
novel_mir_1427	0	0	9	3.77746	3.77746	0	NA	0.000469637	NA
novel_mir_1206	0	0	9	3.77746	3.77746	0	NA	0.000469637	NA
novel_mir_1552	0	0	9	3.77746	3.77746	0	NA	0.000469637	NA
novel_mir_1556	0	0	9	3.77746	3.77746	0	NA	0.000469637	NA
novel_mir_1562	0	0	9	3.77746	3.77746	0	NA	0.000469637	NA
novel_mir_1573	0	0	9	3.77746	3.77746	0	NA	0.000469637	NA
novel_mir_1583	0	0	9	3.77746	3.77746	0	NA	0.000469637	NA
novel_mir_1608	0	0	9	3.77746	3.77746	0	NA	0.000469637	NA
novel_mir_495	0	5	9	3.77746	3.77746	0	NA	0.000469637	NA
novel_mir_541	0	5	9	3.77746	3.77746	0	NA	0.000469637	NA
novel_mir_630	0	6	9	3.77746	3.77746	0	NA	0.000469637	NA
novel_mir_861	0	6	9	3.77746	3.77746	0	NA	0.000469637	NA
novel_mir_1274	0	0	9	3.77746	3.77746	0	NA	0.000469637	NA
novel_mir_1128	0	0	9	3.77746	3.77746	0	NA	0.000469637	NA
novel_mir_1104	0	0	9	3.77746	3.77746	0	NA	0.000469637	NA
novel_mir_1318	0	0	9	3.77746	3.77746	0	NA	0.000469637	NA
novel_mir_1158	0	0	9	3.77746	3.77746	0	NA	0.000469637	NA
novel_mir_1183	0	0	9	3.77746	3.77746	0	NA	0.000469637	NA
novel_mir_1090	0	0	9	3.77746	3.77746	0	NA	0.000469637	NA
novel_mir_1185	0	0	9	3.77746	3.77746	0	NA	0.000469637	NA
novel_mir_1093	0	0	9	3.77746	3.77746	0	NA	0.000469637	NA
novel_mir_1092	0	0	9	3.77746	3.77746	0	NA	0.000469637	NA
novel_mir_1462	0	0	9	3.77746	3.77746	0	NA	0.000469637	NA
novel_mir_1441	0	0	9	3.77746	3.77746	0	NA	0.000469637	NA
novel_mir_1148	0	0	9	3.77746	3.77746	0	NA	0.000469637	NA
novel_mir_1257	0	0	9	3.77746	3.77746	0	NA	0.000469637	NA
novel_mir_1047	0	0	9	3.77746	3.77746	0	NA	0.000469637	NA
novel_mir_1482	0	0	9	3.77746	3.77746	0	NA	0.000469637	NA
novel_mir_1444	0	0	9	3.77746	3.77746	0	NA	0.000469637	NA
novel_mir_1149	0	0	9	3.77746	3.77746	0	NA	0.000469637	NA
novel_mir_1353	0	0	9	3.77746	3.77746	0	NA	0.000469637	NA
novel_mir_1174	0	0	9	3.77746	3.77746	0	NA	0.000469637	NA
novel_mir_1406	0	0	9	3.77746	3.77746	0	NA	0.000469637	NA
novel_mir_1131	0	0	9	3.77746	3.77746	0	NA	0.000469637	NA
novel_mir_1037	0	0	9	3.77746	3.77746	0	NA	0.000469637	NA
novel_mir_1513	0	0	9	3.77746	3.77746	0	NA	0.000469637	NA
novel_mir_1202	0	0	9	3.77746	3.77746	0	NA	0.000469637	NA
novel_mir_1494	0	0	9	3.77746	3.77746	0	NA	0.000469637	NA
novel_mir_1109	0	0	9	3.77746	3.77746	0	NA	0.000469637	NA
novel_mir_1029	0	0	9	3.77746	3.77746	0	NA	0.000469637	NA
novel_mir_1520	0	0	9	3.77746	3.77746	0	NA	0.000469637	NA
novel_mir_1455	0	0	9	3.77746	3.77746	0	NA	0.000469637	NA
novel_mir_1087	0	0	9	3.77746	3.77746	0	NA	0.000469637	NA
novel_mir_1121	0	0	9	3.77746	3.77746	0	NA	0.000469637	NA
novel_mir_1007	0	0	9	3.77746	3.77746	0	NA	0.000469637	NA
novel_mir_1492	0	0	9	3.77746	3.77746	0	NA	0.000469637	NA
novel_mir_1336	0	0	9	3.77746	3.77746	0	NA	0.000469637	NA
novel_mir_1082	0	0	9	3.77746	3.77746	0	NA	0.000469637	NA
novel_mir_1433	0	0	9	3.77746	3.77746	0	NA	0.000469637	NA
novel_mir_481	0	6	8	3.60754	3.60754	0	NA	0.000723721	NA
novel_mir_805	0	6	8	3.60754	3.60754	0	NA	0.000723721	NA
novel_mir_1125	0	0	8	3.60754	3.60754	0	NA	0.000723721	NA
novel_mir_1250	0	0	8	3.60754	3.60754	0	NA	0.000723721	NA
novel_mir_1167	0	0	8	3.60754	3.60754	0	NA	0.000723721	NA
novel_mir_1604	0	0	8	3.60754	3.60754	0	NA	0.000723721	NA
novel_mir_1521	0	0	8	3.60754	3.60754	0	NA	0.000723721	NA
novel_mir_1110	0	0	8	3.60754	3.60754	0	NA	0.000723721	NA
novel_mir_1004	0	0	8	3.60754	3.60754	0	NA	0.000723721	NA
novel_mir_1314	0	0	8	3.60754	3.60754	0	NA	0.000723721	NA
novel_mir_1346	0	0	8	3.60754	3.60754	0	NA	0.000723721	NA
novel_mir_1224	0	0	8	3.60754	3.60754	0	NA	0.000723721	NA
novel_mir_1546	0	0	8	3.60754	3.60754	0	NA	0.000723721	NA
novel_mir_1547	0	0	8	3.60754	3.60754	0	NA	0.000723721	NA
novel_mir_1567	0	0	8	3.60754	3.60754	0	NA	0.000723721	NA
novel_mir_1592	0	0	8	3.60754	3.60754	0	NA	0.000723721	NA
novel_mir_1600	0	0	8	3.60754	3.60754	0	NA	0.000723721	NA
novel_mir_1603	0	0	8	3.60754	3.60754	0	NA	0.000723721	NA
novel_mir_687	0	6	8	3.60754	3.60754	0	NA	0.000723721	NA
novel_mir_701	0	5	8	3.60754	3.60754	0	NA	0.000723721	NA
novel_mir_842	0	5	8	3.60754	3.60754	0	NA	0.000723721	NA
novel_mir_967	0	6	8	3.60754	3.60754	0	NA	0.000723721	NA
novel_mir_1022	0	0	8	3.60754	3.60754	0	NA	0.000723721	NA
novel_mir_1177	0	0	8	3.60754	3.60754	0	NA	0.000723721	NA
novel_mir_1356	0	0	8	3.60754	3.60754	0	NA	0.000723721	NA
novel_mir_1348	0	0	8	3.60754	3.60754	0	NA	0.000723721	NA
novel_mir_1144	0	0	8	3.60754	3.60754	0	NA	0.000723721	NA
novel_mir_1050	0	0	8	3.60754	3.60754	0	NA	0.000723721	NA
novel_mir_1178	0	0	8	3.60754	3.60754	0	NA	0.000723721	NA
novel_mir_1210	0	0	8	3.60754	3.60754	0	NA	0.000723721	NA
novel_mir_1282	0	0	8	3.60754	3.60754	0	NA	0.000723721	NA
novel_mir_1042	0	0	8	3.60754	3.60754	0	NA	0.000723721	NA
novel_mir_1289	0	0	8	3.60754	3.60754	0	NA	0.000723721	NA
novel_mir_1536	0	0	8	3.60754	3.60754	0	NA	0.000723721	NA
novel_mir_1031	0	0	8	3.60754	3.60754	0	NA	0.000723721	NA
novel_mir_1300	0	0	8	3.60754	3.60754	0	NA	0.000723721	NA
novel_mir_1480	0	0	8	3.60754	3.60754	0	NA	0.000723721	NA
novel_mir_1151	0	0	8	3.60754	3.60754	0	NA	0.000723721	NA
novel_mir_1368	0	0	8	3.60754	3.60754	0	NA	0.000723721	NA
novel_mir_1230	0	0	8	3.60754	3.60754	0	NA	0.000723721	NA
novel_mir_1255	0	0	8	3.60754	3.60754	0	NA	0.000723721	NA
novel_mir_1189	0	0	8	3.60754	3.60754	0	NA	0.000723721	NA
novel_mir_1303	0	0	8	3.60754	3.60754	0	NA	0.000723721	NA
novel_mir_1538	0	0	8	3.60754	3.60754	0	NA	0.000723721	NA
novel_mir_1053	0	0	8	3.60754	3.60754	0	NA	0.000723721	NA
novel_mir_1401	0	0	8	3.60754	3.60754	0	NA	0.000723721	NA
novel_mir_1294	0	0	8	3.60754	3.60754	0	NA	0.000723721	NA
novel_mir_1203	0	0	8	3.60754	3.60754	0	NA	0.000723721	NA
novel_mir_1305	0	0	8	3.60754	3.60754	0	NA	0.000723721	NA
novel_mir_1065	0	0	8	3.60754	3.60754	0	NA	0.000723721	NA
novel_mir_1225	0	0	8	3.60754	3.60754	0	NA	0.000723721	NA
novel_mir_1119	0	0	8	3.60754	3.60754	0	NA	0.000723721	NA
novel_mir_1374	0	0	8	3.60754	3.60754	0	NA	0.000723721	NA
novel_mir_1285	0	0	8	3.60754	3.60754	0	NA	0.000723721	NA
novel_mir_1484	0	0	8	3.60754	3.60754	0	NA	0.000723721	NA
novel_mir_1364	0	0	8	3.60754	3.60754	0	NA	0.000723721	NA
novel_mir_1449	0	0	8	3.60754	3.60754	0	NA	0.000723721	NA
novel_mir_1009	0	0	8	3.60754	3.60754	0	NA	0.000723721	NA
novel_mir_1523	0	0	8	3.60754	3.60754	0	NA	0.000723721	NA
novel_mir_1036	0	0	8	3.60754	3.60754	0	NA	0.000723721	NA
novel_mir_1394	0	0	8	3.60754	3.60754	0	NA	0.000723721	NA
novel_mir_1252	0	0	8	3.60754	3.60754	0	NA	0.000723721	NA
novel_mir_1423	0	0	8	3.60754	3.60754	0	NA	0.000723721	NA
novel_mir_1196	0	0	8	3.60754	3.60754	0	NA	0.000723721	NA
novel_mir_1566	0	0	5	0	#DIV/0!	#DIV/0!	NA	NA	NA
novel_mir_1248	0	0	6	0	#DIV/0!	#DIV/0!	NA	NA	NA
novel_mir_1447	0	0	7	0	#DIV/0!	#DIV/0!	NA	NA	NA
novel_mir_1301	0	0	7	0	#DIV/0!	#DIV/0!	NA	NA	NA
novel_mir_1375	0	0	5	0	#DIV/0!	#DIV/0!	NA	NA	NA
novel_mir_1089	0	0	7	0	#DIV/0!	#DIV/0!	NA	NA	NA
novel_mir_1563	0	0	7	0	#DIV/0!	#DIV/0!	NA	NA	NA
novel_mir_1323	0	0	7	0	#DIV/0!	#DIV/0!	NA	NA	NA
novel_mir_1355	0	0	7	0	#DIV/0!	#DIV/0!	NA	NA	NA
novel_mir_1261	0	0	6	0	#DIV/0!	#DIV/0!	NA	NA	NA
novel_mir_1543	0	0	6	0	#DIV/0!	#DIV/0!	NA	NA	NA
novel_mir_1564	0	0	5	0	#DIV/0!	#DIV/0!	NA	NA	NA
novel_mir_1590	0	0	7	0	#DIV/0!	#DIV/0!	NA	NA	NA
novel_mir_1026	0	0	6	0	#DIV/0!	#DIV/0!	NA	NA	NA
novel_mir_1097	0	0	6	0	#DIV/0!	#DIV/0!	NA	NA	NA
novel_mir_1237	0	0	7	0	#DIV/0!	#DIV/0!	NA	NA	NA
novel_mir_1518	0	0	7	0	#DIV/0!	#DIV/0!	NA	NA	NA
novel_mir_1067	0	0	6	0	#DIV/0!	#DIV/0!	NA	NA	NA
novel_mir_1244	0	0	5	0	#DIV/0!	#DIV/0!	NA	NA	NA
novel_mir_1191	0	0	7	0	#DIV/0!	#DIV/0!	NA	NA	NA
novel_mir_1265	0	0	7	0	#DIV/0!	#DIV/0!	NA	NA	NA
novel_mir_1169	0	0	5	0	#DIV/0!	#DIV/0!	NA	NA	NA
novel_mir_1319	0	0	6	0	#DIV/0!	#DIV/0!	NA	NA	NA
novel_mir_1276	0	0	5	0	#DIV/0!	#DIV/0!	NA	NA	NA
novel_mir_1392	0	0	5	0	#DIV/0!	#DIV/0!	NA	NA	NA
novel_mir_1509	0	0	6	0	#DIV/0!	#DIV/0!	NA	NA	NA
novel_mir_1272	0	0	7	0	#DIV/0!	#DIV/0!	NA	NA	NA
novel_mir_1240	0	0	6	0	#DIV/0!	#DIV/0!	NA	NA	NA
novel_mir_1541	0	0	6	0	#DIV/0!	#DIV/0!	NA	NA	NA
novel_mir_1544	0	0	5	0	#DIV/0!	#DIV/0!	NA	NA	NA
novel_mir_1548	0	0	5	0	#DIV/0!	#DIV/0!	NA	NA	NA
novel_mir_1550	0	0	6	0	#DIV/0!	#DIV/0!	NA	NA	NA
novel_mir_1551	0	0	6	0	#DIV/0!	#DIV/0!	NA	NA	NA
novel_mir_1553	0	0	6	0	#DIV/0!	#DIV/0!	NA	NA	NA
novel_mir_1557	0	0	7	0	#DIV/0!	#DIV/0!	NA	NA	NA
novel_mir_1558	0	0	5	0	#DIV/0!	#DIV/0!	NA	NA	NA
novel_mir_1559	0	0	7	0	#DIV/0!	#DIV/0!	NA	NA	NA
novel_mir_1560	0	0	6	0	#DIV/0!	#DIV/0!	NA	NA	NA
novel_mir_1561	0	0	6	0	#DIV/0!	#DIV/0!	NA	NA	NA
novel_mir_1565	0	0	5	0	#DIV/0!	#DIV/0!	NA	NA	NA
novel_mir_1568	0	0	6	0	#DIV/0!	#DIV/0!	NA	NA	NA
novel_mir_1571	0	0	7	0	#DIV/0!	#DIV/0!	NA	NA	NA
novel_mir_1572	0	0	5	0	#DIV/0!	#DIV/0!	NA	NA	NA
novel_mir_1574	0	0	7	0	#DIV/0!	#DIV/0!	NA	NA	NA
novel_mir_1576	0	0	6	0	#DIV/0!	#DIV/0!	NA	NA	NA
novel_mir_1577	0	0	6	0	#DIV/0!	#DIV/0!	NA	NA	NA
novel_mir_1579	0	0	6	0	#DIV/0!	#DIV/0!	NA	NA	NA
novel_mir_1581	0	0	5	0	#DIV/0!	#DIV/0!	NA	NA	NA
novel_mir_1586	0	0	5	0	#DIV/0!	#DIV/0!	NA	NA	NA
novel_mir_1587	0	0	5	0	#DIV/0!	#DIV/0!	NA	NA	NA
novel_mir_1588	0	0	6	0	#DIV/0!	#DIV/0!	NA	NA	NA
novel_mir_1589	0	0	7	0	#DIV/0!	#DIV/0!	NA	NA	NA
novel_mir_1593	0	0	7	0	#DIV/0!	#DIV/0!	NA	NA	NA
novel_mir_1596	0	0	6	0	#DIV/0!	#DIV/0!	NA	NA	NA
novel_mir_1605	0	0	6	0	#DIV/0!	#DIV/0!	NA	NA	NA
novel_mir_1609	0	0	6	0	#DIV/0!	#DIV/0!	NA	NA	NA
novel_mir_1610	0	0	7	0	#DIV/0!	#DIV/0!	NA	NA	NA
novel_mir_1070	0	0	5	0	#DIV/0!	#DIV/0!	NA	NA	NA
novel_mir_1083	0	0	7	0	#DIV/0!	#DIV/0!	NA	NA	NA
novel_mir_1500	0	0	6	0	#DIV/0!	#DIV/0!	NA	NA	NA
novel_mir_1516	0	0	7	0	#DIV/0!	#DIV/0!	NA	NA	NA
novel_mir_1056	0	0	7	0	#DIV/0!	#DIV/0!	NA	NA	NA
novel_mir_1432	0	0	6	0	#DIV/0!	#DIV/0!	NA	NA	NA
novel_mir_1049	0	0	6	0	#DIV/0!	#DIV/0!	NA	NA	NA
novel_mir_1504	0	0	5	0	#DIV/0!	#DIV/0!	NA	NA	NA
novel_mir_1342	0	0	7	0	#DIV/0!	#DIV/0!	NA	NA	NA
novel_mir_1278	0	0	6	0	#DIV/0!	#DIV/0!	NA	NA	NA
novel_mir_1201	0	0	7	0	#DIV/0!	#DIV/0!	NA	NA	NA
novel_mir_1321	0	0	7	0	#DIV/0!	#DIV/0!	NA	NA	NA
novel_mir_1157	0	0	6	0	#DIV/0!	#DIV/0!	NA	NA	NA
novel_mir_1068	0	0	5	0	#DIV/0!	#DIV/0!	NA	NA	NA
novel_mir_1084	0	0	7	0	#DIV/0!	#DIV/0!	NA	NA	NA
novel_mir_1296	0	0	7	0	#DIV/0!	#DIV/0!	NA	NA	NA
novel_mir_1293	0	0	6	0	#DIV/0!	#DIV/0!	NA	NA	NA
novel_mir_1411	0	0	5	0	#DIV/0!	#DIV/0!	NA	NA	NA
novel_mir_1069	0	0	7	0	#DIV/0!	#DIV/0!	NA	NA	NA
novel_mir_1486	0	0	5	0	#DIV/0!	#DIV/0!	NA	NA	NA
novel_mir_1239	0	0	6	0	#DIV/0!	#DIV/0!	NA	NA	NA
novel_mir_1040	0	0	7	0	#DIV/0!	#DIV/0!	NA	NA	NA
novel_mir_1460	0	0	5	0	#DIV/0!	#DIV/0!	NA	NA	NA
novel_mir_1279	0	0	7	0	#DIV/0!	#DIV/0!	NA	NA	NA
novel_mir_1229	0	0	5	0	#DIV/0!	#DIV/0!	NA	NA	NA
novel_mir_1175	0	0	7	0	#DIV/0!	#DIV/0!	NA	NA	NA
novel_mir_1431	0	0	7	0	#DIV/0!	#DIV/0!	NA	NA	NA
novel_mir_1209	0	0	5	0	#DIV/0!	#DIV/0!	NA	NA	NA
novel_mir_1181	0	0	5	0	#DIV/0!	#DIV/0!	NA	NA	NA
novel_mir_1539	0	0	6	0	#DIV/0!	#DIV/0!	NA	NA	NA
novel_mir_1249	0	0	5	0	#DIV/0!	#DIV/0!	NA	NA	NA
novel_mir_1316	0	0	5	0	#DIV/0!	#DIV/0!	NA	NA	NA
novel_mir_1160	0	0	6	0	#DIV/0!	#DIV/0!	NA	NA	NA
novel_mir_1145	0	0	7	0	#DIV/0!	#DIV/0!	NA	NA	NA
novel_mir_1505	0	0	6	0	#DIV/0!	#DIV/0!	NA	NA	NA
novel_mir_1010	0	0	7	0	#DIV/0!	#DIV/0!	NA	NA	NA
novel_mir_1522	0	0	5	0	#DIV/0!	#DIV/0!	NA	NA	NA
novel_mir_1234	0	0	6	0	#DIV/0!	#DIV/0!	NA	NA	NA
novel_mir_1507	0	0	7	0	#DIV/0!	#DIV/0!	NA	NA	NA
novel_mir_1034	0	0	5	0	#DIV/0!	#DIV/0!	NA	NA	NA
novel_mir_1245	0	0	7	0	#DIV/0!	#DIV/0!	NA	NA	NA
novel_mir_1220	0	0	5	0	#DIV/0!	#DIV/0!	NA	NA	NA
novel_mir_1531	0	0	5	0	#DIV/0!	#DIV/0!	NA	NA	NA
novel_mir_1129	0	0	5	0	#DIV/0!	#DIV/0!	NA	NA	NA
novel_mir_1349	0	0	5	0	#DIV/0!	#DIV/0!	NA	NA	NA
novel_mir_1012	0	0	7	0	#DIV/0!	#DIV/0!	NA	NA	NA
novel_mir_1166	0	0	7	0	#DIV/0!	#DIV/0!	NA	NA	NA
novel_mir_1078	0	0	7	0	#DIV/0!	#DIV/0!	NA	NA	NA
novel_mir_1247	0	0	7	0	#DIV/0!	#DIV/0!	NA	NA	NA
novel_mir_1051	0	0	5	0	#DIV/0!	#DIV/0!	NA	NA	NA
novel_mir_1095	0	0	7	0	#DIV/0!	#DIV/0!	NA	NA	NA
novel_mir_1033	0	0	6	0	#DIV/0!	#DIV/0!	NA	NA	NA
novel_mir_1408	0	0	5	0	#DIV/0!	#DIV/0!	NA	NA	NA
novel_mir_1304	0	0	5	0	#DIV/0!	#DIV/0!	NA	NA	NA
novel_mir_1165	0	0	6	0	#DIV/0!	#DIV/0!	NA	NA	NA
novel_mir_1496	0	0	5	0	#DIV/0!	#DIV/0!	NA	NA	NA
novel_mir_1256	0	0	5	0	#DIV/0!	#DIV/0!	NA	NA	NA
novel_mir_1017	0	0	7	0	#DIV/0!	#DIV/0!	NA	NA	NA
novel_mir_1111	0	0	6	0	#DIV/0!	#DIV/0!	NA	NA	NA
novel_mir_1233	0	0	6	0	#DIV/0!	#DIV/0!	NA	NA	NA
novel_mir_1329	0	0	7	0	#DIV/0!	#DIV/0!	NA	NA	NA
novel_mir_1108	0	0	6	0	#DIV/0!	#DIV/0!	NA	NA	NA
novel_mir_1101	0	0	5	0	#DIV/0!	#DIV/0!	NA	NA	NA
novel_mir_1080	0	0	7	0	#DIV/0!	#DIV/0!	NA	NA	NA
novel_mir_1182	0	0	5	0	#DIV/0!	#DIV/0!	NA	NA	NA
novel_mir_1253	0	0	5	0	#DIV/0!	#DIV/0!	NA	NA	NA
novel_mir_1332	0	0	5	0	#DIV/0!	#DIV/0!	NA	NA	NA
novel_mir_1043	0	0	6	0	#DIV/0!	#DIV/0!	NA	NA	NA
novel_mir_1147	0	0	7	0	#DIV/0!	#DIV/0!	NA	NA	NA
novel_mir_1477	0	0	6	0	#DIV/0!	#DIV/0!	NA	NA	NA
novel_mir_1396	0	0	5	0	#DIV/0!	#DIV/0!	NA	NA	NA
novel_mir_1381	0	0	6	0	#DIV/0!	#DIV/0!	NA	NA	NA
novel_mir_1445	0	0	7	0	#DIV/0!	#DIV/0!	NA	NA	NA
novel_mir_1436	0	0	7	0	#DIV/0!	#DIV/0!	NA	NA	NA
novel_mir_1218	0	0	5	0	#DIV/0!	#DIV/0!	NA	NA	NA
novel_mir_1266	0	0	7	0	#DIV/0!	#DIV/0!	NA	NA	NA
novel_mir_1429	0	0	7	0	#DIV/0!	#DIV/0!	NA	NA	NA
novel_mir_1096	0	0	7	0	#DIV/0!	#DIV/0!	NA	NA	NA
novel_mir_1442	0	0	6	0	#DIV/0!	#DIV/0!	NA	NA	NA
novel_mir_1384	0	0	5	0	#DIV/0!	#DIV/0!	NA	NA	NA
novel_mir_1366	0	0	7	0	#DIV/0!	#DIV/0!	NA	NA	NA
novel_mir_1180	0	0	6	0	#DIV/0!	#DIV/0!	NA	NA	NA
novel_mir_1057	0	0	5	0	#DIV/0!	#DIV/0!	NA	NA	NA
novel_mir_1413	0	0	6	0	#DIV/0!	#DIV/0!	NA	NA	NA
novel_mir_1130	0	0	6	0	#DIV/0!	#DIV/0!	NA	NA	NA
novel_mir_1038	0	0	5	0	#DIV/0!	#DIV/0!	NA	NA	NA
novel_mir_1506	0	0	7	0	#DIV/0!	#DIV/0!	NA	NA	NA
novel_mir_1076	0	0	6	0	#DIV/0!	#DIV/0!	NA	NA	NA
novel_mir_1214	0	0	6	0	#DIV/0!	#DIV/0!	NA	NA	NA
novel_mir_1376	0	0	6	0	#DIV/0!	#DIV/0!	NA	NA	NA
novel_mir_1481	0	0	5	0	#DIV/0!	#DIV/0!	NA	NA	NA
novel_mir_1493	0	0	5	0	#DIV/0!	#DIV/0!	NA	NA	NA
novel_mir_1501	0	0	7	0	#DIV/0!	#DIV/0!	NA	NA	NA
novel_mir_1476	0	0	5	0	#DIV/0!	#DIV/0!	NA	NA	NA
novel_mir_1156	0	0	7	0	#DIV/0!	#DIV/0!	NA	NA	NA
novel_mir_1299	0	0	7	0	#DIV/0!	#DIV/0!	NA	NA	NA
novel_mir_1426	0	0	5	0	#DIV/0!	#DIV/0!	NA	NA	NA
novel_mir_1241	0	0	5	0	#DIV/0!	#DIV/0!	NA	NA	NA
novel_mir_1052	0	0	6	0	#DIV/0!	#DIV/0!	NA	NA	NA
novel_mir_1451	0	0	7	0	#DIV/0!	#DIV/0!	NA	NA	NA
novel_mir_1373	0	0	6	0	#DIV/0!	#DIV/0!	NA	NA	NA
novel_mir_1391	0	0	5	0	#DIV/0!	#DIV/0!	NA	NA	NA
novel_mir_1030	0	0	5	0	#DIV/0!	#DIV/0!	NA	NA	NA
novel_mir_1446	0	0	7	0	#DIV/0!	#DIV/0!	NA	NA	NA
novel_mir_1223	0	0	6	0	#DIV/0!	#DIV/0!	NA	NA	NA
novel_mir_1235	0	0	5	0	#DIV/0!	#DIV/0!	NA	NA	NA
novel_mir_1163	0	0	6	0	#DIV/0!	#DIV/0!	NA	NA	NA
novel_mir_1114	0	0	7	0	#DIV/0!	#DIV/0!	NA	NA	NA
novel_mir_1537	0	0	6	0	#DIV/0!	#DIV/0!	NA	NA	NA
novel_mir_1041	0	0	7	0	#DIV/0!	#DIV/0!	NA	NA	NA
novel_mir_1048	0	0	5	0	#DIV/0!	#DIV/0!	NA	NA	NA
novel_mir_1155	0	0	6	0	#DIV/0!	#DIV/0!	NA	NA	NA
novel_mir_1474	0	0	6	0	#DIV/0!	#DIV/0!	NA	NA	NA
novel_mir_1351	0	0	5	0	#DIV/0!	#DIV/0!	NA	NA	NA
novel_mir_1112	0	0	5	0	#DIV/0!	#DIV/0!	NA	NA	NA
novel_mir_1113	0	0	7	0	#DIV/0!	#DIV/0!	NA	NA	NA
novel_mir_1310	0	0	6	0	#DIV/0!	#DIV/0!	NA	NA	NA
novel_mir_1363	0	0	7	0	#DIV/0!	#DIV/0!	NA	NA	NA
novel_mir_1102	0	0	6	0	#DIV/0!	#DIV/0!	NA	NA	NA
novel_mir_1313	0	0	7	0	#DIV/0!	#DIV/0!	NA	NA	NA
novel_mir_1117	0	0	5	0	#DIV/0!	#DIV/0!	NA	NA	NA
novel_mir_1154	0	0	7	0	#DIV/0!	#DIV/0!	NA	NA	NA
novel_mir_1315	0	0	6	0	#DIV/0!	#DIV/0!	NA	NA	NA
novel_mir_1161	0	0	6	0	#DIV/0!	#DIV/0!	NA	NA	NA
novel_mir_1199	0	0	5	0	#DIV/0!	#DIV/0!	NA	NA	NA
novel_mir_1532	0	0	5	0	#DIV/0!	#DIV/0!	NA	NA	NA
novel_mir_1251	0	0	5	0	#DIV/0!	#DIV/0!	NA	NA	NA
novel_mir_1267	0	0	6	0	#DIV/0!	#DIV/0!	NA	NA	NA
novel_mir_1512	0	0	6	0	#DIV/0!	#DIV/0!	NA	NA	NA
novel_mir_1283	0	0	5	0	#DIV/0!	#DIV/0!	NA	NA	NA
novel_mir_1124	0	0	7	0	#DIV/0!	#DIV/0!	NA	NA	NA
novel_mir_1135	0	0	7	0	#DIV/0!	#DIV/0!	NA	NA	NA
novel_mir_1488	0	0	7	0	#DIV/0!	#DIV/0!	NA	NA	NA
novel_mir_1200	0	0	7	0	#DIV/0!	#DIV/0!	NA	NA	NA
novel_mir_1533	0	0	6	0	#DIV/0!	#DIV/0!	NA	NA	NA
novel_mir_1334	0	0	5	0	#DIV/0!	#DIV/0!	NA	NA	NA
novel_mir_1024	0	0	6	0	#DIV/0!	#DIV/0!	NA	NA	NA
novel_mir_1227	0	0	5	0	#DIV/0!	#DIV/0!	NA	NA	NA
novel_mir_1277	0	0	5	0	#DIV/0!	#DIV/0!	NA	NA	NA
novel_mir_1027	0	0	5	0	#DIV/0!	#DIV/0!	NA	NA	NA
novel_mir_1262	0	0	7	0	#DIV/0!	#DIV/0!	NA	NA	NA
novel_mir_1452	0	0	5	0	#DIV/0!	#DIV/0!	NA	NA	NA
novel_mir_1380	0	0	5	0	#DIV/0!	#DIV/0!	NA	NA	NA
novel_mir_1324	0	0	5	0	#DIV/0!	#DIV/0!	NA	NA	NA
novel_mir_1046	0	0	6	0	#DIV/0!	#DIV/0!	NA	NA	NA
novel_mir_1195	0	0	6	0	#DIV/0!	#DIV/0!	NA	NA	NA
novel_mir_1439	0	0	7	0	#DIV/0!	#DIV/0!	NA	NA	NA
novel_mir_1264	0	0	5	0	#DIV/0!	#DIV/0!	NA	NA	NA
novel_mir_1335	0	0	7	0	#DIV/0!	#DIV/0!	NA	NA	NA
novel_mir_1133	0	0	7	0	#DIV/0!	#DIV/0!	NA	NA	NA
novel_mir_1222	0	0	6	0	#DIV/0!	#DIV/0!	NA	NA	NA
novel_mir_1192	0	0	5	0	#DIV/0!	#DIV/0!	NA	NA	NA
novel_mir_1197	0	0	6	0	#DIV/0!	#DIV/0!	NA	NA	NA
novel_mir_1072	0	0	5	0	#DIV/0!	#DIV/0!	NA	NA	NA
novel_mir_1409	0	0	6	0	#DIV/0!	#DIV/0!	NA	NA	NA
novel_mir_1146	0	0	7	0	#DIV/0!	#DIV/0!	NA	NA	NA
novel_mir_1369	0	0	5	0	#DIV/0!	#DIV/0!	NA	NA	NA
novel_mir_1061	0	0	7	0	#DIV/0!	#DIV/0!	NA	NA	NA
novel_mir_1322	0	0	6	0	#DIV/0!	#DIV/0!	NA	NA	NA
novel_mir_1461	0	0	5	0	#DIV/0!	#DIV/0!	NA	NA	NA
novel_mir_1205	0	0	5	0	#DIV/0!	#DIV/0!	NA	NA	NA
novel_mir_1464	0	0	6	0	#DIV/0!	#DIV/0!	NA	NA	NA
novel_mir_1312	0	0	6	0	#DIV/0!	#DIV/0!	NA	NA	NA
novel_mir_1379	0	0	5	0	#DIV/0!	#DIV/0!	NA	NA	NA
novel_mir_1414	0	0	7	0	#DIV/0!	#DIV/0!	NA	NA	NA
novel_mir_1498	0	0	7	0	#DIV/0!	#DIV/0!	NA	NA	NA
novel_mir_1415	0	0	6	0	#DIV/0!	#DIV/0!	NA	NA	NA
novel_mir_1404	0	0	7	0	#DIV/0!	#DIV/0!	NA	NA	NA
novel_mir_1107	0	0	7	0	#DIV/0!	#DIV/0!	NA	NA	NA
novel_mir_1458	0	0	6	0	#DIV/0!	#DIV/0!	NA	NA	NA
novel_mir_1298	0	0	5	0	#DIV/0!	#DIV/0!	NA	NA	NA
novel_mir_1307	0	0	6	0	#DIV/0!	#DIV/0!	NA	NA	NA
novel_mir_1085	0	0	71	-0.0979313	6.75729	6.85522	NA	8.50678e-16	2.13958e-15
novel_mir_1186	0	0	36	-0.0979313	5.77746	5.8754	NA	3.15138e-09	1.02459e-08
novel_mir_1338	0	0	36	-0.0979313	5.77746	5.8754	NA	3.15138e-09	1.02459e-08
novel_mir_1094	0	0	26	-0.0979313	5.30798	5.40591	NA	2.79413e-07	9.47643e-07
novel_mir_1176	0	0	26	-0.0979313	5.30798	5.40591	NA	2.79413e-07	9.47643e-07
novel_mir_1198	0	0	18	-0.0979313	4.77746	4.8754	NA	9.85274e-06	3.50131e-05
novel_mir_1105	0	0	18	-0.0979313	4.77746	4.8754	NA	9.85274e-06	3.50131e-05
novel_mir_1297	0	0	18	-0.0979313	4.77746	4.8754	NA	9.85274e-06	3.50131e-05
novel_mir_1309	0	0	233	-0.0979313	8.47173	8.56966	NA	4.99064e-42	8.02746e-42
novel_mir_1585	0	0	105	-0.0979313	7.32179	7.41972	NA	1.06399e-21	2.26195e-21
novel_mir_1011	0	0	39	-0.0979313	5.89294	5.99087	NA	8.24394e-10	2.87231e-09
novel_mir_1116	0	0	39	-0.0979313	5.89294	5.99087	NA	8.24394e-10	2.87231e-09
novel_mir_1602	0	0	30	-0.0979313	5.51443	5.61236	NA	4.48503e-08	1.51921e-07
novel_mir_1066	0	0	30	-0.0979313	5.51443	5.61236	NA	4.48503e-08	1.51921e-07
novel_mir_1459	0	0	15	-0.0979313	4.51443	4.61236	NA	3.88793e-05	0.000128263
novel_mir_1208	0	0	15	-0.0979313	4.51443	4.61236	NA	3.88793e-05	0.000128263
novel_mir_1465	0	0	15	-0.0979313	4.51443	4.61236	NA	3.88793e-05	0.000128263
novel_mir_1184	0	0	15	-0.0979313	4.51443	4.61236	NA	3.88793e-05	0.000128263
novel_mir_1554	0	0	15	-0.0979313	4.51443	4.61236	NA	3.88793e-05	0.000128263
novel_mir_1578	0	0	15	-0.0979313	4.51443	4.61236	NA	3.88793e-05	0.000128263
novel_mir_1388	0	0	15	-0.0979313	4.51443	4.61236	NA	3.88793e-05	0.000128263
novel_mir_1006	0	0	15	-0.0979313	4.51443	4.61236	NA	3.88793e-05	0.000128263
novel_mir_1258	0	0	15	-0.0979313	4.51443	4.61236	NA	3.88793e-05	0.000128263
novel_mir_1219	0	0	15	-0.0979313	4.51443	4.61236	NA	3.88793e-05	0.000128263
novel_mir_1382	0	0	15	-0.0979313	4.51443	4.61236	NA	3.88793e-05	0.000128263
novel_mir_1511	0	0	15	-0.0979313	4.51443	4.61236	NA	3.88793e-05	0.000128263
novel_mir_1395	0	0	15	-0.0979313	4.51443	4.61236	NA	3.88793e-05	0.000128263
novel_mir_1212	0	0	15	-0.0979313	4.51443	4.61236	NA	3.88793e-05	0.000128263
novel_mir_1288	0	0	139	-0.0979313	7.72648	7.82441	NA	1.9627e-27	4.26665e-27
novel_mir_1168	0	0	89	-0.0979313	7.08327	7.1812	NA	5.29207e-19	1.27233e-18
novel_mir_1115	0	0	83	-0.0979313	6.98258	7.08051	NA	5.73303e-18	1.35468e-17
novel_mir_1171	0	0	65	-0.0979313	6.62991	6.72784	NA	1.07223e-14	2.79177e-14
novel_mir_1472	0	0	57	-0.0979313	6.44043	6.53836	NA	3.32721e-13	9.43329e-13
novel_mir_1340	0	0	56	-0.0979313	6.41489	6.51283	NA	5.09586e-13	1.30962e-12
novel_mir_1371	0	0	44	-0.0979313	6.06697	6.1649	NA	9.45928e-11	3.11603e-10
novel_mir_1347	0	0	41	-0.0979313	5.96509	6.06302	NA	3.66804e-10	1.20856e-09
novel_mir_1372	0	0	40	-0.0979313	5.92947	6.0274	NA	5.6217e-10	1.88021e-09
novel_mir_1118	0	0	38	-0.0979313	5.85547	5.9534	NA	1.25884e-09	4.32624e-09
novel_mir_1284	0	0	38	-0.0979313	5.85547	5.9534	NA	1.25884e-09	4.32624e-09
novel_mir_1339	0	0	38	-0.0979313	5.85547	5.9534	NA	1.25884e-09	4.32624e-09
novel_mir_1132	0	0	35	-0.0979313	5.73682	5.83475	NA	4.93984e-09	1.63275e-08
novel_mir_1013	0	0	35	-0.0979313	5.73682	5.83475	NA	4.93984e-09	1.63275e-08
novel_mir_1497	0	0	34	-0.0979313	5.695	5.79293	NA	7.57555e-09	2.52653e-08
novel_mir_1292	0	0	34	-0.0979313	5.695	5.79293	NA	7.57555e-09	2.52653e-08
novel_mir_1457	0	0	33	-0.0979313	5.65193	5.74987	NA	1.19745e-08	3.99531e-08
novel_mir_1528	0	0	33	-0.0979313	5.65193	5.74987	NA	1.19745e-08	3.99531e-08
novel_mir_1385	0	0	32	-0.0979313	5.60754	5.70547	NA	1.92211e-08	6.53845e-08
novel_mir_1014	0	0	31	-0.0979313	5.56174	5.65967	NA	2.89224e-08	9.84648e-08
novel_mir_1172	0	0	31	-0.0979313	5.56174	5.65967	NA	2.89224e-08	9.84648e-08
novel_mir_1438	0	0	31	-0.0979313	5.56174	5.65967	NA	2.89224e-08	9.84648e-08
novel_mir_1454	0	0	28	-0.0979313	5.41489	5.51283	NA	1.17274e-07	3.74604e-07
novel_mir_1407	0	0	28	-0.0979313	5.41489	5.51283	NA	1.17274e-07	3.74604e-07
novel_mir_1519	0	0	27	-0.0979313	5.36243	5.46036	NA	1.81073e-07	5.8483e-07
novel_mir_1330	0	0	27	-0.0979313	5.36243	5.46036	NA	1.81073e-07	5.8483e-07
novel_mir_1055	0	0	25	-0.0979313	5.2514	5.34933	NA	4.41589e-07	1.55707e-06
novel_mir_1193	0	0	24	-0.0979313	5.1925	5.29043	NA	7.12559e-07	2.43158e-06
novel_mir_1018	0	0	24	-0.0979313	5.1925	5.29043	NA	7.12559e-07	2.43158e-06
novel_mir_1023	0	0	24	-0.0979313	5.1925	5.29043	NA	7.12559e-07	2.43158e-06
novel_mir_1524	0	0	23	-0.0979313	5.1311	5.22903	NA	1.09854e-06	3.80166e-06
novel_mir_1463	0	0	23	-0.0979313	5.1311	5.22903	NA	1.09854e-06	3.80166e-06
novel_mir_1326	0	0	23	-0.0979313	5.1311	5.22903	NA	1.09854e-06	3.80166e-06
novel_mir_1308	0	0	23	-0.0979313	5.1311	5.22903	NA	1.09854e-06	3.80166e-06
novel_mir_1260	0	0	23	-0.0979313	5.1311	5.22903	NA	1.09854e-06	3.80166e-06
novel_mir_1400	0	0	23	-0.0979313	5.1311	5.22903	NA	1.09854e-06	3.80166e-06
novel_mir_1139	0	0	22	-0.0979313	5.06697	5.1649	NA	1.72141e-06	5.82636e-06
novel_mir_1238	0	0	22	-0.0979313	5.06697	5.1649	NA	1.72141e-06	5.82636e-06
novel_mir_1074	0	0	22	-0.0979313	5.06697	5.1649	NA	1.72141e-06	5.82636e-06
novel_mir_1246	0	0	22	-0.0979313	5.06697	5.1649	NA	1.72141e-06	5.82636e-06
novel_mir_1062	0	0	21	-0.0979313	4.99986	5.09779	NA	2.62428e-06	8.762e-06
novel_mir_1204	0	0	21	-0.0979313	4.99986	5.09779	NA	2.62428e-06	8.762e-06
novel_mir_1540	0	0	21	-0.0979313	4.99986	5.09779	NA	2.62428e-06	8.762e-06
novel_mir_1216	0	0	21	-0.0979313	4.99986	5.09779	NA	2.62428e-06	8.762e-06
novel_mir_1469	0	0	21	-0.0979313	4.99986	5.09779	NA	2.62428e-06	8.762e-06
novel_mir_1448	0	0	21	-0.0979313	4.99986	5.09779	NA	2.62428e-06	8.762e-06
novel_mir_1280	0	0	21	-0.0979313	4.99986	5.09779	NA	2.62428e-06	8.762e-06
novel_mir_1138	0	0	21	-0.0979313	4.99986	5.09779	NA	2.62428e-06	8.762e-06
novel_mir_1491	0	0	21	-0.0979313	4.99986	5.09779	NA	2.62428e-06	8.762e-06
novel_mir_1402	0	0	20	-0.0979313	4.92947	5.0274	NA	3.96857e-06	1.40617e-05
novel_mir_1152	0	0	20	-0.0979313	4.92947	5.0274	NA	3.96857e-06	1.40617e-05
novel_mir_1162	0	0	20	-0.0979313	4.92947	5.0274	NA	3.96857e-06	1.40617e-05
novel_mir_1020	0	0	20	-0.0979313	4.92947	5.0274	NA	3.96857e-06	1.40617e-05
novel_mir_1008	0	0	20	-0.0979313	4.92947	5.0274	NA	3.96857e-06	1.40617e-05
novel_mir_1367	0	0	20	-0.0979313	4.92947	5.0274	NA	3.96857e-06	1.40617e-05
novel_mir_1259	0	0	20	-0.0979313	4.92947	5.0274	NA	3.96857e-06	1.40617e-05
novel_mir_1399	0	0	20	-0.0979313	4.92947	5.0274	NA	3.96857e-06	1.40617e-05
novel_mir_1269	0	0	20	-0.0979313	4.92947	5.0274	NA	3.96857e-06	1.40617e-05
novel_mir_1211	0	0	20	-0.0979313	4.92947	5.0274	NA	3.96857e-06	1.40617e-05
novel_mir_1103	0	0	19	-0.0979313	4.85547	4.9534	NA	6.32923e-06	2.2365e-05
novel_mir_1428	0	0	19	-0.0979313	4.85547	4.9534	NA	6.32923e-06	2.2365e-05
novel_mir_1295	0	0	19	-0.0979313	4.85547	4.9534	NA	6.32923e-06	2.2365e-05
novel_mir_1450	0	0	19	-0.0979313	4.85547	4.9534	NA	6.32923e-06	2.2365e-05
novel_mir_1419	0	0	19	-0.0979313	4.85547	4.9534	NA	6.32923e-06	2.2365e-05
novel_mir_1545	0	0	17	-0.0979313	4.695	4.79293	NA	1.56384e-05	5.60259e-05
novel_mir_1263	0	0	17	-0.0979313	4.695	4.79293	NA	1.56384e-05	5.60259e-05
novel_mir_1127	0	0	17	-0.0979313	4.695	4.79293	NA	1.56384e-05	5.60259e-05
novel_mir_1487	0	0	17	-0.0979313	4.695	4.79293	NA	1.56384e-05	5.60259e-05
novel_mir_1331	0	0	17	-0.0979313	4.695	4.79293	NA	1.56384e-05	5.60259e-05
novel_mir_1134	0	0	17	-0.0979313	4.695	4.79293	NA	1.56384e-05	5.60259e-05
novel_mir_1306	0	0	17	-0.0979313	4.695	4.79293	NA	1.56384e-05	5.60259e-05
novel_mir_1555	0	0	16	-0.0979313	4.60754	4.70547	NA	2.47616e-05	8.4411e-05
novel_mir_1570	0	0	16	-0.0979313	4.60754	4.70547	NA	2.47616e-05	8.4411e-05
novel_mir_1091	0	0	16	-0.0979313	4.60754	4.70547	NA	2.47616e-05	8.4411e-05
novel_mir_1430	0	0	16	-0.0979313	4.60754	4.70547	NA	2.47616e-05	8.4411e-05
novel_mir_1478	0	0	16	-0.0979313	4.60754	4.70547	NA	2.47616e-05	8.4411e-05
novel_mir_1290	0	0	16	-0.0979313	4.60754	4.70547	NA	2.47616e-05	8.4411e-05
novel_mir_1231	0	0	16	-0.0979313	4.60754	4.70547	NA	2.47616e-05	8.4411e-05
novel_mir_1344	0	0	16	-0.0979313	4.60754	4.70547	NA	2.47616e-05	8.4411e-05
novel_mir_1360	0	0	16	-0.0979313	4.60754	4.70547	NA	2.47616e-05	8.4411e-05
novel_mir_1079	0	0	16	-0.0979313	4.60754	4.70547	NA	2.47616e-05	8.4411e-05
novel_mir_1597	0	0	14	-0.0979313	4.41489	4.51283	NA	6.01854e-05	0.000218514
novel_mir_1060	0	0	14	-0.0979313	4.41489	4.51283	NA	6.01854e-05	0.000218514
novel_mir_1495	0	0	14	-0.0979313	4.41489	4.51283	NA	6.01854e-05	0.000218514
novel_mir_1591	0	0	14	-0.0979313	4.41489	4.51283	NA	6.01854e-05	0.000218514
novel_mir_1412	0	0	14	-0.0979313	4.41489	4.51283	NA	6.01854e-05	0.000218514
novel_mir_1054	0	0	14	-0.0979313	4.41489	4.51283	NA	6.01854e-05	0.000218514
novel_mir_1527	0	0	14	-0.0979313	4.41489	4.51283	NA	6.01854e-05	0.000218514
novel_mir_1228	0	0	14	-0.0979313	4.41489	4.51283	NA	6.01854e-05	0.000218514
novel_mir_1273	0	0	14	-0.0979313	4.41489	4.51283	NA	6.01854e-05	0.000218514
novel_mir_1508	0	0	13	-0.0979313	4.30798	4.40591	NA	9.19823e-05	0.000338876
novel_mir_1387	0	0	13	-0.0979313	4.30798	4.40591	NA	9.19823e-05	0.000338876
novel_mir_1032	0	0	13	-0.0979313	4.30798	4.40591	NA	9.19823e-05	0.000338876
novel_mir_1358	0	0	13	-0.0979313	4.30798	4.40591	NA	9.19823e-05	0.000338876
novel_mir_1136	0	0	13	-0.0979313	4.30798	4.40591	NA	9.19823e-05	0.000338876
novel_mir_1254	0	0	13	-0.0979313	4.30798	4.40591	NA	9.19823e-05	0.000338876
novel_mir_1275	0	0	13	-0.0979313	4.30798	4.40591	NA	9.19823e-05	0.000338876
novel_mir_1473	0	0	13	-0.0979313	4.30798	4.40591	NA	9.19823e-05	0.000338876
novel_mir_1337	0	0	13	-0.0979313	4.30798	4.40591	NA	9.19823e-05	0.000338876
novel_mir_1059	0	0	13	-0.0979313	4.30798	4.40591	NA	9.19823e-05	0.000338876
novel_mir_1378	0	0	13	-0.0979313	4.30798	4.40591	NA	9.19823e-05	0.000338876
novel_mir_1058	0	0	13	-0.0979313	4.30798	4.40591	NA	9.19823e-05	0.000338876
novel_mir_1403	0	0	13	-0.0979313	4.30798	4.40591	NA	9.19823e-05	0.000338876
novel_mir_1141	0	0	13	-0.0979313	4.30798	4.40591	NA	9.19823e-05	0.000338876
novel_mir_1514	0	0	13	-0.0979313	4.30798	4.40591	NA	9.19823e-05	0.000338876
novel_mir_1123	0	0	13	-0.0979313	4.30798	4.40591	NA	9.19823e-05	0.000338876
novel_mir_1126	0	0	13	-0.0979313	4.30798	4.40591	NA	9.19823e-05	0.000338876
novel_mir_1515	0	0	13	-0.0979313	4.30798	4.40591	NA	9.19823e-05	0.000338876
novel_mir_1120	0	0	13	-0.0979313	4.30798	4.40591	NA	9.19823e-05	0.000338876
novel_mir_1526	0	0	13	-0.0979313	4.30798	4.40591	NA	9.19823e-05	0.000338876
novel_mir_1311	0	0	13	-0.0979313	4.30798	4.40591	NA	9.19823e-05	0.000338876
novel_mir_1194	0	0	12	-0.0979313	4.1925	4.29043	NA	0.000134835	0.000485852
novel_mir_1437	0	0	12	-0.0979313	4.1925	4.29043	NA	0.000134835	0.000485852
novel_mir_1393	0	0	12	-0.0979313	4.1925	4.29043	NA	0.000134835	0.000485852
novel_mir_1236	0	0	12	-0.0979313	4.1925	4.29043	NA	0.000134835	0.000485852
novel_mir_1499	0	0	12	-0.0979313	4.1925	4.29043	NA	0.000134835	0.000485852
novel_mir_1291	0	0	12	-0.0979313	4.1925	4.29043	NA	0.000134835	0.000485852
novel_mir_1207	0	0	12	-0.0979313	4.1925	4.29043	NA	0.000134835	0.000485852
novel_mir_1479	0	0	12	-0.0979313	4.1925	4.29043	NA	0.000134835	0.000485852
novel_mir_1489	0	0	12	-0.0979313	4.1925	4.29043	NA	0.000134835	0.000485852
novel_mir_1270	0	0	12	-0.0979313	4.1925	4.29043	NA	0.000134835	0.000485852
novel_mir_1271	0	0	12	-0.0979313	4.1925	4.29043	NA	0.000134835	0.000485852
novel_mir_1417	0	0	12	-0.0979313	4.1925	4.29043	NA	0.000134835	0.000485852
novel_mir_1350	0	0	12	-0.0979313	4.1925	4.29043	NA	0.000134835	0.000485852
novel_mir_1475	0	0	12	-0.0979313	4.1925	4.29043	NA	0.000134835	0.000485852
novel_mir_1502	0	0	12	-0.0979313	4.1925	4.29043	NA	0.000134835	0.000485852
novel_mir_1359	0	0	12	-0.0979313	4.1925	4.29043	NA	0.000134835	0.000485852
novel_mir_1377	0	0	12	-0.0979313	4.1925	4.29043	NA	0.000134835	0.000485852
novel_mir_1242	0	0	12	-0.0979313	4.1925	4.29043	NA	0.000134835	0.000485852
novel_mir_1398	0	0	12	-0.0979313	4.1925	4.29043	NA	0.000134835	0.000485852
novel_mir_1035	0	0	12	-0.0979313	4.1925	4.29043	NA	0.000134835	0.000485852
novel_mir_1170	0	0	12	-0.0979313	4.1925	4.29043	NA	0.000134835	0.000485852
novel_mir_1077	0	0	12	-0.0979313	4.1925	4.29043	NA	0.000134835	0.000485852
novel_mir_1390	0	0	12	-0.0979313	4.1925	4.29043	NA	0.000134835	0.000485852
novel_mir_1320	0	0	12	-0.0979313	4.1925	4.29043	NA	0.000134835	0.000485852
novel_mir_1483	0	0	12	-0.0979313	4.1925	4.29043	NA	0.000134835	0.000485852
novel_mir_1525	0	0	12	-0.0979313	4.1925	4.29043	NA	0.000134835	0.000485852
novel_mir_1044	0	0	12	-0.0979313	4.1925	4.29043	NA	0.000134835	0.000485852
novel_mir_1073	0	0	12	-0.0979313	4.1925	4.29043	NA	0.000134835	0.000485852
novel_mir_1140	0	0	12	-0.0979313	4.1925	4.29043	NA	0.000134835	0.000485852
novel_mir_1173	0	0	11	-0.0979313	4.06697	4.1649	NA	0.000206093	0.000720526
novel_mir_1580	0	0	11	-0.0979313	4.06697	4.1649	NA	0.000206093	0.000720526
novel_mir_1281	0	0	11	-0.0979313	4.06697	4.1649	NA	0.000206093	0.000720526
novel_mir_1333	0	0	11	-0.0979313	4.06697	4.1649	NA	0.000206093	0.000720526
novel_mir_1328	0	0	11	-0.0979313	4.06697	4.1649	NA	0.000206093	0.000720526
novel_mir_1503	0	0	11	-0.0979313	4.06697	4.1649	NA	0.000206093	0.000720526
novel_mir_1190	0	0	11	-0.0979313	4.06697	4.1649	NA	0.000206093	0.000720526
novel_mir_1343	0	0	11	-0.0979313	4.06697	4.1649	NA	0.000206093	0.000720526
novel_mir_1490	0	0	11	-0.0979313	4.06697	4.1649	NA	0.000206093	0.000720526
novel_mir_1435	0	0	11	-0.0979313	4.06697	4.1649	NA	0.000206093	0.000720526
novel_mir_1595	0	0	11	-0.0979313	4.06697	4.1649	NA	0.000206093	0.000720526
novel_mir_1601	0	0	11	-0.0979313	4.06697	4.1649	NA	0.000206093	0.000720526
novel_mir_1221	0	0	11	-0.0979313	4.06697	4.1649	NA	0.000206093	0.000720526
novel_mir_1420	0	0	11	-0.0979313	4.06697	4.1649	NA	0.000206093	0.000720526
novel_mir_1063	0	0	11	-0.0979313	4.06697	4.1649	NA	0.000206093	0.000720526
novel_mir_1019	0	0	11	-0.0979313	4.06697	4.1649	NA	0.000206093	0.000720526
novel_mir_1071	0	0	11	-0.0979313	4.06697	4.1649	NA	0.000206093	0.000720526
novel_mir_1039	0	0	11	-0.0979313	4.06697	4.1649	NA	0.000206093	0.000720526
novel_mir_1410	0	0	11	-0.0979313	4.06697	4.1649	NA	0.000206093	0.000720526
novel_mir_1434	0	0	11	-0.0979313	4.06697	4.1649	NA	0.000206093	0.000720526
novel_mir_1243	0	0	11	-0.0979313	4.06697	4.1649	NA	0.000206093	0.000720526
novel_mir_1005	0	0	11	-0.0979313	4.06697	4.1649	NA	0.000206093	0.000720526
novel_mir_1425	0	0	11	-0.0979313	4.06697	4.1649	NA	0.000206093	0.000720526
novel_mir_1064	0	0	11	-0.0979313	4.06697	4.1649	NA	0.000206093	0.000720526
novel_mir_1352	0	0	11	-0.0979313	4.06697	4.1649	NA	0.000206093	0.000720526
novel_mir_1341	0	0	11	-0.0979313	4.06697	4.1649	NA	0.000206093	0.000720526
novel_mir_1287	0	0	11	-0.0979313	4.06697	4.1649	NA	0.000206093	0.000720526
novel_mir_1179	0	0	11	-0.0979313	4.06697	4.1649	NA	0.000206093	0.000720526
novel_mir_1405	0	0	11	-0.0979313	4.06697	4.1649	NA	0.000206093	0.000720526
novel_mir_1389	0	0	11	-0.0979313	4.06697	4.1649	NA	0.000206093	0.000720526
novel_mir_1150	0	0	11	-0.0979313	4.06697	4.1649	NA	0.000206093	0.000720526
novel_mir_1122	0	0	11	-0.0979313	4.06697	4.1649	NA	0.000206093	0.000720526
novel_mir_1456	0	0	11	-0.0979313	4.06697	4.1649	NA	0.000206093	0.000720526
novel_mir_1232	0	0	11	-0.0979313	4.06697	4.1649	NA	0.000206093	0.000720526
novel_mir_1517	0	0	11	-0.0979313	4.06697	4.1649	NA	0.000206093	0.000720526
novel_mir_1471	0	0	11	-0.0979313	4.06697	4.1649	NA	0.000206093	0.000720526
novel_mir_1510	0	0	11	-0.0979313	4.06697	4.1649	NA	0.000206093	0.000720526
novel_mir_1466	0	0	11	-0.0979313	4.06697	4.1649	NA	0.000206093	0.000720526
novel_mir_1418	0	0	11	-0.0979313	4.06697	4.1649	NA	0.000206093	0.000720526
