# Supplementary material for: Identification of microRNAs Actively Involved in Fatty Acid Biosynthesis in Developing Brassica napus Seeds Using High-Throughput Sequencing
Source: Front Plant Sci. 2016 Oct 24;7:1570. doi: 10.3389/fpls.2016.01570 (PMC5075540; doi:10.3389/fpls.2016.01570)
Supplement: Table S3 — Information about novel miRNAs in rapeseed 14, 21, and 28 DAF libraries. [file Table3.XLSX]

## Sheet: Sheet1
S3 Table. The information about novel miRNAs in the 14 DAF, 21 DAF and 28 DAF libraries from rapeseed.
novel miRNAs	count				sequence (5'–3')	Length	published miRNAs	PubMed ID
	14 DAF		21 DAF	28 DAF
>novel_mir_92	12272		0	0	CTTTGTCTATCGTTTGGAAAAG	22	Bna-miRC17a-1*	22920854
>novel_mir_146	10168		13227	16128	TCGCTTGGTGCAGGTCGGGAC	21	novel_mir_34	27242859
>novel_mir_48	4315		4140	2935	ACCTTGTTTTGGTCGGACGAG	21	-	-
>novel_mir_62	1079		595	776	TCCCAAATGTAGACAAAGCA	20	novel_mir_64	27242859
>novel_mir_324	717		0	0	AAGACGGATCTCAGGACAACCATC	24	-	-
>novel_mir_363	620		333	0	ACTTATAATTAAGTCGTCTGACA	23	-	-
>novel_mir_367	287		52	0	ATTTCCTCAGAATTCCGTCGGAAA	24	-	-
>novel_mir_344	277		0	867	ACCGTCTGTAGAAGCCGGCTA	21	-	-
>novel_mir_123	229		425	452	GTAGGTAGACGCACTGTTTCTCA	23	novel_mir_152	27242859
>novel_mir_371	173		234	237	TGTAGTGTCTCTGTGAGCGAAG	22	-	-
>novel_mir_256	159		0	108	ATACGGAGAACGAAGATGATA	21	-	-
>novel_mir_219	125		56	54	GTTTTTTATAAACGGATCGATCGA	24	-	-
>novel_mir_40	107		172	256	TTGAAGCGATTTGTAGCGGTTTA	23	novel_mir_451	27242859
>novel_mir_198	91		0	99	ACCACTTTGGGCAGAAGACTTCCT	24	-	-
>novel_mir_63	87		155	106	GGAATGTTGTCTGGCTCGAGG	21	novel_mir_67	27242859
>novel_mir_57	86		162	228	AAGAGACGGTTCTTAGATTTTCTT	24	-	-
>novel_mir_52	85		36	12	GCATCATCTTCAAGATTCAGA	21	-	-
>novel_mir_218	82		0	0	TGGACCCAATAGCACATACGTCA	23	-	-
>novel_mir_227	81		0	0	TCTGGATAGTGAGCTAGGGAGCAT	24	-	-
>novel_mir_145	77		0	0	TGCTGACGGACAGCCACGGACA	22	-	-
>novel_mir_285	70		0	0	CGGAATTCCGTCGGTATATTCCA	23	novel_mir_155	27242859
>novel_mir_349	66		0	0	ATGACATGTGGAATGGGGGTTTGT	24	-	-
>novel_mir_117	60		0	0	AAGGGTCCGATTGGTAATGGCTGT	24	-	-
>novel_mir_189	56		57	53	TCCGTCGTAGTCTAGCTGGT	20	-	-
>novel_mir_281	54		67	26	ATATAAGATATGGTCTCTTAG	21	-	-
>novel_mir_157	52		0	0	GGCAGTGACGTGGCAATTTGATTG	24	-	-
>novel_mir_340	52		0	38	AAGGTCTACGAATACTGACGGTAT	24	-	-
>novel_mir_73	49		0	0	ACCTCTCCTCTGCAGTACGGACA	23	-	-
>novel_mir_160	47		0	0	TGCGGAGCACTCAACAGATGGTA	23	-	-
>novel_mir_231	46		71	0	ATACGTGTTGAGTCTTGAGTGGTG	24	-	-
>novel_mir_365	45		0	0	CGAGCAAGAGTGATTATCGGAC	22	-	-
>novel_mir_220	45		100	143	AAGAAACGGCTCTTATATCTCTTA	24	-	-
>novel_mir_115	44		58	49	AAGATCTATTGAACGAGAAGACTT	24	-	-
>novel_mir_99	44		0	197	AAATAAGAGATATAAGAACCGGTT	24	-	-
>novel_mir_257	43		63	72	ATTGGTTAAATTGTAGTTAGGTAA	24	-	-
>novel_mir_44	42		16	17	AAGTGACACTGAAGATGGAGCTA	23	-	-
>novel_mir_51	41		0	0	TGGAACTGAGAGGCACGAGTCT	22	novel_mir_507	27242859
>novel_mir_294	41		0	0	GAAGACTCTCGGAAGACTTCTAGA	24	-	-
>novel_mir_144	40		55	122	AGGATTGTGGACAACTATGACGGT	24	-	-
>novel_mir_335	39		28	0	ATGTTCGATCAGATTGTGGCATA	23	novel_mir_555	27242859
>novel_mir_20	39		37	0	AGACTCTTGTCTCTCTCTGACGGC	24	-	-
>novel_mir_191	38		0	0	GTTCCTCGGAATTTCGTCGGAAA	23	-	-
>novel_mir_187	37		145	186	AGCGGAGCGGCTATGGTACTG	21	-	-
>novel_mir_195	37		0	0	TTCCTCGGAATTTCGTCGGAAAAT	24	-	-
>novel_mir_213	36		37	27	AGGAATTCTGTATGAGAGTCTGCA	24	-	-
>novel_mir_88	35		42	51	GCCGACTTAGCTCAGTGGTA	20	-	-
>novel_mir_139	35		84	39	TTAGACATAGAATCATTCAAGGCA	24	-	-
>novel_mir_238	35		23	15	GTTGATCTCACTCACCGAAGCATA	24	-	-
>novel_mir_108	35		72	58	AAGATCTACTGAACAAGAAGACTT	24	-	-
>novel_mir_250	33		10	8	ATAAGATAGCTATGGGTCGTCTGT	24	-	-
>novel_mir_173	32		14	7	ATCTTGTCGGAGTTTATGATC	21	-	-
>novel_mir_269	32		41	0	ATACCGACGAAGAACAGACGGATA	24	-	-
>novel_mir_241	32		7	11	AGGTTAGACTGTGGTTGGATCGGA	24	-	-
>novel_mir_373	32		0	16	AAGGTCTACGTATACTGACGGTAT	24	-	-
>novel_mir_58	30		54	31	TTTGAGGATTTGAGGTTGGGTTA	23	-	-
>novel_mir_370	30		0	102	ACGGTTGGTAGCGGTTGACAGCGT	24	-	-
>novel_mir_242	29		0	0	ACACTTTTCGGCTAAGAGACGGTT	24	-	-
>novel_mir_230	28		0	8	TAGGCTATTCTGTCCCGGCAA	21	-	-
>novel_mir_265	28		72	59	AGAAGTTGGCTCTTGCATCTT	21	-	-
>novel_mir_93	28		45	42	AAGATCTACTGAATGAGAAGACTT	24	-	-
>novel_mir_207	28		41	51	AAGAGACGGTTCTTAACTTTTTTA	24	-	-
>novel_mir_266	27		84	92	TCCGGACTCCGATTGAGGCGT	21	-	-
>novel_mir_39	26		102	49	TTCGCAGGAGAGATAGCGCCA	21	novel_mir_37	27242859
>novel_mir_212	26		41	66	TTGGCCGAGCTTGATGAAGGAT	22	-	-
>novel_mir_375	26		47	0	TCCGGCCAGGTAGTTTGCTATT	22	-	-
>novel_mir_233	26		29	13	TTCGTGGGAAGTTTTCTAGCATA	23	-	-
>novel_mir_278	26		101	123	AGAACCGGCTCTTATATCTCTTAT	24	-	-
>novel_mir_287	26		31	0	ACTTACTGGAAAGTCGTCTGGGCA	24	-	-
>novel_mir_119	25		80	109	AGAGGAACTCTATTATAAAGGCAT	24	-	-
>novel_mir_26	25		32	21	AAAATCTACTGAACGAGAAGACTT	24	-	-
>novel_mir_129	24		0	26	AGGCTACAGCTCGTCAAGGAT	21	-	-
>novel_mir_332	24		0	0	AGGGCCGGCTCAACACTGTTAGGG	24	-	-
>novel_mir_147	23		0	0	CCTTCCTGTGGACTGTTCGG	20	-	-
>novel_mir_358	23		0	0	ACTCGATTTTGACTCATGAGGCTT	24	-	-
>novel_mir_274	22		0	0	TGCACACGTTCTTGCAGTCGTCA	23	-	-
>novel_mir_65	22		24	0	GGGGTCAGTAGAGTTGGTGCGGAA	24	-	-
>novel_mir_53	22		46	51	AGGCGGGATATGTCAGAAGACTTC	24	-	-
>novel_mir_197	22		12	8	AAGCATTGGCTTTGGGGCCAACAA	24	-	-
>novel_mir_152	21		31	46	TCGTGCGAGCGGGTAGAGGAA	21	-	-
>novel_mir_1	21		46	70	AAGCTAGATGGACTTTCAACCTAA	24	-	-
>novel_mir_302	21		9	0	TCGGAATATTCCGAGGGACAGATC	24	-	-
>novel_mir_193	21		0	0	CGGTGTCGGTCACCGGCGGAGCTT	24	-	-
>novel_mir_328	21		45	59	AGAGTGGGATTCTTAGCGGAAGTT	24	-	-
>novel_mir_96	20		0	0	ATCTGGAGAACAGCGTGCCACCAA	24	-	-
>novel_mir_364	20		22	13	AAGATTTACTGAACGAGAAGACTT	24	-	-
>novel_mir_116	20		28	57	AAGAGACGGTTCTTAACTTTTTTT	24	-	-
>novel_mir_54	19		0	0	AAAACGGAACTGGTCAAGGTT	21	novel_mir_71	27242859
>novel_mir_156	19		25	10	ATTGGAAGCTGTGGAGAAGAAGGT	24	-	-
>novel_mir_333	19		47	0	ATCGGGGTGGAAGAGTGACGCGTA	24	-	-
>novel_mir_49	19		0	0	ATATACAATACAACTCGATGTTTC	24	-	-
>novel_mir_113	18		0	0	TTCCGTCAGAATTTCCTCGGTA	22	-	-
>novel_mir_289	17		43	0	AGAGACGGCTCTTGTATCTCTTA	23	-	-
>novel_mir_136	17		45	68	AGAGGAACTCTATTATATAGGCAT	24	-	-
>novel_mir_225	17		0	0	ACGACTTTTTGACGACATTCCGAT	24	-	-
>novel_mir_17	17		0	0	AAATAAGAGATATAAGAGCCGGCT	24	-	-
>novel_mir_141	16		0	0	CCTGTGTGTGCTGACGGACAGA	22	-	-
>novel_mir_209	16		12	13	AGGATGTTAAGTTGAAGGCTAGAA	24	-	-
>novel_mir_68	16		0	76	AAGGTTGACTGTAAAAAGAGGCTG	24	-	-
>novel_mir_84	16		20	13	AAGAGACGGTTCTTAGCTTTTTTT	24	-	-
>novel_mir_345	15		14	27	TTCCCCCTCCTTCTAGCGCCA	21	-	-
>novel_mir_80	15		11	20	TAAAAAAACTAACAGACGTCT	21	novel_mir_481	27242859
>novel_mir_135	15		0	0	TGGGCAATCATACTGAAGTCAA	22	-	-
>novel_mir_357	15		0	0	CTCAGTAAGTCGACGGTCCTTTA	23	-	-
>novel_mir_235	15		29	53	AGGCCTGAGACGGATCCGGATATC	24	-	-
>novel_mir_43	15		0	43	AGGACGCAGAATGAGATTGCGGAT	24	-	-
>novel_mir_55	15		0	0	AGCGGGCTGAAGGAACACCGGCGA	24	-	-
>novel_mir_208	15		59	69	AGCGGAAGCTTTATAGGATAGAAC	24	-	-
>novel_mir_327	15		32	41	AGAGACGGTTTCTTATATTCTGCT	24	-	-
>novel_mir_284	15		0	0	AGAACCGGCTCTTAAAACTTTTAT	24	-	-
>novel_mir_100	15		0	0	ACTGTTTAATAGGATGATTGGTAG	24	-	-
>novel_mir_200	15		0	23	ACTGACCAGTAGCTGAGGAGATCT	24	-	-
>novel_mir_206	15		86	0	AACAAGCTTGTAACCGTATCTGAT	24	-	-
>novel_mir_174	14		0	0	GGCTCCGGCGGACGGCGGTGG	21	-	-
>novel_mir_217	14		0	0	ACATGCAACAAGATCTTGATA	21	-	-
>novel_mir_132	14		0	0	CAGCACACACAGGACGTCCGTT	22	-	-
>novel_mir_228	14		0	0	GAGACACATTCTGTGGACAGCTG	23	-	-
>novel_mir_83	14		0	0	TTACTTGTAAGTCGTCTGTGAAGT	24	-	-
>novel_mir_50	14		31	54	TGGCTGTAGGAAATTTTAAAGGTA	24	-	-
>novel_mir_280	14		0	0	ATAGAACCTGCTTGTGGAAATGTG	24	-	-
>novel_mir_6	14		0	0	AGGGATGTCAAATGGGCTTAATGA	24	-	-
>novel_mir_222	14		18	0	AGCAGGAGGCTGAACTATCTGGGT	24	-	-
>novel_mir_125	14		0	0	ACCGGAACTGGCGAAGAAGGTCCT	24	-	-
>novel_mir_140	13		0	0	CATGGACTGTTCGGGTGATTT	21	-	-
>novel_mir_46	13		0	0	AAAGAGCGGATCATCGGGGAG	21	-	-
>novel_mir_23	13		16	33	TCGGTATTTTCCGAGGACTCGG	22	-	-
>novel_mir_128	13		0	0	TCAGTACACATATCAGAACGCT	22	-	-
>novel_mir_101	13		0	0	TTTGTCACTTAATGAAGAAGGTAT	24	-	-
>novel_mir_243	13		0	0	GCCGGGACTCGAACTCGTGATGGC	24	-	-
>novel_mir_190	13		0	65	GAACTGGAGTAGTGGAAGGATGGG	24	-	-
>novel_mir_45	13		0	0	GAAACCGAAGACTGTTACACGGTG	24	-	-
>novel_mir_41	13		19	31	AGGGGGCTGTGGACGGGTTTCAAA	24	-	-
>novel_mir_149	13		0	0	ACTGGATTTACATGTGGCAAGACT	24	-	-
>novel_mir_14	13		0	0	AATAGACGGTTCTTAGCTTTTCTT	24	-	-
>novel_mir_169	12		24	34	GGTTTCGTGGTGTAGTCGGTT	21	-	-
>novel_mir_236	12		33	28	ATAGAGTGGAATATAGAGTAA	21	novel_mir_236	27242859
>novel_mir_192	12		0	0	TTTTATTGTAGACTTCAACGGAAG	24	-	-
>novel_mir_232	12		0	23	ATGGATGAGTGATATGTGGATGTT	24	-	-
>novel_mir_166	12		6	9	AGTAGAACTTTTTCTCGGGGATGT	24	-	-
>novel_mir_172	12		0	0	ACGTGGACGCACAGGAGTGAAGCA	24	-	-
>novel_mir_361	12		0	0	AATGATCGGATTGCTTAAGGTGTT	24	-	-
>novel_mir_377	12		17	0	AACTAAAAAGACTAAGAACCGGTT	24	-	-
>novel_mir_221	12		0	0	AACTAAAAAACCTAAGAACCGGCT	24	-	-
>novel_mir_366	12		0	0	AAATACTGTTGAAATAGGAGGGCA	24	-	-
>novel_mir_71	11		0	0	TTACATTGATCTTAACGGAG	20	-	-
>novel_mir_138	11		0	0	TGTGTGCTGACGGACACCCAA	21	-	-
>novel_mir_126	11		20	14	GTGGGGGCAGCATCGGGACTC	21	-	-
>novel_mir_155	11		0	0	AGGAATATGTCCCTCGGTATA	21	-	-
>novel_mir_103	11		0	0	TGGTGTAAGAATGACAGGCCATA	23	-	-
>novel_mir_79	11		0	0	TGCGGTTGCGGAAGTTTGCGGAT	23	-	-
>novel_mir_342	11		0	5	TGATCGATGCGTTTTTGGACATA	23	-	-
>novel_mir_37	11		27	43	GTCGGTATGTCGTCGGAATAGCA	23	-	-
>novel_mir_360	11		9	0	CTCGGTTTTGGCGGGAAAACATA	23	-	-
>novel_mir_315	11		13	14	AGACTGTGTGGATGCGATTGCTA	23	-	-
>novel_mir_2	11		11	0	ACTTACATTTCAGTCGTCTGGTA	23	novel_mir_562	27242859
>novel_mir_258	11		0	0	AAGCTAAGAGACTGTATCTTATA	23	-	-
>novel_mir_247	11		0	0	CTTGTCAGACGACTTAATTATAAG	24	-	-
>novel_mir_70	11		0	0	CTAGAAGACTTTCCAGACGACTTA	24	-	-
>novel_mir_356	11		0	0	CGAGGAAATTCCGAGGAAGTAGGG	24	-	-
>novel_mir_215	11		0	0	ATTTTATGCTAGAAGACTTTCCAC	24	-	-
>novel_mir_354	11		0	0	ATGGTCGGATAAATGTAAAAAGGT	24	-	-
>novel_mir_24	11		43	24	ATCTATATTAATGCGGGCGGTATG	24	-	-
>novel_mir_196	11		0	0	AGTGGTCTGGAGGGCGAGAGGCAT	24	-	-
>novel_mir_201	11		0	0	AGTAGCACTGAACCATAGCTTGGC	24	-	-
>novel_mir_183	11		0	0	AGGGTTTAGAATTGATGTTTCGGG	24	-	-
>novel_mir_133	11		28	0	AGGGATAAATATCCCACATCGGAT	24	-	-
>novel_mir_22	11		0	0	AGCGTTTGCGGTTGTGGGCGGTTG	24	-	-
>novel_mir_56	11		0	0	AGCGGATTGGTTAGTGCGGTGCGG	24	-	-
>novel_mir_291	11		0	0	AGAAGCGAAGCCCTGCAGAGAATC	24	-	-
>novel_mir_339	11		0	0	ACCATTGAGTAGAACTCGGATGGC	24	-	-
>novel_mir_106	11		14	32	AATGTGTCTGACCTACTATGACGG	24	-	-
>novel_mir_249	11		0	0	AATAACTAGATCTCGATCCGCGCA	24	-	-
>novel_mir_143	11		0	0	AAGGACACAAAACACAATGGCGGA	24	-	-
>novel_mir_378	11		0	0	AAGATCTACTGTACGAGAAGACTT	24	-	-
>novel_mir_134	11		20	11	AAGATCTACTGAACTAGAAGACTT	24	-	-
>novel_mir_188	11		0	0	AACTAAAAAGGCTAAGAACCGGTT	24	-	-
>novel_mir_168	11		0	0	AACGAACAACATCCAGGTAGAGCA	24	-	-
>novel_mir_283	11		0	0	AAATACATGAGAAGACTTCTGGAA	24	-	-
>novel_mir_25	10		0	0	ATCAATCCGTCGGAATATTT	20	-	-
>novel_mir_8	10		0	0	GGAGTATCGTTCGGAGAGGCTG	22	-	-
>novel_mir_303	10		0	0	CAGTCGGCGAAACTTGCGGGGG	22	-	-
>novel_mir_318	10		0	0	ATGGCGGTGAAGACAGATATGA	22	-	-
>novel_mir_260	10		0	8	GTCCAAGGGGACGTAGAAGGCTA	23	-	-
>novel_mir_248	10		0	0	TTTATCTATGACGGTGTAATCTCT	24	-	-
>novel_mir_307	10		0	22	GAACGATCTTCGGTCTCGGGCGCT	24	-	-
>novel_mir_21	10		0	0	CTACATAGGTAGAAAACTGTTTAT	24	-	-
>novel_mir_321	10		0	0	ATGGGAAGTGGAACAAAAGATGGT	24	-	-
>novel_mir_16	10		0	0	ATGCGGTTTGCGGGACAAGTGCGG	24	-	-
>novel_mir_194	10		0	0	ATCTTGATTTTACGGATTCGGCGG	24	-	-
>novel_mir_109	10		24	29	ATCCTAATGGGCTGCAGAACGGGC	24	-	-
>novel_mir_320	10		0	0	ATAGCAAAAACGAGTAGAGGCTGT	24	-	-
>novel_mir_279	10		0	9	ATAGAATAATCGATCGACGGTGCA	24	-	-
>novel_mir_216	10		7	0	AGTTGTTCTGCATACTGTCACTCA	24	-	-
>novel_mir_89	10		0	0	AGGAATGATAAGGAATGATGGTTC	24	-	-
>novel_mir_11	10		0	0	AGCAGAAGGCTGATATCTTGACTA	24	-	-
>novel_mir_296	10		0	0	AGATCTACTGAACGAGAAGACATA	24	-	-
>novel_mir_264	10		0	0	AGAGACATACATTGGAGCATTTTC	24	-	-
>novel_mir_118	10		0	0	AGAAGGTTGGTTCCATCTTTGATA	24	-	-
>novel_mir_286	10		0	0	ACTGGATTTACTCTCGGCGGTGTC	24	-	-
>novel_mir_61	10		0	25	ACGGGTTGAGAATGGGCAGGCTGA	24	-	-
>novel_mir_255	10		0	16	AAGTAAAAAAGCTAAGAACCGGTT	24	-	-
>novel_mir_325	10		0	0	AAGGACCGTAGCGACATATCCATA	24	-	-
>novel_mir_214	10		22	35	AAGCTAGACGGGCTTCCAACCTAA	24	-	-
>novel_mir_97	10		10	9	AAGAGGACCCAAGAGGAATATGTG	24	-	-
>novel_mir_273	10		0	0	AAAGACTCTAAGGACGGATAATGG	24	-	-
>novel_mir_112	9		16	18	TCTGTTTCTACTTTTGACGT	20	Bna_824_6	23226347
>novel_mir_95	9		0	0	GTGGATGTGCTCTTCCGGCT	20	-	-
>novel_mir_271	9		21	20	TTGTAGAATTTTGGGAAGGGC	21	novel_mir_303	27242859
>novel_mir_38	9		0	0	GGCGATCGACGCGAGGACGCA	21	-	-
>novel_mir_66	9		0	7	ACTGGTTGAAGTTTCTGGTGG	21	-	-
>novel_mir_305	9		0	0	CTTGTTTAAAGTCGCGAGCCTG	22	-	-
>novel_mir_176	9		0	0	CGAGACTATAGAGACGACCGCA	22	-	-
>novel_mir_295	9		22	0	TGTTATGAACCAGATTGTGGATA	23	-	-
>novel_mir_293	9		0	0	TGAGTCTGTAATAGTTGAAGACA	23	-	-
>novel_mir_86	9		16	0	GAGGAAAAAATGGAGTAGGGATA	23	-	-
>novel_mir_64	9		0	0	AGAAGTCTTCCGAGAGTCTTTCA	23	-	-
>novel_mir_151	9		6	0	AGAACGAGTCAGCTCTGGTGGTA	23	novel_mir_829	27242859
>novel_mir_185	9		11	0	ACGGTCGTTCGCTCTGCCGGCTA	23	-	-
>novel_mir_110	9		0	0	TGTGGGGACCAAAAGAGGAGCAAC	24	-	-
>novel_mir_3	9		14	13	TCTGGATGGAGATGAGAGTTTTGT	24	-	-
>novel_mir_290	9		0	0	TATGGCATTCTAGGCTAGGACATC	24	-	-
>novel_mir_111	9		0	0	GTTTAGTTGTAGATAAATCGGTTG	24	-	-
>novel_mir_148	9		0	0	GCAGAGATCTGTAAATACTTCAAA	24	-	-
>novel_mir_246	9		0	0	GAGGGCTGAACCAGCAAATGATGG	24	-	-
>novel_mir_74	9		0	0	GACGGGATATACTTTACTTGTGAT	24	-	-
>novel_mir_252	9		0	0	CCACTGGAGAATTCACATGCGGAA	24	-	-
>novel_mir_130	9		11	13	ATTGGATAGATTTGAATTAGGCTG	24	-	-
>novel_mir_137	9		0	0	ATGTCTGTTTGTAGAGAATGGTGT	24	-	-
>novel_mir_224	9		17	0	ATGGACCCTCCATGCAGATTTGAA	24	-	-
>novel_mir_177	9		0	0	ATAGACTCTGCAAACAAGACTGGT	24	-	-
>novel_mir_350	9		0	0	AGTGTATGTACTGATCGGGACCGC	24	-	-
>novel_mir_304	9		0	27	AGTGGTCGAGTGGTAGCATGGCGT	24	-	-
>novel_mir_223	9		27	20	AGTAGTACTCAGTACAATCGGTAT	24	-	-
>novel_mir_10	9		0	0	AGGGATTTAGAGGCTATCGTGCTG	24	-	-
>novel_mir_253	9		0	0	AGGATATATGACTGCTTATTCGAG	24	-	-
>novel_mir_34	9		0	0	AGATGGATGGGCCACTCTACTTAG	24	-	-
>novel_mir_226	9		0	0	AGACTCGAACCCAAGAACGGACAC	24	-	-
>novel_mir_12	9		0	0	ACATGCCTATTGCAGATCGTCTGA	24	-	-
>novel_mir_352	9		0	0	AAGTGTATGAACCGGTTATGGACC	24	-	-
>novel_mir_162	9		22	26	AAGGCCCATTAGACAATAAATTAG	24	-	-
>novel_mir_121	9		0	0	AAGATTGACTTGGCATCGGGATAC	24	-	-
>novel_mir_90	9		14	0	AACGTTGAGTTGGTCTAGTGGTAA	24	-	-
>novel_mir_309	9		0	0	AAAATCTGGTGTGGTGCGGATTCG	24	-	-
>novel_mir_336	8		20	10	AAGGACGGATCTTGGCGCATG	21	-	-
>novel_mir_323	8		0	0	TTTAAGAGATTTGTACGACTAG	22	-	-
>novel_mir_362	8		0	0	TGTAGTTGGTACCAGTGATGTC	22	-	-
>novel_mir_5	8		0	0	GCTGATGAGGTAGCCACATCGA	22	-	-
>novel_mir_82	8		0	0	CGTTTGCAACGGATTGTTCTCT	22	-	-
>novel_mir_372	8		0	0	TTCATTTTCCGTCGGAATGTCCA	23	-	-
>novel_mir_299	8		13	14	ATGGGTTAGGGAGATTAAGGGTA	23	-	-
>novel_mir_301	8		0	0	AAGAGTGGATGATCATAGTGCTT	23	-	-
>novel_mir_131	8		0	0	AAAGACTCTCGGAAGACTTCTTG	23	-	-
>novel_mir_272	8		0	0	TGGACGAAGTCTTGTGGATGGTTT	24	-	-
>novel_mir_376	8		0	0	TGCTTTAAGATTGTGCATTCATGT	24	-	-
>novel_mir_268	8		31	0	TCCGGTGTCTATGAATGCAATGGC	24	-	-
>novel_mir_346	8		89	33	GTAGTGCCTGGATGACCAAGACGA	24	-	-
>novel_mir_312	8		0	45	GGAGATCGTGTGGGCTTTTGGTGT	24	-	-
>novel_mir_104	8		0	0	GAGGAAGAAGAAGAAGAAGAAGCG	24	-	-
>novel_mir_244	8		42	70	ATGGAGTGGGAAATGAAGTAGGGT	24	-	-
>novel_mir_359	8		17	21	ATGGACCGAGCCGGTTATGGACAT	24	-	-
>novel_mir_267	8		0	0	ATGACATGTGGAAGGAAGATTTGC	24	-	-
>novel_mir_27	8		0	0	ATATAAAGCAAACAGAACCAATAT	24	-	-
>novel_mir_211	8		12	0	AGGTGACCAGTAGAGAGGACCGTA	24	-	-
>novel_mir_159	8		18	15	AGGGTATCCGGATCCGTGGATTTA	24	-	-
>novel_mir_33	8		0	30	AGGGCCGGTCTCGAGCATAAGCGA	24	-	-
>novel_mir_210	8		0	0	AGCTACGAAGGTCGTCGAAGGCAA	24	-	-
>novel_mir_76	8		23	32	AGCACTTAGAACGATTTAGGCATA	24	-	-
>novel_mir_282	8		0	0	AGCAAAATTAGTTGACGTAGCATC	24	-	-
>novel_mir_355	8		21	46	AGATCTACTTTGGGGACCGGCGTT	24	-	-
>novel_mir_313	8		9	19	AAGGCCCATGTCTTTGATCGCGGC	24	-	-
>novel_mir_347	8		0	26	AAGAGACGGTTGTTAGCTTTTCTT	24	-	-
>novel_mir_240	8		12	0	AACTAAAAAATCTAAGAACCGGTT	24	-	-
>novel_mir_178	8		0	0	AACTAAAAAAAACTAAGAACCGGT	24	-	-
>novel_mir_7	8		18	29	AACGGACCGACCGTCAGATGGGAT	24	-	-
>novel_mir_31	8		0	0	AAATACTGTTGAAACAGGAGGGCA	24	-	-
>novel_mir_329	7		0	0	TAGGCTATTCTGTCCCGGCTT	21	-	-
>novel_mir_60	7		0	0	CTGTTAAAGGGTGAGGTTCTG	21	-	-
>novel_mir_120	7		9	0	AAGGAAAGGGTCTTCGTCCGC	21	-	-
>novel_mir_341	7		0	0	GTAACGGTCTTCGGTCTCGGGTA	23	-	-
>novel_mir_114	7		0	10	GGGGGGACTTATTGTAGGAGATA	23	-	-
>novel_mir_331	7		0	0	GCTCGAAGTCGTGATGGCGGACA	23	-	-
>novel_mir_184	7		0	0	CTAGGATCGTCGCCGCCGGCTTA	23	-	-
>novel_mir_270	7		0	0	TTTTGCACTGTTCGCGGACCCCAC	24	-	-
>novel_mir_322	7		16	0	TGATACCATGTTAGATTCGAGTTT	24	-	-
>novel_mir_153	7		0	0	TCTTCCTTGGAGTAGGCCGGTTTT	24	-	-
>novel_mir_78	7		0	54	GTATAAAATAACGGTCTTTAGGAT	24	-	-
>novel_mir_334	7		0	0	GGGATGGTGGCTTCTGATCATCGG	24	-	-
>novel_mir_42	7		9	29	GCGGTTGCTAGCGGTTGACAGCGT	24	-	-
>novel_mir_276	7		0	0	CGAGTTGTGGACGACAAATTATGG	24	-	-
>novel_mir_314	7		15	15	ATCGGATTCATGCTTGACGGTATT	24	-	-
>novel_mir_202	7		0	0	ATACTGTTTTGTGATCTTGATAAA	24	-	-
>novel_mir_170	7		18	0	AGGGGAATATAAGAAACGGTTTCT	24	-	-
>novel_mir_330	7		0	0	AGGGCTGTCAATTGGTTGGGTGCC	24	-	-
>novel_mir_311	7		0	0	AGGGCACAAAACACAATGGCGGAT	24	-	-
>novel_mir_245	7		21	27	AGGATGTAGTTCTTAGCGGAAGTT	24	-	-
>novel_mir_19	7		20	19	AGGACCTGATTGCAATGATAACGG	24	-	-
>novel_mir_105	7		0	0	AGGAAATCATGGACAGAAGATCAT	24	-	-
>novel_mir_142	7		0	0	AGCGACAAGGGCATTTCGGATTAA	24	-	-
>novel_mir_368	7		0	0	AGAGGCGGCTAGGAGAGACAGCAA	24	-	-
>novel_mir_59	7		0	0	ACTGAAATGTAAGTCGTCTAGGAT	24	-	-
>novel_mir_338	7		0	0	AAGGAGTTTGTTGACATGGCGGAT	24	-	-
>novel_mir_158	7		0	0	AAGGACGCATAATTCAAGGGCGGA	24	-	-
>novel_mir_343	7		0	0	AAGGAATACTGTCAAGCGTGGATC	24	-	-
>novel_mir_204	7		16	32	AAACTCGGGTCAGGTAGTGTGGTA	24	-	-
>novel_mir_306	6		0	0	GTGGGCGTGCCGGAGTGGTT	20	novel_mir_719	27242859
>novel_mir_75	6		6	14	GTGGGCGTGCCGGAGTGGTTA	21	novel_mir_83	27242859
>novel_mir_263	6		0	0	GCCAAACTGAAGTCGTCCCCT	21	-	-
>novel_mir_374	6		0	0	ATGAACAGTGAGCTAAGGCCT	21	-	-
>novel_mir_98	6		0	0	TCCGGGAAGAGGAGGCTCAGTCA	23	-	-
>novel_mir_94	6		13	0	TAAGAGACGGTTCTTAACTTTTA	23	-	-
>novel_mir_107	6		0	0	ATTTTAGAGTAGAAAATAGAGTA	23	-	-
>novel_mir_254	6		10	13	ACTTCCTGGAAGTCGTCTGGACA	23	novel_mir_525	27242859
>novel_mir_36	6		0	0	TTGGCATTGGTCCCTGAAGCAAAT	24	-	-
>novel_mir_298	6		12	0	TTAAGAGATATAAGAACCGTCTAT	24	-	-
>novel_mir_182	6		0	0	TGCGACCTGCGACATGCGACCTGC	24	-	-
>novel_mir_259	6		0	0	TGAAGTCGTCGGAATTCCGTCGGA	24	-	-
>novel_mir_150	6		10	0	TCTGAGCTGTGGAAACTGCTTTGT	24	-	-
>novel_mir_297	6		0	0	GTTTGTTGGGTCCCTCCTAGATGG	24	-	-
>novel_mir_348	6		8	12	GTCATACGTGGACAACTTCTCTAA	24	-	-
>novel_mir_81	6		0	0	GCTGCACACACGGCTATGTACTCT	24	-	-
>novel_mir_35	6		17	26	GACTTTCGTCGGAATGTCGTCGGA	24	-	-
>novel_mir_181	6		11	0	GACGCCTACAGTTCGTCGGAATAA	24	-	-
>novel_mir_124	6		0	0	CGGGTCTCGAACTCGTGATGGCGG	24	-	-
>novel_mir_32	6		5	18	CCGTGTGGCCAGCGGGATTCGAAC	24	-	-
>novel_mir_308	6		0	0	ATCTGGTGTGGTGCGGATTCGAAT	24	-	-
>novel_mir_310	6		12	12	ATCGATGCTTGTACTGTTTCGCGG	24	-	-
>novel_mir_199	6		0	0	ATATGGAATGATAGGAATTATAAT	24	-	-
>novel_mir_154	6		0	0	AGTGAGAAAGAGAACGACGGAAAG	24	-	-
>novel_mir_13	6		0	0	AGGGATTTGACAAGAGTTGTGGTG	24	-	-
>novel_mir_275	6		0	0	AGGCTGTGTGCACACGTTCTTGCA	24	-	-
>novel_mir_47	6		0	0	AGGATCAAGCTTTTCACCGTCGGA	24	-	-
>novel_mir_326	6		15	20	AGGATATCCGGATCCGTGGATTTA	24	-	-
>novel_mir_234	6		13	0	AGGACCCATTTGAATACCCGGAGA	24	-	-
>novel_mir_30	6		5	0	AGCGACCAGCGACTGCGACATGAT	24	-	-
>novel_mir_77	6		0	0	AGAGGTGGAGGCGTAGATCATCGA	24	-	-
>novel_mir_18	6		6	9	AGAGGATGGGGCGTTTTTGGACAC	24	-	-
>novel_mir_85	6		0	0	AGAAGATGAACTCGTCGACTATAC	24	-	-
>novel_mir_87	6		0	0	ACTTACTTGTAAGTCGTCGAGGAT	24	-	-
>novel_mir_165	6		0	0	ACGATTTGTAGACTAGGTAGATGG	24	-	-
>novel_mir_72	6		0	21	ACCGGTTCAACCGTGGGTCTGGAT	24	-	-
>novel_mir_102	6		27	25	ACAAGAATTCGTGATAGACAAGCA	24	-	-
>novel_mir_122	6		25	13	AATGGGCTGTGTAACAAATTGGTA	24	-	-
>novel_mir_127	6		23	28	AATCTCTTGGGACTTGGTGTGTAC	24	-	-
>novel_mir_175	6		8	0	AAGCATGTGGGAACGCTGATTGGC	24	-	-
>novel_mir_261	6		0	0	AAGCATAGTGACAGGTAGGATAGA	24	-	-
>novel_mir_237	6		11	8	AAGATCTAATGAACGAGAAGACTT	24	-	-
>novel_mir_317	6		0	0	AACTGAAAAGCTAAGAACCGGTTC	24	-	-
>novel_mir_67	5		0	0	GTGGTAAAGGAGTTGCGGCTG	21	-	-
>novel_mir_351	5		0	0	ACTTAAATATAAGTCGTCTAC	21	-	-
>novel_mir_292	5		8	8	TGAATAACAGTAGATTTGATTTA	23	-	-
>novel_mir_205	5		0	0	GTTCGAGGACGAAGCATATTCTA	23	-	-
>novel_mir_9	5		0	0	GTGATGCAGTTAGGCGTAGGTCA	23	-	-
>novel_mir_300	5		0	11	GTCGGCGTCGGCGTCAGCGTCTA	23	-	-
>novel_mir_316	5		0	6	GCCTCCGTAGCATAGTGGTATTG	23	novel_mir_249	27242859
>novel_mir_369	5		0	0	ACTTACTAGTAAGTCGTCTGATA	23	novel_mir_676	27242859
>novel_mir_229	5		0	0	TCTGTGTACGAGATTTGTGGACAA	24	-	-
>novel_mir_288	5		0	0	TCCCTTGTAGATTTCAAAGAGAAG	24	-	-
>novel_mir_15	5		0	0	TCCCAAACTAGCACTCAAGGGCAA	24	-	-
>novel_mir_180	5		0	0	GAGCGGAAGACTGTAGTTGTTGCT	24	-	-
>novel_mir_164	5		0	0	ATGTAGAATTTAAGTTTGGGGTAT	24	-	-
>novel_mir_239	5		0	0	ATGACTGGTTCAAACGCAGCGGTT	24	-	-
>novel_mir_186	5		0	0	ATCTCTTTGTTGACTGATCAGTGG	24	-	-
>novel_mir_353	5		0	0	ATCTATATTAATGCGGACGGTATG	24	-	-
>novel_mir_251	5		0	0	ATCGGCCAAGAGAAGGGAAGTGTG	24	-	-
>novel_mir_69	5		6	19	ATCGATCGACGTTCTGAAAGGTGT	24	-	-
>novel_mir_161	5		7	0	ATACATGTTGATTAGGTAGATCTA	24	-	-
>novel_mir_319	5		0	0	AGGCCAGGCCGGATCTTAGATAGT	24	-	-
>novel_mir_163	5		0	0	AGGAGATGGGAAGACGATGAGTTT	24	-	-
>novel_mir_262	5		0	7	AGGACGTTGGTGCTTTATAGATGG	24	-	-
>novel_mir_203	5		23	0	AGGAAAGTCGTTTATTGTGGGCAT	24	-	-
>novel_mir_167	5		11	13	AGAGACGCCATGGAAGCTCCCGCC	24	-	-
>novel_mir_277	5		0	0	AGAAGATATTGGAACTCATGTGGG	24	-	-
>novel_mir_4	5		7	20	AAGTGGAGTGACTCATCTATCTTA	24	-	-
>novel_mir_91	5		0	0	AAGGAGCAGAACGAATCAGAGGTT	24	-	-
>novel_mir_29	5		14	12	AAGCTAGATGGGCTTCCAACTTAA	24	-	-
>novel_mir_171	5		0	0	AAATAAAAGATATAAGAGCCGGTT	24	-	-
>novel_mir_28	5		0	20	AAAGACGATGTAAACTGACGTGGC	24	-	-
>novel_mir_179	5		0	0	AAAACAGAACAAAAATTTGGCATG	24	-	-
>novel_mir_337	5		0	0	AAAAACTCTGTCGGATGTGGCGTG	24	-	-
>novel_mir_595	0		5	0	ATGGACTGTTCGGGTGATTT	20	-	-
>novel_mir_760	0		9	7	ATGGACCAATCAGATCAGTT	20	-	-
>novel_mir_1173	0		0	11	AAGGACAAGGCAAGTATCAA	20	-	-
>novel_mir_1566	0		0	5	ACTTATATTTAAGTCGTCTGG	21	-	-
>novel_mir_1575	0		0	10	AACAAGAGACATGCCCGTTGG	21	-	-
>novel_mir_1580	0		0	11	TCCGACACAGGCTTACCGCAA	21	-	-
>novel_mir_436	0		8	0	GTTTCTCGAGATCATGCGGTC	21	-	-
>novel_mir_440	0		11	0	TCCATAATTAGGTTGTTGGTA	21	novel_mir_475	27242859
>novel_mir_449	0		10	0	TTGTGATCCATGTGGAGACTA	21	-	-
>novel_mir_481	0		6	8	GCAAGTTGACTTTGGCTCTGT	21	-	-
>novel_mir_506	0		8201	10489	TTTCCAAATGTAGACAAAGCA	21	Bna-miRC17a-1	22920854
>novel_mir_523	0		10	0	AGAGGGGTTGGGGTCGGTGCG	21	-	-
>novel_mir_576	0		8	0	GGAAGGGCAAGAGGGAGATCG	21	-	-
>novel_mir_585	0		5	0	TCCGCTAAGAACCTCATTCTA	21	-	-
>novel_mir_623	0		7	0	ATACATTATTCCTCGTCGTTC	21	-	-
>novel_mir_639	0		34	0	CAGAAGAGAGTGAGCACATGC	21	-	-
>novel_mir_642	0		13	0	AGATGAAGCCTCCGACTGAGA	21	-	-
>novel_mir_690	0		10	0	ACGGTCTCTTCTTGCTCCGGC	21	-	-
>novel_mir_742	0		22	0	TGCCTTGAAGTAAGCGTCGGA	21	-	-
>novel_mir_785	0		7	0	AGGCTTGAATATACGAAGCAT	21	novel_mir_269	27242859
>novel_mir_805	0		6	8	TGACCAGGAGTTGTATGCTTT	21	-	-
>novel_mir_806	0		9	0	TCGCATGATCACGAGCAAGTT	21	-	-
>novel_mir_823	0		10	0	GATCGAGCAGAGGTACCAGAG	21	-	-
>novel_mir_904	0		23	0	AAGCTGAACGTGATCACGGCG	21	-	-
>novel_mir_910	0		10	0	TCGTCCAGTTGGAAGACTTTC	21	novel_mir_857	27242859
>novel_mir_942	0		34	39	GTGGTTGGTAGCGGTTGTTGG	21	-	-
>novel_mir_946	0		7	0	ACCTCAGATGGTAGAAGGGGC	21	-	-
>novel_mir_947	0		8	0	AGGTTGGGTTGTTGGATACGG	21	-	-
>novel_mir_952	0		8	0	ACTTGTCAGACGACTTAATTA	21	-	-
>novel_mir_956	0		47	0	AGCTGAACGTGGTCACGGCGC	21	-	-
>novel_mir_969	0		17	8	AGCACTTAGGTCGGCGTGTTT	21	-	-
>novel_mir_979	0		9	8	TGAGAAGTTGGCTCTTGCATC	21	-	-
>novel_mir_994	0		13	15	TTTGGAGGCAAGGGAGACTTA	21	-	-
>novel_mir_1125	0		0	8	TTTCGTTGTCTGTTCGACCTT	21	-	-
>novel_mir_1459	0		0	15	TGGGGTAGTTGAGCGTGGCTC	21	-	-
>novel_mir_1362	0		0	9	TGCGCAGAGTAGGAGGACAGT	21	-	-
>novel_mir_1248	0		0	6	TCGTCATGTCGCGGCATTTTT	21	-	-
>novel_mir_1447	0		0	7	TCATGATCCACCAGAATTGTA	21	-	-
>novel_mir_1301	0		0	7	TACATTAGCCGTGTTCGTTTG	21	-	-
>novel_mir_1508	0		0	13	TAACTTGCAAGTCGTCTGGTG	21	-	-
>novel_mir_1014	0		0	31	CGTTAAGTAAAACGACGTCGT	21	-	-
>novel_mir_1497	0		0	34	CAAGCTTTGACCAGAAATCGA	21	-	-
>novel_mir_1281	0		0	11	ATTTACATGGAAGTCGTCTCA	21	novel_mir_569	27242859
>novel_mir_1194	0		0	12	ATTCAATATGTTTCGTTTGTC	21	-	-
>novel_mir_1250	0		0	8	ATATGATGGAGCTGGTTTGAT	21	-	-
>novel_mir_1375	0		0	5	AGAAGTCTTCTAGCGCATTAT	21	-	-
>novel_mir_1089	0		0	7	ACTTAACTTTAAGTCGTCTGA	21	-	-
>novel_mir_1208	0		0	15	AATTTTATGGGATTATGGCTT	21	-	-
>novel_mir_1563	0		0	7	TTTAAACCGGAAAACACCCATA	22	-	-
>novel_mir_386	0		19	0	AGGGTTGGTGGCATTCCTGCAT	22	-	-
>novel_mir_488	0		10	0	TGCGTGGTGCAGAGAGTAGCTA	22	-	-
>novel_mir_507	0		20	0	CGATTTATTGATTCGGCGCTAG	22	-	-
>novel_mir_568	0		8	0	ACGGATGATCACTTGTACGGCC	22	-	-
>novel_mir_573	0		36	25	CGCAAGGCGGAAAGGAAGGGCA	22	novel_mir_153	27242859
>novel_mir_588	0		34	27	TGACGGACAGCCACAGACAGCC	22	-	-
>novel_mir_685	0		8	9	ATGGAGGAGGCCTTATGGGACA	22	-	-
>novel_mir_700	0		8	11	TGGCATTGGTAGTAATGAGTGT	22	novel_mir_230	27242859
>novel_mir_731	0		5	0	AAGAGACGCCATGGAAGCTCCC	22	-	-
>novel_mir_804	0		14	0	TCAGAGTGGACGAGGAAAAGAT	22	novel_mir_634	27242859
>novel_mir_829	0		6	0	TGTTTGAACGGGAAACGGTACT	22	-	-
>novel_mir_893	0		11	0	TTGTTTAAAGTCGCGAGCCTGA	22	-	-
>novel_mir_918	0		6	0	TTGTAAAGGTGATGATGATGCA	22	-	-
>novel_mir_966	0		10	0	CCAGCAATGATCGGAGGTTGAT	22	-	-
>novel_mir_1323	0		0	7	TTCCCGGCGGCGAACGGACGGT	22	-	-
>novel_mir_1465	0		0	15	TCTTTTGTCACTGCAGCGGGTT	22	-	-
>novel_mir_1357	0		0	9	TCGGGTGTTGGTATTGGTGCTG	22	-	-
>novel_mir_1355	0		0	7	TAGATCGAGCAGAGGTACCAGA	22	-	-
>novel_mir_1106	0		0	10	TACATTTCAGTCGTCTGGTGGA	22	-	-
>novel_mir_1186	0		0	36	GGGAATTGGGAACCACAAGCGA	22	-	-
>novel_mir_1402	0		0	20	GGAATAATGATGGTGCGGTCTT	22	-	-
>novel_mir_1167	0		0	8	GGAAGGGCAAGAGGGAGATCGT	22	-	-
>novel_mir_1261	0		0	6	GAAGAACATTGTATCGTCCGCA	22	-	-
>novel_mir_1387	0		0	13	CAAGGAGATATGGAGTTTCAGC	22	novel_mir_287	27242859
>novel_mir_1437	0		0	12	CAAGATCTCTGGATATGGCATG	22	-	-
>novel_mir_1081	0		0	10	ATCAACCTGAACTGTTCGGTAT	22	-	-
>novel_mir_1333	0		0	11	AGTAAGTCGTCTGAGTCGTCTA	22	-	-
>novel_mir_1142	0		0	10	AGAGGGGTTGGGGTCGGTGCGC	22	-	-
>novel_mir_1543	0		0	6	TTTTGGTTGGTGATGGTCTTATA	23	novel_mir_386	27242859
>novel_mir_1564	0		0	5	TTCGCCCACGAGGACTGTCCGTA	23	-	-
>novel_mir_1590	0		0	7	TGGTAGCGGTTGACAGTGTTTCA	23	-	-
>novel_mir_1597	0		0	14	TCTGGAGTCATTTGTAGACGGTA	23	-	-
>novel_mir_1599	0		0	10	CGGAATTCCGTCGGAATATTCCA	23	-	-
>novel_mir_1604	0		0	8	CCGGAGGTTCTTAGAGTAGGGTT	23	-	-
>novel_mir_397	0		13	0	TAAGGATCGGTTATACACTTTTA	23	novel_mir_688	27242859
>novel_mir_402	0		10	0	AAGCGGTTTGAGCGATTGTTGCA	23	-	-
>novel_mir_410	0		11	9	CCGGTAACTCGGTGACTCGGCCA	23	novel_mir_698	27242859
>novel_mir_411	0		7	0	AAGAGGAAGAGGTAGTTGAACTT	23	-	-
>novel_mir_428	0		12	19	TTGTGTAGATAGTGAATTAGGCA	23	-	-
>novel_mir_445	0		7	0	CACTAGAGGTAGAAGCTCCGGTT	23	-	-
>novel_mir_454	0		6	0	CATGTATGGATCTATATGTCGTA	23	-	-
>novel_mir_474	0		6	0	TAAGAACTCCAGTTAAGAGACTA	23	-	-
>novel_mir_501	0		91	0	AGAGCGGATCATCGGGGAGGCCA	23	-	-
>novel_mir_505	0		10	0	TTAAGACTTGTAAGCCGTGGGTA	23	-	-
>novel_mir_516	0		10	0	TAGGGAAAATGGTCATGTAGCTA	23	-	-
>novel_mir_518	0		32	55	GAATGTCCGTCAGAATACCGCTA	23	novel_mir_494	27242859
>novel_mir_528	0		7	0	TAGTGAGAGGATGGGTTGTCACA	23	novel_mir_479	27242859
>novel_mir_548	0		9	0	AGAATGATTGATGTGGAAGCGGT	23	-	-
>novel_mir_559	0		17	0	CTGATTAGGTAGCGTAGGATCCA	23	-	-
>novel_mir_561	0		10	0	AATGTCGTTGTAGTATAGTGGTA	23	-	-
>novel_mir_575	0		6	0	GTGTGTACTGAACAGACAGCCTA	23	-	-
>novel_mir_579	0		5	0	CGGTATTCCGTCGGAATATTCCA	23	-	-
>novel_mir_580	0		10	0	TTGAGAACCGTAGGAGCATGCTA	23	-	-
>novel_mir_593	0		7	8	TGGCGTCGGCGTCAGCGTCAATA	23	-	-
>novel_mir_601	0		7	0	TTTGCGGTTGGTAGCGGTTGTTA	23	novel_mir_178	27242859
>novel_mir_606	0		14	0	TACCGGTAGAGGCACGACGTTTA	23	-	-
>novel_mir_612	0		27	35	AAATCTGGTGTGGTGCGGATTCA	23	-	-
>novel_mir_614	0		7	0	TCCAGACTGTTTTGGGCGGATTA	23	-	-
>novel_mir_616	0		7	0	GGAACATTTCGTCGGAACTTCCA	23	-	-
>novel_mir_624	0		11	0	AAGAGACGGTTCTTAACTTTTTA	23	-	-
>novel_mir_626	0		7	0	TCATGAAAAAGAAGGTGGAGCTT	23	novel_mir_35	27242859
>novel_mir_655	0		15	0	AACAGATGCGGGAACAAGAGACA	23	novel_mir_399	27242859
>novel_mir_667	0		8	5	ATTTCGGATTTTCGGGTATTTCA	23	novel_mir_199	27242859
>novel_mir_696	0		13	0	AGGGATATCTGTAGAATAGGTGA	23	-	-
>novel_mir_698	0		8	0	CGGATAAGGATCTGGATCCGGAT	23	-	-
>novel_mir_705	0		7	0	TGTGACAGTTGATGTGGCGACCA	23	novel_mir_565	27242859
>novel_mir_718	0		6	0	AAGAGACGGTTTTTAGCTTTTTA	23	-	-
>novel_mir_722	0		7	0	AATGAAATCCTCGGAATTTCCCA	23	novel_mir_770	27242859
>novel_mir_740	0		12	0	TCCGGGATTCCAGAGAGCGCCCA	23	-	-
>novel_mir_743	0		7	0	CGGAATTCCGTCGGAAATTTCCA	23	-	-
>novel_mir_765	0		7	0	AGCTTTTGCGGTTGGTAGTGGTT	23	-	-
>novel_mir_767	0		7	0	ATACGACAAGTTGTGGACTGATA	23	-	-
>novel_mir_778	0		6	0	AAGAGTAGATAGGCGCCAGTATA	23	-	-
>novel_mir_784	0		9	0	CTAGAACAATGGCAGAGAACATA	23	-	-
>novel_mir_788	0		10	0	TTCTTGTTTTGTTATGTCGGTCA	23	-	-
>novel_mir_793	0		13	0	TGGTAGCGGTTGTTGGCGTTTTA	23	-	-
>novel_mir_828	0		22	0	GGATCGAATCCAGATCTCGGATA	23	-	-
>novel_mir_830	0		7	0	GATGGATCGAGCGAAGCTAGTTA	23	-	-
>novel_mir_841	0		10	0	TACGGGATACTTATGACTGGTTA	23	-	-
>novel_mir_869	0		7	0	TTTGGTTGTAGTCTGTGATGGTA	23	novel_mir_560	27242859
>novel_mir_881	0		9	0	TAGATGAACTATCTGGATGGACA	23	-	-
>novel_mir_894	0		15	0	GACGGACATTCCGACGGAAAATT	23	-	-
>novel_mir_896	0		8	0	AGGGTTCGTCGGATCACCGGCTA	23	-	-
>novel_mir_921	0		24	0	AGGGATACCTGACAGATGAGCTA	23	-	-
>novel_mir_930	0		23	23	CCATTCGGGAAACAAGAGGAACA	23	novel_mir_655	27242859
>novel_mir_955	0		5	0	GCGCGTAGCGCGGTCCGGCCCTA	23	-	-
>novel_mir_958	0		5	0	TCTGAGAGTCTGGAACTGCATCA	23	-	-
>novel_mir_959	0		8	12	TTTTTTAGGAACGTTAGGGAATA	23	-	-
>novel_mir_978	0		11	15	ATTTGTTAGTTGTAGAGACGCCA	23	-	-
>novel_mir_1026	0		0	6	TTTGTTAAAGTTAAGAACCGGTT	23	novel_mir_135	27242859
>novel_mir_1521	0		0	8	TTTCTCTCTGGGAGCTCGCGGCA	23	-	-
>novel_mir_1062	0		0	21	TTGCGATTGTGAGAAACCCGGTA	23	-	-
>novel_mir_1021	0		0	10	TTGAACTCTGGGCCGTGGAGACA	23	-	-
>novel_mir_1328	0		0	11	TGAAGTGAGTGTGAGTGGAGACA	23	-	-
>novel_mir_1097	0		0	6	TCTTTGGTTGTTGGTCTAAGGCA	23	novel_mir_72	27242859
>novel_mir_1237	0		0	7	TCTTGGATTCATGGGCTAGGGTA	23	novel_mir_764	27242859
>novel_mir_1416	0		0	10	TCTGTTACGACGGACGTTTAACA	23	novel_mir_620	27242859
>novel_mir_1383	0		0	9	TCTGGAAAGCTAGAAATGATACA	23	-	-
>novel_mir_1518	0		0	7	TCTGAAAGCTGTGAAGAGGACCA	23	-	-
>novel_mir_1153	0		0	10	TCTCGTGGTCTGGTGGTAAAAGA	23	-	-
>novel_mir_1067	0		0	6	TCGGTTCGGTTCGGTACGGTTCA	23	-	-
>novel_mir_1244	0		0	5	TCGAGACGGATATCCGAAACCCA	23	-	-
>novel_mir_1191	0		0	7	TCCGATCGCACCAAGACTGGGCA	23	-	-
>novel_mir_1503	0		0	11	TCCAGTGGTAGTGGACGGGCCTT	23	-	-
>novel_mir_1325	0		0	10	TAGGCAGCGGTCCACTTCACCCA	23	-	-
>novel_mir_1110	0		0	8	TAAGAGACGGTTTTTAGCTTTTA	23	-	-
>novel_mir_1000	0		7	0	GTTTTCCTCGTGACTTCGTCGTA	23	-	-
>novel_mir_1190	0		0	11	GTTAGCGAAGATGGAGAGAACCA	23	-	-
>novel_mir_1393	0		0	12	GTGATGTTGGCGGCGCTAGGTTA	23	-	-
>novel_mir_1265	0		0	7	GTAGCGACCGAGCGGAATGGACA	23	novel_mir_863	27242859
>novel_mir_1004	0		0	8	GGCTGAGTCTGCGGCTGCATCTG	23	novel_mir_6	27242859
>novel_mir_1204	0		0	21	GCGGTTGGTAGCGGTTGTCGGCA	23	-	-
>novel_mir_1184	0		0	15	GAGTCGAACCTGCGGGGAGCGTA	23	-	-
>novel_mir_1343	0		0	11	GAGGACGCTGATTGGAGCAGGTG	23	-	-
>novel_mir_1236	0		0	12	GAGGAAAGAGTAGTTCGTCGTTA	23	novel_mir_549	27242859
>novel_mir_1169	0		0	5	GAGCAGGACATGTGTTGCCTCTA	23	-	-
>novel_mir_1187	0		0	9	GACCAAGTCGGCTGGCATGTTCA	23	-	-
>novel_mir_1060	0		0	14	GAAGCACTGTGGCGTATTGGTTA	23	-	-
>novel_mir_1164	0		0	10	GAACGGTTTGAGCGATTGTTGCA	23	-	-
>novel_mir_1215	0		0	10	GAACGGCTAGATCTAGGGTTTTA	23	-	-
>novel_mir_1495	0		0	14	GAACCCTAGTTTCGTCGTCGTCA	23	-	-
>novel_mir_1535	0		0	9	GAACAAAAGTGGATGATGTGGCA	23	-	-
>novel_mir_1213	0		0	10	GAAAACTGTTCGTCGTAAATTTA	23	-	-
>novel_mir_1319	0		0	6	CGGATCCGGATTCGTGGTTTCCA	23	novel_mir_246	27242859
>novel_mir_1490	0		0	11	CGCATGTACCTGCGTCGGCGTCA	23	-	-
>novel_mir_1314	0		0	8	CGACGAAAGTTGGATTCCTCGTA	23	-	-
>novel_mir_1276	0		0	5	ATATCTTTGATCGCAGCCCATTA	23	novel_mir_203	27242859
>novel_mir_1392	0		0	5	AGTGGGGTTCTTAGCAGAAGTTA	23	-	-
>novel_mir_1499	0		0	12	AGAGTCATGGTGTATATGCTGCA	23	-	-
>novel_mir_1427	0		0	9	AGAGTATGTATGTAGAAAGGGTA	23	novel_mir_312	27242859
>novel_mir_1103	0		0	19	AGAGATGGACTACTGTACGCCTA	23	-	-
>novel_mir_1206	0		0	9	AGAGACTAGGCTGCTGTGATTTA	23	-	-
>novel_mir_1435	0		0	11	AGACTTAGTAGGGGTTATTGGTT	23	-	-
>novel_mir_1509	0		0	6	ACTAAAAAAGTTAAAAACCGGTT	23	-	-
>novel_mir_1172	0		0	31	ACCACTATAGTGGGGTCGGGACA	23	-	-
>novel_mir_1272	0		0	7	AAGTGAGAAGCGAACGTCTGATA	23	-	-
>novel_mir_1346	0		0	8	AAGGGTTGTAGGCTCGACCGGTA	23	-	-
>novel_mir_1240	0		0	6	AACATGTCCCTCGGTATATTCCA	23	-	-
>novel_mir_1224	0		0	8	AAAGACTCGGCCAGACGTAGCTA	23	-	-
>novel_mir_1540	0		0	21	AATTCGTTGTTAGTGGAAGTGGTT	24	-	-
>novel_mir_1541	0		0	6	AGCATCGGAGTGTAGATGGTGTGG	24	-	-
>novel_mir_1542	0		0	10	GAAGATTGGTTTGTCTGTCGGTTT	24	-	-
>novel_mir_1544	0		0	5	GACCGATAGTCGAGCTCGATGGTT	24	-	-
>novel_mir_1545	0		0	17	AATTAAGAGACTGGATTAAGAGAC	24	-	-
>novel_mir_1546	0		0	8	AAGAACTTCTGTACTACGTGGCAA	24	-	-
>novel_mir_1547	0		0	8	GGGGCATATGGTAGCAGTGACGCC	24	-	-
>novel_mir_1548	0		0	5	ATCGGAGTCTTTTAGAAAGGGTAC	24	-	-
>novel_mir_1549	0		0	10	GACGGATAAACTCGATTTTGCGGT	24	-	-
>novel_mir_1550	0		0	6	AGCGACTGAGACGGCGGCGATTCC	24	-	-
>novel_mir_1551	0		0	6	AGCTGAGATTGTAGAGAAGAAGAC	24	-	-
>novel_mir_1552	0		0	9	GACGGAAAAACTCGATTTTGCGGT	24	-	-
>novel_mir_1553	0		0	6	AGAAGTGTAGACTCTCTTTGGTGT	24	-	-
>novel_mir_1554	0		0	15	AGTGGTCCAGACTAGTCACGTGTT	24	-	-
>novel_mir_1555	0		0	16	GTGGAAAAAACGGGAGATCTGCAT	24	-	-
>novel_mir_1556	0		0	9	TTCGAGCCTTGACCACTGCGGAAT	24	-	-
>novel_mir_1557	0		0	7	AGAGACTGAGCTACCAAATCAATA	24	-	-
>novel_mir_1558	0		0	5	AGGGCTTAGACGAGAGAGACGGTT	24	-	-
>novel_mir_1559	0		0	7	ACCCTCCTTCCAGAAGCTGAGCAT	24	-	-
>novel_mir_1560	0		0	6	AGACTGAACGCGCAAACCACATAG	24	-	-
>novel_mir_1561	0		0	6	AAAGCTGGACGACTTACAAGTAAG	24	-	-
>novel_mir_1562	0		0	9	AGGGGTGGGCACGGAGCGGATATC	24	-	-
>novel_mir_1565	0		0	5	AGATGATTCATCTGGATGTATGGA	24	-	-
>novel_mir_1567	0		0	8	AGTGCAGAAAGTATACTTTGAGGT	24	-	-
>novel_mir_1568	0		0	6	AGGGATGTTAATATGGGCTTTTGC	24	-	-
>novel_mir_1569	0		0	10	AATGAATTATCATTGATCTTCGGG	24	-	-
>novel_mir_1570	0		0	16	AAGAACTTACTGCATACCCGAGTC	24	-	-
>novel_mir_1571	0		0	7	AAATTCAGAACAATCAAGCTTTAA	24	-	-
>novel_mir_1572	0		0	5	AGGACCTGGTTGATTGTTAAGGAT	24	-	-
>novel_mir_1573	0		0	9	AGGCGATAGCGCGGCGATTTCTCT	24	-	-
>novel_mir_1574	0		0	7	TCGGAACCTTGTGAAAGCTTGCGG	24	-	-
>novel_mir_1576	0		0	6	GAACTGTGGGCTGTCGCGCGGTGA	24	-	-
>novel_mir_1577	0		0	6	GGATGTTACATCTGATCGTGAGCT	24	-	-
>novel_mir_1578	0		0	15	TCTGGATACTGGGTAGCTCGGAAC	24	-	-
>novel_mir_1579	0		0	6	AGAGATCGTGTTAATTAACCGGAT	24	-	-
>novel_mir_1581	0		0	5	AATTAATTTATTTGTCGGCCGAGC	24	-	-
>novel_mir_1582	0		0	10	GGATGGCGGTCAGGGGATTCGGTT	24	-	-
>novel_mir_1583	0		0	9	AGAAAGTAGTTGTAGATTAGACGT	24	-	-
>novel_mir_1584	0		0	10	AGGCGCGTGGACCAAGCAACGGTT	24	-	-
>novel_mir_1585	0		0	105	GGGCTTCGGATTGTTGTAAGGCTT	24	-	-
>novel_mir_1586	0		0	5	AAGATAGTTGTAATGGGCCGATCA	24	-	-
>novel_mir_1587	0		0	5	GGAGGAGGCGCCTCTTGTGACTGT	24	-	-
>novel_mir_1588	0		0	6	TGGACTGGTCCGCAAGGGGGGTGA	24	-	-
>novel_mir_1589	0		0	7	AGAGTGTTCTCTTTCAAGTCGGGC	24	-	-
>novel_mir_1591	0		0	14	TCCTGTACCACTAGACCAGAGCAA	24	-	-
>novel_mir_1592	0		0	8	AGGGAACCGAACCATGCATGATTA	24	-	-
>novel_mir_1593	0		0	7	CTGGAGTAGTGAAAGGATGGGTAA	24	-	-
>novel_mir_1594	0		0	10	GTACCTGTTACGGTCCTGGACACT	24	-	-
>novel_mir_1595	0		0	11	ATATAAGATAGATGAGCCACTCCA	24	-	-
>novel_mir_1596	0		0	6	GGGGGTGAATACGAAGAAGCTGCA	24	-	-
>novel_mir_1598	0		0	10	AAGAGGTGAGCCGCGTACTGAGCA	24	-	-
>novel_mir_1600	0		0	8	AAGGATGGAGAAAGTGTTTAAGTG	24	-	-
>novel_mir_1601	0		0	11	ACCGGCTCTTGGCTCTGGTGACGG	24	-	-
>novel_mir_1602	0		0	30	CTCCACTTGGGGATTAGTCTGGGC	24	-	-
>novel_mir_1603	0		0	8	ATTAGCTGTGGACGGTCGGAGCGT	24	-	-
>novel_mir_1605	0		0	6	GAGGAAATATTATAGTCGTTGGAG	24	-	-
>novel_mir_1606	0		0	10	GTAGTAGAACAGATGATAAGCAGA	24	-	-
>novel_mir_1607	0		0	10	CGGCGATGGACGGCCGGCTTTGTT	24	-	-
>novel_mir_1608	0		0	9	GTTTTCCTCGTGACTTCGTCGTAA	24	-	-
>novel_mir_1609	0		0	6	TCAAATGCCGCAGAAAACTCCTCC	24	-	-
>novel_mir_1610	0		0	7	AGAGTTTAGGATCATGAAATGGCT	24	-	-
>novel_mir_379	0		10	0	AGGAAATTGAACAGACGGATTCAT	24	-	-
>novel_mir_380	0		7	9	AGGACTCCAAAGGCACGCTCAACA	24	-	-
>novel_mir_381	0		10	0	ATCGGTGAGTTTGTATGGCGGAGT	24	-	-
>novel_mir_382	0		10	0	AAAAAGCACGACGTCTAACTTTTG	24	-	-
>novel_mir_383	0		34	0	ACAGAAGAGAGTGAGCACATGCAG	24	-	-
>novel_mir_384	0		10	0	GTACGACGAAAGACGGTTGATGCC	24	-	-
>novel_mir_385	0		5	0	ATACTGGAGAAGCTTGATAGCCTA	24	-	-
>novel_mir_387	0		6	0	GTGTACTCCCGGACTGAGCGCGGT	24	-	-
>novel_mir_388	0		25	0	AAATATTGTTGAAACAGGAGGGCA	24	-	-
>novel_mir_389	0		7	0	TCGGATATCTATTCGGGTTCGGAT	24	-	-
>novel_mir_390	0		16	0	AGGGAACTGACCAGAAGTGAAGCC	24	-	-
>novel_mir_391	0		12	10	AGAGAAACTCTATTATAAAGGCAT	24	-	-
>novel_mir_392	0		15	26	AAGAGCGGATCACCGGAGAGGCCA	24	-	-
>novel_mir_393	0		7	0	AGTGATACTCAGGAGTTGGACCAG	24	-	-
>novel_mir_394	0		5	0	ATGGAGTGACATATGAAGTTGGGT	24	-	-
>novel_mir_395	0		15	31	ATCTTTAAGAGCGGATTCATCGGG	24	-	-
>novel_mir_396	0		5	0	AACCGTCGATGCTTGAGACAGCGT	24	-	-
>novel_mir_398	0		9	0	AAAGAACATTTGGAGAGCATTAGC	24	-	-
>novel_mir_399	0		8	0	AGACTCGGAGCTCACTACAGCGGC	24	-	-
>novel_mir_400	0		6	0	AGGCGCAAGACTAGGCTGGTTGCA	24	-	-
>novel_mir_401	0		13	0	GACGGAATATGACTCGTCGGTAAA	24	-	-
>novel_mir_403	0		15	0	GGCCTTAGGGACAGCAACGATGAA	24	-	-
>novel_mir_404	0		6	0	AAAAACCGTGACGGAAGGTGACAT	24	-	-
>novel_mir_405	0		9	0	AACAATATATAAGATGGATGGGCC	24	-	-
>novel_mir_406	0		8	0	AAGGTTCTGATTCTGATTCCGGTT	24	-	-
>novel_mir_407	0		6	0	ATATTGTTATGTTGGAATGGCGGG	24	-	-
>novel_mir_408	0		10	0	CTTCGTGGAAAGTCTTCTAGCATA	24	-	-
>novel_mir_409	0		5	0	AACTGTAGTCGCAGGAGCTTGAAT	24	-	-
>novel_mir_412	0		7	8	ATCCTCTATGGCTGATCTGAAGAC	24	-	-
>novel_mir_413	0		10	0	AAACCTTGTGGAAGCTTACGGAAT	24	-	-
>novel_mir_414	0		5	6	AAGTGGTAAGAAAACGTGGATCCT	24	-	-
>novel_mir_415	0		9	0	AAGAGCTTTGTGGGTTTTGGACTG	24	-	-
>novel_mir_416	0		11	15	AGCGGCAGCGTCAATGAGGACAGT	24	-	-
>novel_mir_417	0		10	0	AGCATGTAACCGAGATAATGAAGT	24	-	-
>novel_mir_418	0		7	0	ACGGATATGAGCCTATGCTTTAGG	24	-	-
>novel_mir_419	0		11	15	ACGGATGTGTGACGGAAAAGATAA	24	-	-
>novel_mir_420	0		8	0	AATGAGATTTGGATTAGGTGGCGT	24	-	-
>novel_mir_421	0		8	0	AATTCACTCTGATGTTTGGACTGC	24	-	-
>novel_mir_422	0		7	16	ACTAGACGGCTAGAACTAGGGTTC	24	-	-
>novel_mir_423	0		8	8	AAACTAGCACTCAAGACCAAAAGT	24	-	-
>novel_mir_424	0		12	0	AGAGGTGATGGGTGACTGTTTTTA	24	-	-
>novel_mir_425	0		15	0	ATTTAAGAGGTTCGGAGCGGTTTG	24	-	-
>novel_mir_426	0		10	8	AAAATCTGTAACCTGAGACGACTG	24	-	-
>novel_mir_427	0		5	0	GGGACTGGGTCTTTTGCGGGATGG	24	-	-
>novel_mir_429	0		5	0	AAGCTTGAGGAGGAGTGTTGACAT	24	-	-
>novel_mir_430	0		5	0	GAATCCACTGTAAGATCCGGGTAA	24	-	-
>novel_mir_431	0		8	12	AGGAGCTGTCCTAGATGCGGTGAC	24	-	-
>novel_mir_432	0		25	19	TTTGCTTCAGGGACCAATGCCAAA	24	-	-
>novel_mir_433	0		9	0	AAGAACTGTCCAGAAGCTAAAGAA	24	-	-
>novel_mir_434	0		6	0	GCTGAACTGACTGGCGACGAGCTG	24	-	-
>novel_mir_435	0		34	50	AAAGATCTACTGAACGAGAAGACT	24	-	-
>novel_mir_437	0		11	0	GAGAGATCGAGAGGCGCGGTGGTT	24	-	-
>novel_mir_438	0		7	0	ATGCTTCCCGGACTTCAGCATCAC	24	-	-
>novel_mir_439	0		6	6	AAGCTGTAGATTTTGTGGCTTTAG	24	-	-
>novel_mir_441	0		6	10	TGGGCTGAAGTAGTGAAAGGATGG	24	-	-
>novel_mir_442	0		8	5	AAGGAATCTATGTAGTGTGGTGGC	24	-	-
>novel_mir_443	0		6	0	TCTGGCTAAGAAGTGAGGAACTGA	24	-	-
>novel_mir_444	0		7	0	GGGATTCGAACCCTGGTGGCGGTA	24	-	-
>novel_mir_446	0		11	0	AACTGGCGAGGAAGGTCCTGGAGG	24	-	-
>novel_mir_447	0		9	0	GGAAGCTAGAACGGCGTCGGTAGA	24	-	-
>novel_mir_448	0		5	0	ATCTTATTTTCTTGTACTGGGCTT	24	-	-
>novel_mir_450	0		8	5	ATCTTTAATGATTCCGACGGACAC	24	-	-
>novel_mir_451	0		23	0	CCAAAATCAGTACACGGACAGTCC	24	-	-
>novel_mir_452	0		5	0	AGGTGGTGAACATGATGTCTTGAA	24	-	-
>novel_mir_453	0		8	12	AGGTATTAATCTGGCTCGTTAGAA	24	-	-
>novel_mir_455	0		6	0	AGGCTTGAGACGGATCCGGATATC	24	-	-
>novel_mir_456	0		30	0	ACCTTGTGGAAGCTTACAGAATCT	24	-	-
>novel_mir_457	0		26	0	AGGGAAGGTAGTACCGAGTAGAGG	24	-	-
>novel_mir_458	0		9	0	AAATAAAAGATATAAGAGCCGGCT	24	-	-
>novel_mir_459	0		11	0	ACAATGTAGAGAGTTAAGCATTAT	24	-	-
>novel_mir_460	0		5	0	TGGATACTAGTACTGACGTGTGTG	24	-	-
>novel_mir_461	0		6	0	ATCACTGTAGTGCGAGTCCCACGG	24	-	-
>novel_mir_462	0		6	12	AACGACGCGACTGGGTGAAGGGTG	24	-	-
>novel_mir_463	0		5	0	AGAGGAAAATATAGAGGAATCCTA	24	-	-
>novel_mir_464	0		17	0	AGATTGATTTTGAATTCGACGGTG	24	-	-
>novel_mir_465	0		7	0	AATGACGTGGATGGATGTGGTGTC	24	-	-
>novel_mir_466	0		30	0	AATGGCACGGAACAACAGAGGAGT	24	-	-
>novel_mir_467	0		30	0	TCGCAGATGGACGGGTTGAGAAAC	24	-	-
>novel_mir_468	0		8	0	TTTGGACCAAGTTAAGCTCAACGC	24	-	-
>novel_mir_469	0		7	11	ACCAGCGGCAGCGTCAACATTCTG	24	-	-
>novel_mir_470	0		19	40	AGGCCTGGGACGGATCCGGATATC	24	-	-
>novel_mir_471	0		22	44	AGGGGGTGATTGGTAGTTGTTGTA	24	-	-
>novel_mir_472	0		7	0	ATGGCCGCGAGAACAGGAGGACGA	24	-	-
>novel_mir_473	0		12	0	AAGGCAAGACCAAGGATGAGCTGT	24	-	-
>novel_mir_475	0		8	0	CGATTTTTGTTGTTTTTGTGGGAC	24	-	-
>novel_mir_476	0		7	0	AATACCCAAACTAATTCGGACATG	24	-	-
>novel_mir_477	0		15	0	AAACTTGTGTCTTGGTTGTATTGT	24	-	-
>novel_mir_478	0		59	0	AGAAGAACTCTATTATAAAGGCAT	24	-	-
>novel_mir_479	0		7	0	AGCGAATGTTTGATTAGGCTTGGC	24	-	-
>novel_mir_480	0		13	0	AGAAGATGATGAACGTGTTTGAGA	24	-	-
>novel_mir_482	0		6	0	AGGCTTACCCAGCTCTGCGTCGCC	24	-	-
>novel_mir_483	0		13	0	AAGAACCCTGGCTAAGAGACCGAG	24	-	-
>novel_mir_484	0		9	16	TGCGGTTGGTAGCGGTTGATAGCG	24	-	-
>novel_mir_485	0		10	0	ATAAAGCATAGCTGAAGGAGAACT	24	-	-
>novel_mir_486	0		9	0	AAGCGGCTGCCCAAAGAAGACCAT	24	-	-
>novel_mir_487	0		16	0	AACGGACGGCTCAGATTAAACCGA	24	-	-
>novel_mir_489	0		6	0	AGGACCCGAAGGAATCACATGGCA	24	-	-
>novel_mir_490	0		16	0	AGGTGTACTTAGGCGCTAGTCGGG	24	-	-
>novel_mir_491	0		7	0	AACGGACTGAAACGTTGCCGGTGC	24	-	-
>novel_mir_492	0		7	0	GTTCTGAACGGATGAATGACGAAA	24	-	-
>novel_mir_493	0		12	0	AACAATTGTAGGAACCGGCTAATA	24	-	-
>novel_mir_494	0		12	0	AACTGGACTGGATAATGGGTCATT	24	-	-
>novel_mir_495	0		5	9	TGGGCTTCGGTCGTTGGGCTTGGC	24	-	-
>novel_mir_496	0		8	0	AGAACCGGCTCTTATATCTTTTAT	24	-	-
>novel_mir_497	0		13	0	AGTTTGATTTGTTGGACTTGGCAT	24	-	-
>novel_mir_498	0		20	31	AGCAAGTGAGAGATAGCTGGACAC	24	-	-
>novel_mir_499	0		26	0	ATTCTGTTATGGTTGGGCTTCGGC	24	-	-
>novel_mir_500	0		17	21	ATCAACTGACGGCAAAGTGTAGAA	24	-	-
>novel_mir_502	0		12	0	AGAACCGTTCGTTGTGGTCGTCTG	24	-	-
>novel_mir_503	0		5	5	GATGATTGTGTTAGATAGATAGGT	24	-	-
>novel_mir_504	0		13	0	AGTAAATCTTCAAAGAACCGGCAC	24	-	-
>novel_mir_508	0		9	0	AGGATTGTGGTGAATTAGAAGGTT	24	-	-
>novel_mir_509	0		5	0	ACTGTCGGGTTGGAATCAGTGCGG	24	-	-
>novel_mir_510	0		10	0	AACGTGATTTTGTGGTTTTGGCGG	24	-	-
>novel_mir_511	0		10	0	AGGCTTTGCTCAGGACCGGCCCAG	24	-	-
>novel_mir_512	0		8	0	ATACATACCGTGATAGGACGCACT	24	-	-
>novel_mir_513	0		5	0	AAGTGATATGTTTAAGAGTTGGAT	24	-	-
>novel_mir_514	0		8	0	CTTGGGCTTGGGTGGAGGGCCTTT	24	-	-
>novel_mir_515	0		12	0	GTGTCTTTAATAGATCCGGATTTA	24	-	-
>novel_mir_517	0		7	0	GGAGGACACTTTGACAACGGCTAT	24	-	-
>novel_mir_519	0		7	11	GAAGGAACTCACAGCGATCTGGTA	24	-	-
>novel_mir_520	0		7	0	GTTGATAGCGGTTGTTGGCGTTTT	24	-	-
>novel_mir_521	0		11	8	AAGGACAAGGTGACAAAGCAGGTG	24	-	-
>novel_mir_522	0		10	0	GGGCCTCTTGGTGATTAGTCGTAC	24	-	-
>novel_mir_524	0		9	0	AAAATGGATTGAGGTTGAAGATGC	24	-	-
>novel_mir_525	0		6	0	ACTCCACGTCGATTGAATGCGGGC	24	-	-
>novel_mir_526	0		5	0	TCTAAACTTTACGGAAAACTCAAT	24	-	-
>novel_mir_527	0		9	0	TGGAGTAGTGAAATGATGGGTGAC	24	-	-
>novel_mir_529	0		15	11	ATATTGTATATTAGTTTGGACATT	24	-	-
>novel_mir_530	0		5	0	ATCGGTTGATGCATTACTTCAAAT	24	-	-
>novel_mir_531	0		5	0	AAGGGCTTTGAAACGGCTAATGTT	24	-	-
>novel_mir_532	0		6	5	AGGATATGTGTTTTTGTGGTGGAC	24	-	-
>novel_mir_533	0		5	0	ATGGTTCTGGAGTCACGACGCGTT	24	-	-
>novel_mir_534	0		8	11	TTAGCGAAATATAAGAACCCGTCT	24	-	-
>novel_mir_535	0		13	0	AGAGACTCTTGATGCGGATGACCT	24	-	-
>novel_mir_536	0		13	0	ATGGCAGTATGATAGGTGGGGATT	24	-	-
>novel_mir_537	0		14	23	GGTTGGTAGCGGTTGTTGGTGTTT	24	-	-
>novel_mir_538	0		5	0	ATGGATGAAGTGGTGATAGATAAA	24	-	-
>novel_mir_539	0		22	43	GATCTGGAGTAGTGGAAGGATGGG	24	-	-
>novel_mir_540	0		10	0	GAATAATGTCTTGAATCTGTTGGG	24	-	-
>novel_mir_541	0		5	9	AGGACTAGAATAAGATATGCGCAT	24	-	-
>novel_mir_542	0		5	0	AGTTGGTAGCGGTTGTCGGCGGTT	24	-	-
>novel_mir_543	0		6	0	AGAGACGGTTCTCAAGAACGTGAG	24	-	-
>novel_mir_544	0		15	21	ATCGCTCTGATACCATGTTAGATT	24	-	-
>novel_mir_545	0		10	13	AAAGTAGAATATAATAAGTGGTTG	24	-	-
>novel_mir_546	0		16	11	AGAGGAACTCTATAATAGAGATGA	24	-	-
>novel_mir_547	0		5	6	TCTGACAGTATCTCTTAAAGCATA	24	-	-
>novel_mir_549	0		6	0	AACTCTGAGATCTAATCTGGCTAC	24	-	-
>novel_mir_550	0		5	10	AGAATCGGCCCAGTTCTTGTAGAA	24	-	-
>novel_mir_551	0		10	0	AAATAAGAGATAAGAGCCGGTTCT	24	-	-
>novel_mir_552	0		33	65	GTGGACACACATGAGAGACACCAA	24	-	-
>novel_mir_553	0		14	8	ACGGAGATCGCGATGCAGACGGAG	24	-	-
>novel_mir_554	0		7	6	AGAGCATGAGCATCAGTGAACCCC	24	-	-
>novel_mir_555	0		41	39	AAGGAAGAAGAAGAAGATGTAATT	24	-	-
>novel_mir_556	0		17	0	AAGGGGATGATTGGTTGGGGCTGT	24	-	-
>novel_mir_557	0		20	0	ATTATGATCTTTGGATATGGCATG	24	-	-
>novel_mir_558	0		6	0	GAATGGCTACCGGCTACGGAACAT	24	-	-
>novel_mir_560	0		10	0	TTCCACGTAGGACAGAATCGTCGT	24	-	-
>novel_mir_562	0		6	0	TGGAGTCGCTGACGCGAGAAGCTG	24	-	-
>novel_mir_563	0		12	0	GAGCTGTAGACAAAAGATGTAGCT	24	-	-
>novel_mir_564	0		10	0	AGTGGAACCAGGGCCTTGCGAGAA	24	-	-
>novel_mir_565	0		63	43	TCTGATATCAGTTGGCTTGTGAGT	24	-	-
>novel_mir_566	0		18	0	AGACTTACGGAAGACTTCACGAAA	24	-	-
>novel_mir_567	0		10	0	GGGACTGGGCCTTTTGCGGGATGG	24	-	-
>novel_mir_569	0		12	0	CCAGACTCTCTGAACCGTCGGCAA	24	-	-
>novel_mir_570	0		6	5	AGAGCCACCGGTTAGATTGTCGTT	24	-	-
>novel_mir_571	0		12	0	GACCAAGTCGGCTGGCATGTTCAC	24	-	-
>novel_mir_572	0		9	0	TGGAGTAGTGAAAGGATGAGTGAC	24	-	-
>novel_mir_574	0		26	0	AGCGGTTATCGGCGGTTTGCAACA	24	-	-
>novel_mir_577	0		20	0	GAGAATTTTTGGGCCATGAACCGG	24	-	-
>novel_mir_578	0		7	0	AAGACAGACTGACTTGACGGGTGC	24	-	-
>novel_mir_581	0		25	0	GGGTCGTGCTGAAGCAGATGCTGA	24	-	-
>novel_mir_582	0		7	0	AGGAGATCTGTATGCAGTTCAATA	24	-	-
>novel_mir_583	0		12	0	GGATTCGGATTCGGTTTGGACGGA	24	-	-
>novel_mir_584	0		5	0	AAGTAGCCGACGTGGATAGTCTAA	24	-	-
>novel_mir_586	0		11	0	AGGAGGCCTGGCCCGGACTAAATA	24	-	-
>novel_mir_587	0		8	0	AGTGCGTTTGCGGGATACTTATGA	24	-	-
>novel_mir_589	0		9	0	AAAGTTGGTTTAGGATCGGTCGGA	24	-	-
>novel_mir_590	0		5	0	AGACAGGTGTCGCACTCACAATCA	24	-	-
>novel_mir_591	0		8	0	GCGGTTGGTAGCGGTTGTCGGCAG	24	-	-
>novel_mir_592	0		12	11	AAGGACCGCAACCTGGAGAGTTGG	24	-	-
>novel_mir_594	0		15	0	GTTCGAGCCTTGGCCACTGCAGAA	24	-	-
>novel_mir_596	0		8	13	TGGAATGTCCGTCAGAATACCGCT	24	-	-
>novel_mir_597	0		78	132	TGTTACTGTTAACTGCGGGGCGGG	24	-	-
>novel_mir_598	0		10	0	ATATTTAGTTATGGGATTGGTGAT	24	-	-
>novel_mir_599	0		15	20	AGATTTTGCGGTTGGTAGCGGTTG	24	-	-
>novel_mir_600	0		20	0	AAATAAGAGTTTTAAGAACCGGTT	24	-	-
>novel_mir_602	0		18	0	GTGGGGGCTTAGGGCTAGAGGCTA	24	-	-
>novel_mir_603	0		6	10	AAGGCGCGTGGACCAAGCAACGGT	24	-	-
>novel_mir_604	0		42	103	AGAGATGGCAATCATGGACTTGGA	24	-	-
>novel_mir_605	0		8	0	AAAAGGTAGAACATGTTATGGCAC	24	-	-
>novel_mir_607	0		14	15	AAATTGGAGTAGTGGAAAGATGGG	24	-	-
>novel_mir_608	0		7	0	AGTGTTTTAAAAACTGGACCGGAC	24	-	-
>novel_mir_609	0		10	19	GAGTTAAGATTGTAGACGCCGGTA	24	-	-
>novel_mir_610	0		10	0	AAGGATAGACGAGTTATTGGACCA	24	-	-
>novel_mir_611	0		11	0	AAGAGACAGATTCTTATATTCCGC	24	-	-
>novel_mir_613	0		6	0	AACACGATTTTGTAGTTTTGGCGG	24	-	-
>novel_mir_615	0		10	0	AGGGACAACTTGAAATTGGATTTA	24	-	-
>novel_mir_617	0		9	0	TTCTTGAAATGAGAAATCGGAGGA	24	-	-
>novel_mir_618	0		5	0	ATGTTAAGAGACAAAGGTAAGGAC	24	-	-
>novel_mir_619	0		7	0	ATCTACGGATCAAATCGGATATTC	24	-	-
>novel_mir_620	0		15	0	AGGAGTGGATGATCATAGTGCTTA	24	-	-
>novel_mir_621	0		6	12	AGTAGGGTTTTGGTGTCGGCGGTT	24	-	-
>novel_mir_622	0		8	0	AAGAGCGTCTGTAGTCCAACGGTT	24	-	-
>novel_mir_625	0		9	0	AGAGGTTCGGAGCGGTTTGAAGTG	24	-	-
>novel_mir_627	0		6	0	ATCGATCGACAGGCTGAAAGGTGT	24	-	-
>novel_mir_628	0		14	10	ATCCCTCGGGATATTCTGACGACA	24	-	-
>novel_mir_629	0		5	0	GTTAGGCTTCTGATAGAATGACGC	24	-	-
>novel_mir_630	0		6	9	ATCGATCTTGTGACTTGATTCGGC	24	-	-
>novel_mir_631	0		9	0	AACATGATAATTGAGGATGAGCGT	24	-	-
>novel_mir_632	0		5	0	ATATGACATGTGGAAAAGTGGTTT	24	-	-
>novel_mir_633	0		5	6	AAGAGACGGTTTTTAACTTTTTTT	24	-	-
>novel_mir_634	0		7	0	AGCAGTGGTGGTAGAGAAGAGCGA	24	-	-
>novel_mir_635	0		33	0	ACGAACAACATCCAGGTAGAGCAT	24	-	-
>novel_mir_636	0		10	0	ACCGGGTTGACTCGGCCGAGTTGG	24	-	-
>novel_mir_637	0		14	19	AGGCCCGAGACGGATCTGGATATC	24	-	-
>novel_mir_638	0		13	23	AGGAGTCGACACGTGTCTAAACGC	24	-	-
>novel_mir_640	0		5	0	AACAGGAGGAAATAAGGCAGCTGA	24	-	-
>novel_mir_641	0		5	0	ATGAACACCAGACATGCTGAAGGA	24	-	-
>novel_mir_643	0		19	27	AGGATGGGGTTCTTAGCGGAAGTT	24	-	-
>novel_mir_644	0		9	14	AGAATAAAAATGAAGTTCGTCGGA	24	-	-
>novel_mir_645	0		6	0	AAATGGAGTAGGGATGAAGATGCC	24	-	-
>novel_mir_646	0		8	0	CGGATTGATTCGGGTAGCGTAGGA	24	-	-
>novel_mir_647	0		7	0	TCTGAAAGACTGTCCAGAAGTGAA	24	-	-
>novel_mir_648	0		7	0	AAATCGGATATACTTGAAGCAGAG	24	-	-
>novel_mir_649	0		9	0	AGGAGCTGAGCAGATTGTGAGACG	24	-	-
>novel_mir_650	0		15	0	ATTGACGTAGAAGACTTCCACATA	24	-	-
>novel_mir_651	0		7	0	GGCGTCTGAACTGCGACGGATTTA	24	-	-
>novel_mir_652	0		13	10	GCGGTTGGTAGCTGTTGTTGGCGT	24	-	-
>novel_mir_653	0		7	16	AAAATGGAGTGATAGGCAAAATTA	24	-	-
>novel_mir_654	0		5	0	ATCATTGAAGCGTATGGACACCGG	24	-	-
>novel_mir_656	0		11	0	GTCGGTTCGTCGTCGGTTCGTCCT	24	-	-
>novel_mir_657	0		11	21	TAGCAGTTGGTGAATTCGTGCTAC	24	-	-
>novel_mir_658	0		15	0	CTACGGATCTGTCGACTTAATGGC	24	-	-
>novel_mir_659	0		6	0	GGAGATTGACGTGCAGTGTAACTC	24	-	-
>novel_mir_660	0		6	0	ATGAGGCATATAGAATAGAAAATG	24	-	-
>novel_mir_661	0		13	21	ATATTCTGAATCGCCGTAGATGGT	24	-	-
>novel_mir_662	0		6	17	ATGCGGAAACAAGTTGGAAACTTT	24	-	-
>novel_mir_663	0		6	0	AACTGAGAACCGTTCCGCAAGTAG	24	-	-
>novel_mir_664	0		18	0	AAAAGATGGCTCTAGAAATTAAAA	24	-	-
>novel_mir_665	0		5	0	AAAATCGTCAGAAATTCGTCGGAA	24	-	-
>novel_mir_666	0		11	0	AGAGACAGATTCTTATATTCCGCT	24	-	-
>novel_mir_668	0		6	16	AGAAATATAGGAACCGTTCGGATA	24	-	-
>novel_mir_669	0		11	25	ACCGGGTGATTGTGGTCGAGTGGC	24	-	-
>novel_mir_670	0		9	11	AAGGAAGTAGCTATGATTTTGACA	24	-	-
>novel_mir_671	0		9	9	GCGTTTGGTAGCGGTTGACAGCGT	24	-	-
>novel_mir_672	0		10	10	ATGCAAAAACGAGTAGAGGCTGTG	24	-	-
>novel_mir_673	0		8	0	GTATCACTTTGGGCAGAAGACTTC	24	-	-
>novel_mir_674	0		13	26	ATCCGGATTCGGGGTTCTCGGATA	24	-	-
>novel_mir_675	0		10	11	AGAGCTTTGGGACGGATTGTAAGG	24	-	-
>novel_mir_676	0		8	10	AGTAGAACTTGAATGCGATGTGTA	24	-	-
>novel_mir_677	0		12	9	TGTTCACTCTGATGTATGGACTGC	24	-	-
>novel_mir_678	0		7	0	TCTGGGTGAGTAGTATATTTAGAG	24	-	-
>novel_mir_679	0		8	6	AGCAGAGGCATGGGATCGTTTGGA	24	-	-
>novel_mir_680	0		9	8	TCTGGTCGGTCTTCTTGTTGGTAT	24	-	-
>novel_mir_681	0		5	0	AGGCCGATGGGCTTGGGCTGAGGA	24	-	-
>novel_mir_682	0		9	0	GAGCAGTCGTGCGGAGCAGTCTGG	24	-	-
>novel_mir_683	0		7	0	AGACATGAAAGTTCTGAAGTCGAT	24	-	-
>novel_mir_684	0		5	0	AGAAGAAACTGCTACTCATGCCAT	24	-	-
>novel_mir_686	0		26	23	AAACTCGGATACTCGCAGATGGAC	24	-	-
>novel_mir_687	0		6	8	GACGAAAATATTGTCCGTCGGAAT	24	-	-
>novel_mir_688	0		7	17	TCTGAATGTAGAGCAGACTCTCGC	24	-	-
>novel_mir_689	0		7	0	AACGTGTTGTGAACAAGAGATGAA	24	-	-
>novel_mir_691	0		5	0	AGGCTGAAGCTGATCGGGGACGCG	24	-	-
>novel_mir_692	0		7	0	ATGAGCACTAGAGGAATAAGACAG	24	-	-
>novel_mir_693	0		7	0	GATTGCGACGAATGGTGACGGATG	24	-	-
>novel_mir_694	0		15	9	GATGACGGGCACCTCAGCCGAGGT	24	-	-
>novel_mir_695	0		8	5	GGTAAAATTATGGATCCGCCGGAT	24	-	-
>novel_mir_697	0		5	0	ATCTTTAACAGCGGATCATCGGGG	24	-	-
>novel_mir_699	0		10	0	AAGGGCGGACAGTTTTGCACGGAG	24	-	-
>novel_mir_701	0		5	8	AGGCAAACAACGGCGGTGCTCTGT	24	-	-
>novel_mir_702	0		10	6	ATCGAAAACTTTGACTGATGTGCC	24	-	-
>novel_mir_703	0		9	0	AGAAGATCTACGTCGCATTCTCTT	24	-	-
>novel_mir_704	0		6	0	AAATTTTGAGACGCTGAAGGCTGC	24	-	-
>novel_mir_706	0		6	0	GTAGTCTGGGTTTTAGTGAAGATG	24	-	-
>novel_mir_707	0		5	12	ATATAATCTTCTATGTCGGACACA	24	-	-
>novel_mir_708	0		12	21	AAAGGACGTTGCAGCATGAGATGG	24	-	-
>novel_mir_709	0		8	0	ATACGGTATCAAAGTGGGCGATTT	24	-	-
>novel_mir_710	0		6	0	AATACAGTTAGCATTTGGACGAGA	24	-	-
>novel_mir_711	0		9	0	GCGGTTGGTAGCAGTTGTTGGCGT	24	-	-
>novel_mir_712	0		6	0	AAGGCGTGTGGACCGAGCGGCGTT	24	-	-
>novel_mir_713	0		8	0	AGCGTGTGGAGCTGATCCGGTTTT	24	-	-
>novel_mir_714	0		18	19	AACCGTTGTAGTCGTCGGAATTCC	24	-	-
>novel_mir_715	0		8	0	AGCGGTGACGGTTGAGTGGAGACG	24	-	-
>novel_mir_716	0		8	10	ATGAACTTATCAATGCTTTGGATG	24	-	-
>novel_mir_717	0		7	0	AGCCGTTGGAGAGCCGTTGGGAGA	24	-	-
>novel_mir_719	0		6	0	AGAAGACTTTGAGGCTCCTCTTCT	24	-	-
>novel_mir_720	0		11	0	AACTAAAAATGTTAAGAACCGGTT	24	-	-
>novel_mir_721	0		5	5	AGCGGAAAAACTCGATTTTGCGGT	24	-	-
>novel_mir_723	0		5	5	AAGGCACAGGATCGATACATCTCA	24	-	-
>novel_mir_724	0		5	0	AAGTGATTGTATGGTTTGCTTTAT	24	-	-
>novel_mir_725	0		8	0	AGAGTAGGGTTCTTAGCAGAAGTT	24	-	-
>novel_mir_726	0		7	0	AGGGTTTGTGTGTGAGAGGCGATT	24	-	-
>novel_mir_727	0		9	11	ATGAGTGAGTGTAGGCAGGGTTGT	24	-	-
>novel_mir_728	0		20	12	AACTACTGAATATGAGCTCGCAGA	24	-	-
>novel_mir_729	0		13	0	AAAGGATGGCATGATGCTTTTGAC	24	-	-
>novel_mir_730	0		6	0	AAGAACAAACTGTTGCAAACGTCA	24	-	-
>novel_mir_732	0		5	6	AGGGACGTTAAGTATTGTATTCAT	24	-	-
>novel_mir_733	0		19	23	AAGGCAGGTAGTATTATCGGTTGT	24	-	-
>novel_mir_734	0		10	0	ATGAAGCTCTGACGGCGTCTGTGT	24	-	-
>novel_mir_735	0		6	6	GGACTTTGGATCGCCGGAGACAGC	24	-	-
>novel_mir_736	0		8	8	CCGCGAACAGTGGGAACAACCGAC	24	-	-
>novel_mir_737	0		14	19	AAAGATTGTATTACAAGAATGGTT	24	-	-
>novel_mir_738	0		13	0	AAATGGACAAAGCAGTTTATTGGA	24	-	-
>novel_mir_739	0		9	26	ACATGCACTGTATGGAGAATGGTT	24	-	-
>novel_mir_741	0		10	0	GAGACTGTCGACGGCTTGCTTCTT	24	-	-
>novel_mir_744	0		15	0	AAAGTAAACGACGTGGCATTTTTG	24	-	-
>novel_mir_745	0		5	0	GGGTCGGGCTTACAAGTGTATTAT	24	-	-
>novel_mir_746	0		7	0	AAGGACTACATTCAAGAGACATCA	24	-	-
>novel_mir_747	0		13	11	AGCGGAATGGGCTTGAATCGGCTT	24	-	-
>novel_mir_748	0		15	0	AAAAAACTAAGAACCGGCTCCTAA	24	-	-
>novel_mir_749	0		23	0	AGAGAACCGAACCGAACCGATGAC	24	-	-
>novel_mir_750	0		8	0	ATCTAAATGGATCATCTGGATAGA	24	-	-
>novel_mir_751	0		8	11	TTCTTGAATGTAGAGGTCGGAAGT	24	-	-
>novel_mir_752	0		7	0	AAGGGGATGATTGGTTGTGGATGT	24	-	-
>novel_mir_753	0		5	0	AGAGGCGGTAACTGAGTTGGCTCA	24	-	-
>novel_mir_754	0		19	0	TAAGATGGCTAGTGGTAAAGAAAT	24	-	-
>novel_mir_755	0		9	0	TTTGTGGAATACTTATGACTGGTT	24	-	-
>novel_mir_756	0		10	0	AGGCGACGAAGTCACTGATGCTGG	24	-	-
>novel_mir_757	0		9	0	TCGGTTCTGGAGTTAAGACGCGCT	24	-	-
>novel_mir_758	0		10	0	TCAAACCACTGGACCAAGGAGGCT	24	-	-
>novel_mir_759	0		13	0	AAAAGCACTCTAGGGCCGAGCTGA	24	-	-
>novel_mir_761	0		10	0	ACAGTCATTACCAATCGGACCCAT	24	-	-
>novel_mir_762	0		13	18	AGATTACTTTGGATATTTCGGATA	24	-	-
>novel_mir_763	0		10	0	AGTAAATCTGTAGAAGCCGGTTTC	24	-	-
>novel_mir_764	0		14	16	AACTAAAAAATGTAAGAACCGGTT	24	-	-
>novel_mir_766	0		21	47	AGCGGCAGCGTCGGCGTCAGCGGC	24	-	-
>novel_mir_768	0		11	0	TCGGAATATACCGACGGATTAATG	24	-	-
>novel_mir_769	0		5	0	AAAAGTTTATTGATCAAAGATTGT	24	-	-
>novel_mir_770	0		10	0	AAGGCTACTGAATCACATGGATGG	24	-	-
>novel_mir_771	0		18	0	GAAGATCTGGCTGCTCAAATCTAT	24	-	-
>novel_mir_772	0		12	18	GGGAAAAAGGGAGACGCGGGATGC	24	-	-
>novel_mir_773	0		9	27	ACAGGTCTCATTGTGGTTAGTCTT	24	-	-
>novel_mir_774	0		25	0	AGAGGAACTCTATTATAGATGCAT	24	-	-
>novel_mir_775	0		16	0	GTGGACGCGCTTAGAAGGCTTGAT	24	-	-
>novel_mir_776	0		13	0	GTTTCGTAAACTGGACGCGGCATC	24	-	-
>novel_mir_777	0		5	5	ATTCTATAATGGAGTGATGAACGA	24	-	-
>novel_mir_779	0		6	0	ACACGTGGCGGTCTGCGATTGGTT	24	-	-
>novel_mir_780	0		7	0	AGAGGAATGCTATAGAAGAAACAA	24	-	-
>novel_mir_781	0		5	7	AACGACGACGGATTTCGCAGTTAA	24	-	-
>novel_mir_782	0		11	0	AGATGAACCATCTGGATGGACAAA	24	-	-
>novel_mir_783	0		17	0	GAACAAGGTATGAGATCGTCGGTT	24	-	-
>novel_mir_786	0		6	5	AGGCATAGATAGGCACTTTGAGTT	24	-	-
>novel_mir_787	0		6	0	GTGGAACTTGGGCCATAAGTTGGC	24	-	-
>novel_mir_789	0		15	0	ATCCCTTCCGCTGGGGCGCTGGAC	24	-	-
>novel_mir_790	0		17	0	AAAAAACTAAGTCGTCGGAATTCC	24	-	-
>novel_mir_791	0		12	20	AAGGGATAAGTAAAGAAGACAAAA	24	-	-
>novel_mir_792	0		20	40	AAGCTGATTTGGTTGAACATTTAT	24	-	-
>novel_mir_794	0		9	0	AGTAAAAAAGCTAAGAACCGGTTC	24	-	-
>novel_mir_795	0		5	0	AAACTTTTAAGTAGAATCTACGGT	24	-	-
>novel_mir_796	0		18	0	AGACTGCGAGAACCATCAGGTAGC	24	-	-
>novel_mir_797	0		8	0	TCTGCCTCGTTGACTTGCACGGAT	24	-	-
>novel_mir_798	0		5	0	GTGTAGACCTGACCAGCTCGCGAA	24	-	-
>novel_mir_799	0		18	0	AGGAATAGGAAATCTAATGTCGGT	24	-	-
>novel_mir_800	0		7	0	AAGGACGTTGACTGTATTTGGTAT	24	-	-
>novel_mir_801	0		9	0	GATCGAATCCAGATCTCGGATAAA	24	-	-
>novel_mir_802	0		38	0	AAGCTAAGAGACTGTATCTTATAT	24	-	-
>novel_mir_803	0		5	0	GAGGACTCTGATTGGAGCCGGTGA	24	-	-
>novel_mir_807	0		14	0	AGGGACAACTTAGTGATGGTATTA	24	-	-
>novel_mir_808	0		6	0	ACCGGGACGAGCTATTGCGGATAA	24	-	-
>novel_mir_809	0		6	0	TCGGTTGGGATGCAAGAGACGCGA	24	-	-
>novel_mir_810	0		16	38	TGTGGATGCTCTGGAAGAACAGAA	24	-	-
>novel_mir_811	0		7	0	ACCAACTGTGAGCAGTCTGTTGCA	24	-	-
>novel_mir_812	0		47	0	GGGATGGACGCGGAGTCGGATATT	24	-	-
>novel_mir_813	0		5	5	ACCAAGCTCTAGGTGACTGTTTCA	24	-	-
>novel_mir_814	0		12	0	AGGACCTACACAGCTCAAGCGGTC	24	-	-
>novel_mir_815	0		6	0	GGACCGATCGTTGGAACGGGATGG	24	-	-
>novel_mir_816	0		5	0	GCTTAGTAGTTTGGGCTTCGGCTT	24	-	-
>novel_mir_817	0		16	0	AAGGCCCTGCGATACGACGACATC	24	-	-
>novel_mir_818	0		6	0	ACAGTAGGTTGAACAAGAGAAGAT	24	-	-
>novel_mir_819	0		14	0	GGCCGGTGGGGCTGTTCTAGGTCA	24	-	-
>novel_mir_820	0		27	0	AAGATCTACTGAACGAGAAGATTT	24	-	-
>novel_mir_821	0		6	0	AGCTAAAGTGGGATGGCGTCTGTT	24	-	-
>novel_mir_822	0		7	0	TCTTTTCATAGAGAGCTTTGTTAC	24	-	-
>novel_mir_824	0		12	0	ACTTTAGATCTTAGGACGTTTTCC	24	-	-
>novel_mir_825	0		11	19	AAATAAAAGATATAAGAACCGGTT	24	-	-
>novel_mir_826	0		6	10	GAAATATGTTCGTCGGTATTTACC	24	-	-
>novel_mir_827	0		7	0	AAGCTGGAGATCTGCATGCAGTTC	24	-	-
>novel_mir_831	0		13	11	ATATGGAAGTAGATGTAGCATCAT	24	-	-
>novel_mir_832	0		11	11	AAGAGACCTAGTTAAGAGACACCA	24	-	-
>novel_mir_833	0		9	0	AAGTCAAGTCTGGCATGATCCTCA	24	-	-
>novel_mir_834	0		9	0	AGGATATGGTTCTTAGCAGAAGTT	24	-	-
>novel_mir_835	0		23	0	AGATTGTAGTACTCCAAAGGCATG	24	-	-
>novel_mir_836	0		6	5	AAAAGGACGCAGACAGTTTAAAGA	24	-	-
>novel_mir_837	0		11	0	GCCAGGCGGAGGCGAACTGCCCAT	24	-	-
>novel_mir_838	0		21	0	AACTAAAAATGCTAAGAACCGGTT	24	-	-
>novel_mir_839	0		5	0	AAGACCATGATTTAAGAACCGGTT	24	-	-
>novel_mir_840	0		12	19	AGGATGCCACGTCAGAAAGTCATG	24	-	-
>novel_mir_842	0		5	8	AATCGAATTAGGGTTTTCGTCGGG	24	-	-
>novel_mir_843	0		9	0	ATGCAGGACGCTTACAACTCATTA	24	-	-
>novel_mir_844	0		6	0	GGCGACGAAAGACGCAGCTGACTT	24	-	-
>novel_mir_845	0		6	0	AGGAATGCCTCCTGAATCGTCTGA	24	-	-
>novel_mir_846	0		6	0	GGGACTGGATCTTTTGCGGGATGG	24	-	-
>novel_mir_847	0		9	0	AATTTCTCAGAGGTCTCGGATATC	24	-	-
>novel_mir_848	0		7	0	ATGGATAGACTCACGCACCGGCTT	24	-	-
>novel_mir_849	0		7	0	AGGAACCGAACCATGCATGACTAG	24	-	-
>novel_mir_850	0		9	0	AAAAATGTAGATTATTGGTAGGAC	24	-	-
>novel_mir_852	0		10	0	GGGGGCCCAAGACGAATGTTTCAT	24	-	-
>novel_mir_853	0		8	0	ATCGATGTTTGTACTGTTTCGCGG	24	-	-
>novel_mir_854	0		12	8	AAGACCATCTGAACCAGTTGGGCC	24	-	-
>novel_mir_855	0		5	0	AGGAGGATCCCCCGGTTGTCTGTG	24	-	-
>novel_mir_856	0		20	0	AGGAACCGTTCGGATATTTGAGGG	24	-	-
>novel_mir_857	0		5	10	AGGTGAGATCAATGAGCAGGAGTG	24	-	-
>novel_mir_858	0		6	0	AAAGCTCCAGGCCCTGACGGATAT	24	-	-
>novel_mir_859	0		6	0	AAGGAAGCAGAGGAAGAGACACAT	24	-	-
>novel_mir_860	0		10	0	AGAGTGGAGTTCTTAGCAGAAGTT	24	-	-
>novel_mir_861	0		6	9	AAGAGCAGCCGCATTAATGAACCC	24	-	-
>novel_mir_862	0		12	0	ATTTCGGTTCGGTTCGGTACGGTT	24	-	-
>novel_mir_863	0		6	0	ACGAATCGAGCTGTGGATCGGTAC	24	-	-
>novel_mir_864	0		12	0	GGGTGTAGAAGTGATCAAGCTTGG	24	-	-
>novel_mir_865	0		5	0	AGAAATGCCCTCTGAGTTTGTCGA	24	-	-
>novel_mir_866	0		6	0	AGGGATATGCTTTGTTCTGTCGCT	24	-	-
>novel_mir_867	0		11	0	GCGGTTGCGGGCGGTTGCGGGAAG	24	-	-
>novel_mir_868	0		6	0	AGGCATCGTGGATCGCATAAGGCA	24	-	-
>novel_mir_870	0		7	10	AAGATCTACTGAACGAGAAGACAT	24	-	-
>novel_mir_871	0		5	0	ACCCACTGTAACCTGACCGGACGA	24	-	-
>novel_mir_872	0		5	0	ATGACTGGAACTCATGCAAGGCGA	24	-	-
>novel_mir_873	0		12	0	GGCCGACCTTAGATCTAGGATGTT	24	-	-
>novel_mir_874	0		6	0	AAGGCATTGAAAATAGAAACAAAG	24	-	-
>novel_mir_875	0		8	0	AATGTTGGGTAGCTTAGATTGCAT	24	-	-
>novel_mir_876	0		9	0	AAGAGAAATGAATATCGCGGAACA	24	-	-
>novel_mir_877	0		12	8	AATGGGCTGTGTAATAAATTGGTT	24	-	-
>novel_mir_878	0		7	0	ATGACATGTGGATGGGGGTTTGTT	24	-	-
>novel_mir_879	0		6	0	AGCGATGAAGATTGTGAAGACTAG	24	-	-
>novel_mir_880	0		7	0	AAGAGCATTATTTAAGAACCGGTT	24	-	-
>novel_mir_882	0		14	0	AATGGGGATGTAGCTCAGATGGTA	24	-	-
>novel_mir_883	0		7	22	AGCGGCAGCGTCAATGAAGACAGT	24	-	-
>novel_mir_884	0		7	0	AGATCTGAGAGAAAAGTGGTGACG	24	-	-
>novel_mir_885	0		10	7	ACCTCGTGGTCTGGTGGTAAAGGA	24	-	-
>novel_mir_886	0		9	0	GGCGCAAACTAGTGAACGACGGCA	24	-	-
>novel_mir_887	0		9	18	AGGGTTTATGTGTGACGGATTTTT	24	-	-
>novel_mir_888	0		10	9	AAAGTACATCGGATTGTACCGGTT	24	-	-
>novel_mir_889	0		7	15	ATGAGCTTTGTGGAGATCATCGGG	24	-	-
>novel_mir_890	0		10	0	AGCTGAGGCTTGGGATCGTTTGGA	24	-	-
>novel_mir_891	0		23	0	AGGCAGACATGTCAGAAATTCGGG	24	-	-
>novel_mir_892	0		17	0	TACTGGATTTACTCTCGGCGGTGT	24	-	-
>novel_mir_895	0		5	0	AGATGCCGCCAAGGAGAAGAACCA	24	-	-
>novel_mir_897	0		71	0	AAAAGCGTCTGTAGTCCAACGGTT	24	-	-
>novel_mir_898	0		7	0	AGGATGATAGGGCTTGAAACGGCT	24	-	-
>novel_mir_899	0		10	0	ATCCGTTCGGTTCTTGGTTCGGTT	24	-	-
>novel_mir_900	0		5	0	AGGCAACAGTCACTGGCTCGTCGT	24	-	-
>novel_mir_901	0		5	0	AAGCGATTGTACCACATGCGTCTG	24	-	-
>novel_mir_902	0		14	21	AGGAACAAGCTAGAAGCAAAGAGT	24	-	-
>novel_mir_903	0		38	22	ATGGCATATGTGGGAAGTGAGCTA	24	-	-
>novel_mir_905	0		14	0	AAACAGGAGAGCGATCAAGAACAT	24	-	-
>novel_mir_906	0		6	0	AAGCAAGTTGTGCGGAATGAACAT	24	-	-
>novel_mir_907	0		7	0	AAGGATATGTGGCATAACAAGTGG	24	-	-
>novel_mir_908	0		8	0	TTCCCCTTGGAAATTAGTCTGGAT	24	-	-
>novel_mir_909	0		6	0	AACTAAAAAAAGCTAAGAATCGGT	24	-	-
>novel_mir_911	0		7	0	ACCTGGTGCTGTATGTAGACGACA	24	-	-
>novel_mir_912	0		5	0	AGAAACTGAAAGTCTGAGAGTGGT	24	-	-
>novel_mir_913	0		12	0	ACGGTTTCTGGCGAGGTGGCCCTT	24	-	-
>novel_mir_914	0		6	0	AGGGACTTTTGGATAATGGGGCCG	24	-	-
>novel_mir_915	0		10	0	GAAGATTGTGGGGCCAGAGACGTC	24	-	-
>novel_mir_916	0		24	39	TGAACTGGAGTAGTGGAAGGATGG	24	-	-
>novel_mir_917	0		5	0	AGGGGACAATACTTTAGAAATTTA	24	-	-
>novel_mir_919	0		6	0	AAGGACCTAGACCAGTGAGGCGGA	24	-	-
>novel_mir_920	0		20	0	AGAGTGGGGTTCTTAGCAGAAGTT	24	-	-
>novel_mir_922	0		14	0	ATGCGGTGATTGCAGAGTCAGTAA	24	-	-
>novel_mir_923	0		11	0	AATAGGTACTTATGAGATTTCGGT	24	-	-
>novel_mir_924	0		10	11	AAGCAGATCCAAAGACCACTGGCA	24	-	-
>novel_mir_925	0		9	0	GCGGTTAGTAGCGGTTGACAGCGT	24	-	-
>novel_mir_926	0		16	0	GTCCAGACTGTGTTGGGTGGGTGT	24	-	-
>novel_mir_927	0		12	0	AAGTACGGATCGGGTTCGGATATA	24	-	-
>novel_mir_928	0		15	0	AAGATGATTGATTTGGCTACCTAT	24	-	-
>novel_mir_929	0		5	0	AGGGTCCGATTGGTGTTAAGGCTT	24	-	-
>novel_mir_931	0		10	20	AAGCACCTGATTGCAATGGACCTG	24	-	-
>novel_mir_932	0		13	0	TCTGATTTCTTGGCGTGTGGTATT	24	-	-
>novel_mir_933	0		5	0	AGGAGCGATGTAGAAGGAGCAGAG	24	-	-
>novel_mir_934	0		12	9	ATCATATCGCTGTAGAAAGATGGG	24	-	-
>novel_mir_935	0		7	0	ACCTTGGATTCTGTACTGATGGCT	24	-	-
>novel_mir_936	0		8	0	AGGAGTCGGCACTCTAAGTTGGTA	24	-	-
>novel_mir_937	0		8	0	AGAAACGGTTTTTAGATTTTCTTA	24	-	-
>novel_mir_938	0		6	18	GAGATGGTCTCAGACTCCGGCGTG	24	-	-
>novel_mir_939	0		7	0	GCTGGACGATGCGAGAATGAGGCT	24	-	-
>novel_mir_940	0		12	0	ACTGAACTTATGCTGAATGGGCCG	24	-	-
>novel_mir_941	0		15	0	ATCTGACGTGGCGGAGAGCTGTTT	24	-	-
>novel_mir_943	0		12	9	AAAGACGGACATGAGCAAGGCATA	24	-	-
>novel_mir_944	0		9	13	ATTGGATATTTAGAAAAATTCGGG	24	-	-
>novel_mir_945	0		18	34	GATGCAGTCAGGCGTGAATCCTCA	24	-	-
>novel_mir_948	0		7	12	AGAAAACGGTCGAGAAAGAATGAG	24	-	-
>novel_mir_949	0		6	0	GAGGTAGTTCTCTCTGGCAGGGTT	24	-	-
>novel_mir_950	0		8	7	GATAAATCGCTAGGTCCGGATGCA	24	-	-
>novel_mir_951	0		7	11	TCCGTGACAACAAAGAAAACCGCG	24	-	-
>novel_mir_953	0		5	0	GACGGACTATTTCGTCGGAAATAT	24	-	-
>novel_mir_954	0		8	13	ATCCAGATGGAGAAACAAACAGGC	24	-	-
>novel_mir_957	0		10	15	AGAGAAACTCTATTATACAGGCAT	24	-	-
>novel_mir_960	0		9	0	AGTGGCTATGCGTTGGATTTTTAC	24	-	-
>novel_mir_961	0		9	0	ACCGGACTTGATCATATTACGGTT	24	-	-
>novel_mir_962	0		5	0	AGACGGATGGTAACATATGTTAAC	24	-	-
>novel_mir_963	0		7	0	ATGAACCAGATTATGGATGACTCA	24	-	-
>novel_mir_964	0		5	0	ATCTATATGAACGACGAGACAATT	24	-	-
>novel_mir_965	0		10	0	AGGGTTTATGTGTGACGGATTTTG	24	-	-
>novel_mir_967	0		6	8	GACGGACTTTATTCGTCGGAATTT	24	-	-
>novel_mir_968	0		15	0	AGGAAAAGAAGAGGAACCCCTAGG	24	-	-
>novel_mir_970	0		14	0	AAGAGAACTCAACATTATGGTGTA	24	-	-
>novel_mir_971	0		7	0	ATGGAGTGAGATATGAGATTGGAT	24	-	-
>novel_mir_972	0		9	7	AAAGGTAAAGTAAGCAAAGCATGT	24	-	-
>novel_mir_973	0		8	0	AAGATTGATCTTAGGAGTGGCTAC	24	-	-
>novel_mir_974	0		18	18	AAGAGACTTGCATTAGAGCACATA	24	-	-
>novel_mir_975	0		21	48	GGGAACTTATCTAGGATTGCCGGA	24	-	-
>novel_mir_976	0		6	0	AGATCTACTACAGTCGTCGTCGTT	24	-	-
>novel_mir_977	0		6	0	GATGATCGGTTAAAGAAGAAGCTT	24	-	-
>novel_mir_980	0		16	0	GAGAGAGATTGTAATTGGCTTAGC	24	-	-
>novel_mir_981	0		6	7	AGGATAGAGTTCTTAGCAGAAGTT	24	-	-
>novel_mir_982	0		10	11	TAATTGGAAGACTTATCAGACGAC	24	-	-
>novel_mir_983	0		6	0	AAGGTGTGCGGAGTCAATGGCTGT	24	-	-
>novel_mir_984	0		17	0	GAGGATAGTTGGGAATGTGGCTGC	24	-	-
>novel_mir_985	0		7	0	GAGACAAGTCGGAGGAGACGCCAT	24	-	-
>novel_mir_986	0		11	0	GTCTGAGGATCAGTGATGGTGGAA	24	-	-
>novel_mir_987	0		13	0	AAGGAACAAGGTGGGAGATGCAAC	24	-	-
>novel_mir_988	0		13	0	ATCCGGCAGATCCATAATTTTACT	24	-	-
>novel_mir_989	0		7	0	AGGTCGTTGTTAGAGAGAGGGTAA	24	-	-
>novel_mir_990	0		7	10	AGAGGACACGTCACTTAATACTAT	24	-	-
>novel_mir_991	0		14	0	AGCGGACTGGTTCTCCTAGACGGA	24	-	-
>novel_mir_992	0		19	31	GGGTAATAGAATATCGAGACGGAT	24	-	-
>novel_mir_993	0		5	0	TGAATCAGTTTAGAACGCTTTGAG	24	-	-
>novel_mir_995	0		7	0	ACTGGACTTGATCATATTACGGTT	24	-	-
>novel_mir_996	0		12	6	AGACCCAGAAGAAGCTGTCCCCGA	24	-	-
>novel_mir_997	0		10	0	AGCAGGGAAAATTACTCGGGGATT	24	-	-
>novel_mir_998	0		60	0	AGAAGACTTTCCAGACGACTTAAT	24	-	-
>novel_mir_999	0		13	0	AGTAGAACAGATGATAAGCAGACG	24	-	-
>novel_mir_1070	0		0	5	TTTTGAAATCTGTAACCTGAGACG	24	-	-
>novel_mir_1083	0		0	7	TTTTAATGGCAAAAGTGGACGAAG	24	-	-
>novel_mir_1291	0		0	12	TTTGGGCTTTATTTAGATAGACGT	24	-	-
>novel_mir_1500	0		0	6	TTTGGATGTGATGAAGACAACAAC	24	-	-
>novel_mir_1152	0		0	20	TTTGGATGTAAAAGTGAAGATTGA	24	-	-
>novel_mir_1516	0		0	7	TTTGGAAAGCGAGGAACGACAAAC	24	-	-
>novel_mir_1207	0		0	12	TTTGCGACTTTGGCGGGAAAACGT	24	-	-
>novel_mir_1162	0		0	20	TTTGCAGGTGACTTATGACTGGTT	24	-	-
>novel_mir_1388	0		0	15	TTTGATTATGTAGTGGGCCTTGAG	24	-	-
>novel_mir_1056	0		0	7	TTTGAGAATGAGTATGCTGACGTG	24	Bna_156-5_12	23226347
>novel_mir_1432	0		0	6	TTTAGAAATATAAGAACCGTTCGG	24	-	-
>novel_mir_1049	0		0	6	TTGGCTCACGCTATCGATCGATGC	24	-	-
>novel_mir_1529	0		0	10	TTCTCCGTCGTAGAGTCGTCGCTC	24	-	-
>novel_mir_1216	0		0	21	TTCGAACCTTGGCCACTGCGGAAT	24	-	-
>novel_mir_1274	0		0	9	TTAGCAGAATATAAGAACTCGTCT	24	-	-
>novel_mir_1428	0		0	19	TTAAACGAGCAGAGAACAGAACCA	24	-	-
>novel_mir_1022	0		0	8	TGTTCTCAAACTAGCACTCAAGGC	24	-	-
>novel_mir_1453	0		0	10	TGTAGAAATAATTTAGGCTGTAGA	24	-	-
>novel_mir_1032	0		0	13	TGGGCGGGCTATGGACGTGCCCAA	24	-	-
>novel_mir_1504	0		0	5	TGGGCCGAAGTAGTGAAAGGTTGT	24	-	-
>novel_mir_1128	0		0	9	TGGAGTAGTGAAAAGATGAGTGAC	24	-	-
>novel_mir_1479	0		0	12	TGGAGCAGTGAAAGGATAGGTGAC	24	-	-
>novel_mir_1118	0		0	38	TGGACTGGAGTAGTGAAAGGATGG	24	-	-
>novel_mir_1221	0		0	11	TGGAATGTATGAGAAACTTACGGC	24	-	-
>novel_mir_1342	0		0	7	TGATAATTCGTAGATCCGTCTGGT	24	-	-
>novel_mir_1177	0		0	8	TGAGTTGACGTAGTGGTAAAAGAG	24	-	-
>novel_mir_1091	0		0	16	TGAATATCCGGAAGAAGATCCATC	24	-	-
>novel_mir_1278	0		0	6	TCTTCTAAGATCAAGTGGTAGTCG	24	-	-
>novel_mir_1201	0		0	7	TCTGGGCGAACAGAAGCATTGATT	24	-	-
>novel_mir_1321	0		0	7	TCTGATCGATTTAGTGGATGTGGA	24	-	-
>novel_mir_1157	0		0	6	TCTGAGTTTGGATGAGATCTCGGT	24	-	-
>novel_mir_1068	0		0	5	TCTGACTCCGGCGTCGTCTCTTAT	24	-	-
>novel_mir_1524	0		0	23	TCTGACGTGGCGGAGAGCTGTTTT	24	-	-
>novel_mir_1084	0		0	7	TCTCAAATTTGTGGGATTGTTGAT	24	-	-
>novel_mir_1104	0		0	9	TCTATCTTGGATTTTGGAGACGGT	24	-	-
>novel_mir_1318	0		0	9	TCTACGTTTGCGGTTGTAGTGGTT	24	-	-
>novel_mir_1356	0		0	8	TCGGTTCCGCCGAGATTGCTAGAA	24	-	-
>novel_mir_1296	0		0	7	TCGGGTCTGGTTAATGGCAATCCA	24	-	-
>novel_mir_1463	0		0	23	TCGGGTACCTGTTGGCGTTCGGAT	24	-	-
>novel_mir_1293	0		0	6	TCGGAATATACCGAGGGAACGGTT	24	-	-
>novel_mir_1420	0		0	11	TCGGAACCAGAAGAATGACCAGTT	24	-	-
>novel_mir_1411	0		0	5	TCCTTGATCTGATGGAGAAGACGA	24	-	-
>novel_mir_1421	0		0	10	TCCGGATCTGTGGATTGACGGTGT	24	-	-
>novel_mir_1069	0		0	7	TCATGGAAAGTAGTGAGTAGTCAT	24	-	-
>novel_mir_1348	0		0	8	TCAGGCTTAGGATAGCAGTTTATT	24	-	-
>novel_mir_1469	0		0	21	TCACGGATCACAAAAGAAAGAGCA	24	-	-
>novel_mir_1486	0		0	5	TATCAGAGCTCGTAGATCTAAGGG	24	-	-
>novel_mir_1239	0		0	6	TAGGCGTGGATCTTCATAGGACGG	24	-	-
>novel_mir_1489	0		0	12	TAGATCAAGTGGTGGTAGACGAGC	24	-	-
>novel_mir_1286	0		0	10	TACCACGTTGTAGAATCGTTCAAG	24	-	-
>novel_mir_1040	0		0	7	GTTTTTATGTAATCGGGCTTCGGC	24	-	-
>novel_mir_1158	0		0	9	GTTAATTCGTCGTAACACCCGGTT	24	-	-
>novel_mir_1519	0		0	27	GTGGTTGGTAGCGGTTGACAGCGT	24	-	-
>novel_mir_1270	0		0	12	GTGGCTCTGATACCATGAAAGACA	24	-	-
>novel_mir_1358	0		0	13	GTGGATTGCTAGGAACCAAGAGGC	24	-	-
>novel_mir_1183	0		0	9	GTGGATGATTGGAATAGAAGCAGA	24	-	-
>novel_mir_1144	0		0	8	GTCCTCATTAACGCTGTCGTCGCC	24	-	-
>novel_mir_1460	0		0	5	GTCCTATGTCGATGTCGTCGTGAG	24	-	-
>novel_mir_1136	0		0	13	GTATAACTCAGTAGAACTTGGTAT	24	-	-
>novel_mir_1050	0		0	8	GTAGGGCAAAACAGGGGACAATTG	24	-	-
>novel_mir_1295	0		0	19	GTAGGGATATCTGTAGAATAGGTG	24	-	-
>novel_mir_1279	0		0	7	GGTTGGATGATTGGACTGAGATGG	24	-	-
>novel_mir_1229	0		0	5	GGTGGTCTCGCCGATCGTGTCGTA	24	-	-
>novel_mir_1365	0		0	10	GGTAGACAGAAGGGTGATGAGACT	24	-	-
>novel_mir_1178	0		0	8	GGGTAGCTACTTTCAGGACCGCAT	24	-	-
>novel_mir_1175	0		0	7	GGGTAGAGCCAAAGGAGATTTCAG	24	-	-
>novel_mir_1254	0		0	13	GGGTACTGTGATGCGGATTGGGCA	24	-	-
>novel_mir_1431	0		0	7	GGGGGAAAGTCACACGGCGCAGCG	24	-	-
>novel_mir_1055	0		0	25	GGGATTTTGGGCCTCGCAGACTGG	24	Bna_156-1_9	23226347
>novel_mir_1210	0		0	8	GGGAACTCGCTAGGCGCTGTACGT	24	-	-
>novel_mir_1271	0		0	12	GGCTGATCCGGTCGGTCTCGGGAA	24	-	-
>novel_mir_1209	0		0	5	GGCGTGTTTCGTCGGTATGTCGTC	24	-	-
>novel_mir_1090	0		0	9	GGCGTCAGCGTCTGCGTCGGCGGC	24	-	-
>novel_mir_1417	0		0	12	GGCGGGAAAAGTGTTTTTGACGGG	24	-	-
>novel_mir_1217	0		0	10	GGCGGCTCGCGTTCACCTTGACGG	24	-	-
>novel_mir_1181	0		0	5	GGCGACGCGAAGCTGAGAAAGCCT	24	-	-
>novel_mir_1539	0		0	6	GGCCCGGAGCCAGCCTGTGTCTGT	24	-	-
>novel_mir_1063	0		0	11	GGCATGTGGCTGGGTAGGAATCAG	24	-	-
>novel_mir_1309	0		0	233	GGATCGAATCTGGATCTCGGATAA	24	-	-
>novel_mir_1430	0		0	16	GGATCGAATCCAGATCTCGGATAA	24	-	-
>novel_mir_1249	0		0	5	GGATAGGATTCGTCAGAAGTCACA	24	-	-
>novel_mir_1316	0		0	5	GGAGTAACGACGCGATCGATTGGA	24	-	-
>novel_mir_1185	0		0	9	GGAGCGGCGGCGGCTTGAGGCGGA	24	-	-
>novel_mir_1160	0		0	6	GGACTATGATTCGTCGGTAAATAC	24	-	-
>novel_mir_1145	0		0	7	GGACGAGGTCCCAGAGATGTAGGA	24	-	-
>novel_mir_1288	0		0	139	GGACCGATCGCTGGAACGGGATGG	24	-	-
>novel_mir_1350	0		0	12	GGAATTTCCTCGGTCTGTCGGCAC	24	-	-
>novel_mir_1505	0		0	6	GCTTTGAACTTGAGCTGAAACTGA	24	-	-
>novel_mir_1010	0		0	7	GCTCGTTCGGGGCCTGAAGATGCA	24	-	-
>novel_mir_1292	0		0	34	GCGGTTGGTAGTGGTTGACAGCGT	24	-	-
>novel_mir_1093	0		0	9	GCGGTTGGTAGCGGTTGCTGGTGT	24	-	-
>novel_mir_1522	0		0	5	GCGGTTGGTAGCGGTTGACAGCGA	24	-	-
>novel_mir_1132	0		0	35	GCGGTTGGTAGCGGTTGACAGCAT	24	-	-
>novel_mir_1275	0		0	13	GCGGACTCCACTGACATGTGGCGG	24	-	-
>novel_mir_1019	0		0	11	GCGCGTGCTGTTAGACGGCCCTGT	24	-	-
>novel_mir_1234	0		0	6	GCCGGTTCATTGGGTCGTCGGTTC	24	-	-
>novel_mir_1006	0		0	15	GCCAGAGCTTTGGAACTGACTGCA	24	-	-
>novel_mir_1326	0		0	23	GCATGCTTGTCCCTTGTAGTGGTA	24	-	-
>novel_mir_1507	0		0	7	GCAAGGAGCTGATTGCAATGTTAA	24	-	-
>novel_mir_1034	0		0	5	GATTAAAACTGTGTCGGCGTCGTT	24	-	-
>novel_mir_1088	0		0	10	GATGATTGTTTGGATGGTTTTTAG	24	-	-
>novel_mir_1282	0		0	8	GATGACACTGAACCATGGCTTGGC	24	-	-
>novel_mir_1245	0		0	7	GATGAACAGTGTCGAGGTGAACAG	24	-	-
>novel_mir_1468	0		0	10	GATCTAGATCCGGTGGTAGGTGGT	24	-	-
>novel_mir_1220	0		0	5	GATCGGATCCAGATCGAATCTCGG	24	-	-
>novel_mir_1531	0		0	5	GATCCCTCCAGATCGATTGTAGAC	24	-	-
>novel_mir_1438	0		0	31	GATATATGTCCGTCGGTATATTCC	24	-	-
>novel_mir_1129	0		0	5	GAGTTCTGGGTAAAACTGACGGTC	24	-	-
>novel_mir_1042	0		0	8	GAGTCGCCGTAGACCGGTCGCCGG	24	-	-
>novel_mir_1289	0		0	8	GAGGGTATAGGAGATTTGAGAGGC	24	-	-
>novel_mir_1168	0		0	89	GAGGACTGAACAGTGATAGACGCC	24	-	-
>novel_mir_1457	0		0	33	GAGGACTAGCAAAGACAAAGGCCG	24	-	-
>novel_mir_1071	0		0	11	GAGGACGTTCGTAAGATGGTTTTG	24	-	-
>novel_mir_1308	0		0	23	GAGCAATGAACTTAAGAAGCTGAA	24	-	-
>novel_mir_1268	0		0	10	GAGCAAAGCGTATGATCGGGTGGA	24	-	-
>novel_mir_1349	0		0	5	GAGAACTCGAGTCATTCAGAGGCG	24	-	-
>novel_mir_1039	0		0	11	GACTTGAGGAGTGTATCGTCTGGG	24	-	-
>novel_mir_1198	0		0	18	GACGGGGAGTATGAACGGATCGGT	24	-	-
>novel_mir_1536	0		0	8	GACGGACTATGGGGCGTCGGAAGA	24	-	-
>novel_mir_1454	0		0	28	GACGGAAATGTGGTTTGTCGGTAA	24	-	-
>novel_mir_1012	0		0	7	GACGAACTCACGAGGAAAACTGCC	24	-	-
>novel_mir_1473	0		0	13	GACCGATGGTCGAGCTTGATGGTC	24	-	-
>novel_mir_1337	0		0	13	GACCGATGGTCGAGCTCGATGGTT	24	-	-
>novel_mir_1475	0		0	12	GAAGGGTATTTTGGTCGTCTTGCA	24	-	-
>novel_mir_1059	0		0	13	GAAGCGGTTTGAGCGATTGTTGCA	24	-	-
>novel_mir_1378	0		0	13	GAAGAAGTCTGCGGCAGAATCTGT	24	-	-
>novel_mir_1448	0		0	21	GAACGGTCTTCGGTCTCGGGCGCT	24	-	-
>novel_mir_1166	0		0	7	GAACGGTCGATCAAGGAACCTTTA	24	-	-
>novel_mir_1016	0		0	10	GAACGGAGAACCTACGGGCGGATA	24	-	-
>novel_mir_1263	0		0	17	GAACAGATGCGGGAACAAGAGACA	24	-	-
>novel_mir_1260	0		0	23	GAAATTGATTGTAGAGATGACATG	24	-	-
>novel_mir_1078	0		0	7	GAAAATGGTTTCGGTGTCAGAAGA	24	-	-
>novel_mir_1502	0		0	12	CTTTATCTGGGCTGGGGACAAGGC	24	-	-
>novel_mir_1410	0		0	11	CTTAATTTTTTTGGATTTGGTCGG	24	-	-
>novel_mir_1434	0		0	11	CTCGGATCTACGGTTGAACCGGTA	24	-	-
>novel_mir_1031	0		0	8	CGGTCGACTCGCCGGTAACTCGGT	24	-	-
>novel_mir_1247	0		0	7	CGGGCCGCTGAACCGAGTCGTCGA	24	-	-
>novel_mir_1243	0		0	11	CGGAACGTTGTAGTGGGAAGGGCC	24	-	-
>novel_mir_1005	0		0	11	CGGAAAGAAGAACCGTAGAGACGA	24	-	-
>novel_mir_1485	0		0	10	CGAATTTTTCGGATCGGGTTCGGG	24	-	-
>novel_mir_1159	0		0	10	CCGGCGATGACGGATCTGTGAGAG	24	-	-
>novel_mir_1127	0		0	17	CCGGATCGTTACTGTTTAGCGGGT	24	-	-
>novel_mir_1359	0		0	12	CACTGGAGAATTCACATGCGGAAT	24	-	-
>novel_mir_1487	0		0	17	ATTTCTCGTGGGGAAATAGATCGT	24	-	-
>novel_mir_1051	0		0	5	ATTGTGGGGTTCTAAGTTTTACGG	24	-	-
>novel_mir_1095	0		0	7	ATTGTGGAGTTCTAAGCTTTACGG	24	-	-
>novel_mir_1033	0		0	6	ATTGTGGACTGAATTAGATGCATT	24	-	-
>novel_mir_1300	0		0	8	ATTGGATAGATTTGAATTAGGCTG	24	-	-
>novel_mir_1408	0		0	5	ATTGCGTCGGTATTTTGTCGGTAT	24	-	-
>novel_mir_1092	0		0	9	ATTGCAGGAATGAAAAAGAATGGT	24	-	-
>novel_mir_1304	0		0	5	ATTGATTTTGTAGTAAGGGGAAGA	24	-	-
>novel_mir_1331	0		0	17	ATTGATTGTCTTGACTGGTGCATG	24	-	-
>novel_mir_1480	0		0	8	ATTCGTCGGAAATTTGTCGGTAAA	24	-	-
>novel_mir_1284	0		0	38	ATTAGAACTCCACCAGAATTGGGC	24	-	-
>novel_mir_1020	0		0	20	ATTAATTTGGACATTCAGATCGGT	24	-	-
>novel_mir_1534	0		0	10	ATGTCGATTCAGTCCCACCGGTTT	24	-	-
>novel_mir_1165	0		0	6	ATGTCGAAAACAAACCAAGCTGAA	24	-	-
>novel_mir_1470	0		0	10	ATGTAGATCACAAGTAAAGTAAAT	24	-	-
>novel_mir_1151	0		0	8	ATGTAAATTATGATCTGTCGGTAA	24	-	-
>novel_mir_1496	0		0	5	ATGGTTGAACCATGGGCGTGGACA	24	-	-
>novel_mir_1256	0		0	5	ATGGTTAGGTGTATTGGTAATTGT	24	-	-
>novel_mir_1105	0		0	18	ATGGGGACAAACATCGGAGAGCAT	24	-	-
>novel_mir_1368	0		0	8	ATGGGACCCACGCTACAGTGACGA	24	-	-
>novel_mir_1017	0		0	7	ATGGCCTGCGAAAGAGAAAAGACG	24	-	-
>novel_mir_1462	0		0	9	ATGGCAATTAATTTCAGGACAGGT	24	-	-
>novel_mir_1340	0		0	56	ATGGATGTTACATCTGATCGTGGA	24	-	-
>novel_mir_1361	0		0	10	ATGGATGCAGAGCTACTAAGATGG	24	-	-
>novel_mir_1441	0		0	9	ATGGAGTGAGATATAGAGTTGGGT	24	-	-
>novel_mir_1139	0		0	22	ATGGAGTGAGAAATGAAGTAGGAT	24	-	-
>novel_mir_1086	0		0	10	ATGGAGTGAAATATGAAGTTGGGT	24	-	-
>novel_mir_1478	0		0	16	ATGGAATTGGGCTGGTGTAGGTGA	24	-	-
>novel_mir_1111	0		0	6	ATGGAATGGCACCAAGTCGTCTGT	24	-	-
>novel_mir_1230	0		0	8	ATGCGGAAACGACGATGCTTGTGT	24	-	-
>novel_mir_1377	0		0	12	ATGCCCGCACTATGAAGCCAGGGA	24	-	-
>novel_mir_1233	0		0	6	ATGATTGACTGAACATCATCGGCT	24	-	-
>novel_mir_1148	0		0	9	ATGAGAAATATTACAAGACGATTC	24	-	-
>novel_mir_1255	0		0	8	ATGACAGGTCTGGAGTTGCATTGG	24	-	-
>novel_mir_1329	0		0	7	ATGAACAACTAGGTAGAGATCTGC	24	-	-
>novel_mir_1108	0		0	6	ATCTGGGAATCTGGTTCAGAAGAT	24	-	-
>novel_mir_1443	0		0	10	ATCTCTTGGTAGAAGCTCGTTGCG	24	-	-
>novel_mir_1101	0		0	5	ATCTCTGACCAGATGATAGCTCTC	24	-	-
>novel_mir_1080	0		0	7	ATCTCGTGATGATTAGTCTTTGGA	24	-	-
>novel_mir_1182	0		0	5	ATCGTTATTTCGTCGTAAGGTCAC	24	-	-
>novel_mir_1253	0		0	5	ATCGGAACCTCCGTCGGAATTCGG	24	-	-
>novel_mir_1257	0		0	9	ATCCGTTTCATTTTAATTGTCGTT	24	-	-
>novel_mir_1332	0		0	5	ATCCGGCGGATATCTGGATCCGGA	24	-	-
>novel_mir_1189	0		0	8	ATCCATATTTTCGATCGATCGGTC	24	-	-
>novel_mir_1043	0		0	6	ATCATCTCCTGCAAGCGGATCGTT	24	-	-
>novel_mir_1290	0		0	16	ATCAAGGGCGTAGTTGATGGAAAT	24	-	-
>novel_mir_1147	0		0	7	ATATAAGTGGAATAGATCGTGTGT	24	-	-
>novel_mir_1013	0		0	35	ATAGTGCGACACATAGGATTAGTG	24	-	-
>novel_mir_1477	0		0	6	ATAGGAGAAGTTGAAGAGAAGAAA	24	-	-
>novel_mir_1258	0		0	15	ATAGCACTGTAGAGAGGATGGTAA	24	-	-
>novel_mir_1137	0		0	10	ATAGCAAGTTTAGAATTTCAATGG	24	-	-
>novel_mir_1425	0		0	11	ATACTTTAGAAAATCTTACTTTCA	24	-	-
>novel_mir_1242	0		0	12	ATACTGTGGATGTCCATAACCGGC	24	-	-
>novel_mir_1047	0		0	9	ATACTGAGTGTATGATGATCGTTC	24	-	-
>novel_mir_1075	0		0	10	ATACGCCTTGCTCATGTCGGTTTT	24	-	-
>novel_mir_1396	0		0	5	ATACGCAGATTCGGAATAAGACAT	24	-	-
>novel_mir_1381	0		0	6	AGTTGTTGATTGTAGCCAGATGGA	24	-	-
>novel_mir_1445	0		0	7	AGTTATTTGTGGAATTAGAGGCTG	24	-	-
>novel_mir_1436	0		0	7	AGTGGTATTTGTGGGAGCTTCGGC	24	-	-
>novel_mir_1482	0		0	9	AGTGATTTGTAGCGGTTTGTATGA	24	-	-
>novel_mir_1218	0		0	5	AGTGAGTGTGTAGTGATTTGCGGA	24	-	-
>novel_mir_1266	0		0	7	AGTAGGTGGTTTGATAAGGAGGCG	24	-	-
>novel_mir_1429	0		0	7	AGTAGACTCATCGGAACATTGGCT	24	-	-
>novel_mir_1096	0		0	7	AGGTTGTTGGACCTGATATGGACA	24	-	-
>novel_mir_1280	0		0	21	AGGTTCGTCAGAAATTCGTCGGAA	24	-	-
>novel_mir_1303	0		0	8	AGGTGTTTGGCGGCCGGCTTTAGT	24	-	-
>novel_mir_1442	0		0	6	AGGTGATGATTGTTTGGATGGTTT	24	-	-
>novel_mir_1238	0		0	22	AGGTGAACTTTGTCACAAGGCATG	24	-	-
>novel_mir_1384	0		0	5	AGGTCTGGGACGGATCAAGTATCC	24	-	-
>novel_mir_1366	0		0	7	AGGTCTGAGACGGATCGGATATCC	24	-	-
>novel_mir_1412	0		0	14	AGGTAAGTCATCTGGACGAACGGA	24	-	-
>novel_mir_1180	0		0	6	AGGGTTTCGGTTGGTTGTGTGGGC	24	-	-
>novel_mir_1057	0		0	5	AGGGTTTCATCTTCAATCGCCGTT	24	Bna_156-1_1	23226347
>novel_mir_1538	0		0	8	AGGGTTTCAGGTAGTTCGGGTAAG	24	-	-
>novel_mir_1413	0		0	6	AGGGTCTGTCATCCCTGTGCTCGG	24	-	-
>novel_mir_1053	0		0	8	AGGGTCACCGCATCTAGGACAGCT	24	-	-
>novel_mir_1444	0		0	9	AGGGTACCCGGATCCGTGGATTTA	24	-	-
>novel_mir_1398	0		0	12	AGGGGTTGCTAGGTAGTCTTTAAA	24	-	-
>novel_mir_1149	0		0	9	AGGGCGGTTCAGGTGATGCAGTCA	24	-	-
>novel_mir_1028	0		0	10	AGGGCGAATCGCTTGTTGTCGGGA	24	-	-
>novel_mir_1064	0		0	11	AGGGCGAACTGCCCGTGTCGAGTA	24	-	-
>novel_mir_1130	0		0	6	AGGGATTTGAAACGGTTTAAAGCG	24	-	-
>novel_mir_1038	0		0	5	AGGGATGTGTTACTTAAATAGATA	24	-	-
>novel_mir_1035	0		0	12	AGGGATGTCAATTGGGCACATTGT	24	-	-
>novel_mir_1015	0		0	10	AGGGACGTTACAAGCAGCACTGAT	24	-	-
>novel_mir_1352	0		0	11	AGGGACATTTGGATGCATTTGGAG	24	-	-
>novel_mir_1002	0		0	10	AGGGACACAACCTGAACTGTTCGG	24	-	-
>novel_mir_1008	0		0	20	AGGGAAGGTAGTACCGAGCAGAGG	24	-	-
>novel_mir_1345	0		0	10	AGGGAAATGATTCGTCGTAAACGC	24	-	-
>novel_mir_1353	0		0	9	AGGCTGAAACTTTGGAGGAAGATG	24	-	-
>novel_mir_1401	0		0	8	AGGCTAACGAGCGCTTTCGTGCAT	24	-	-
>novel_mir_1506	0		0	7	AGGCGTATGATAGGATAGAGTGGA	24	-	-
>novel_mir_1472	0		0	57	AGGCGTAGATCTTCATAAGGCAGA	24	-	-
>novel_mir_1076	0		0	6	AGGCGGGAATATGTCAGAAGACTT	24	-	-
>novel_mir_1214	0		0	6	AGGCGAAAGCAGAAATGAGGACTT	24	-	-
>novel_mir_1376	0		0	6	AGGCCTTTGGACTTTTATCGTTAT	24	-	-
>novel_mir_1481	0		0	5	AGGCATGCGTTCGGGTACCCGTTG	24	-	-
>novel_mir_1493	0		0	5	AGGCACAAGTTTGGCACTCAAGTC	24	-	-
>novel_mir_1501	0		0	7	AGGCAACCGGTACTGTTCATTTTA	24	-	-
>novel_mir_1170	0		0	12	AGGATTGACATCTGGGGGTGCGGG	24	-	-
>novel_mir_1476	0		0	5	AGGATTATAATTCTGATTGCCTGA	24	-	-
>novel_mir_1156	0		0	7	AGGATGCCGGATAGATTTAGCGAA	24	-	-
>novel_mir_1294	0		0	8	AGGATGATGTTATTAGCGGATATT	24	-	-
>novel_mir_1299	0		0	7	AGGATGAGGTTCTTGACGGAAGTT	24	-	-
>novel_mir_1338	0		0	36	AGGATGACATACAGGTAGGGCGAG	24	-	-
>novel_mir_1426	0		0	5	AGGATAAGACATGCGCCTTGTGCA	24	-	-
>novel_mir_1203	0		0	8	AGGAGGGCCCTCCGGACGCCGGTA	24	-	-
>novel_mir_1241	0		0	5	AGGAGGCGCCGTCGATTTGGTAGA	24	-	-
>novel_mir_1052	0		0	6	AGGAGAGAGGAGAGAGTTGTGAGA	24	-	-
>novel_mir_1451	0		0	7	AGGAGACTCGCATTGGAGCGCATT	24	-	-
>novel_mir_1219	0		0	15	AGGACTCGACCGTGCATTCCGACC	24	-	-
>novel_mir_1373	0		0	6	AGGAATGTGTTGCATGTGAGATGT	24	-	-
>novel_mir_1391	0		0	5	AGGAATGATAGCAGCAAACTTCTC	24	-	-
>novel_mir_1077	0		0	12	AGGAAGTTGTAGTCGGCAGAGGCG	24	-	-
>novel_mir_1030	0		0	5	AGGAAGCATGAACCAAGGTGGAGT	24	-	-
>novel_mir_1446	0		0	7	AGGAACTCACTGCAAAACCGGATA	24	-	-
>novel_mir_1305	0		0	8	AGGAACATGGACAGAATTAAGGAG	24	-	-
>novel_mir_1347	0		0	41	AGGAAAGCTCTCAAAGAACCGGTG	24	-	-
>novel_mir_1174	0		0	9	AGGAAAACTTAGAATTTAGGCGGC	24	-	-
>novel_mir_1223	0		0	6	AGCTTTTCCTCGTAAAATCGTCGT	24	-	-
>novel_mir_1011	0		0	39	AGCGGTTGGTAGCGGTTGACAGCG	24	-	-
>novel_mir_1058	0		0	13	AGCGGCAGCGTCAACATTTTGCGT	24	-	-
>novel_mir_1065	0		0	8	AGCGGAGTTTGAACCAGGATTCGC	24	-	-
>novel_mir_1235	0		0	5	AGCGGAGTCCGGCGATCAAAGATT	24	-	-
>novel_mir_1327	0		0	10	AGCCGCTGAAGCTATTGTTGGACA	24	-	-
>novel_mir_1163	0		0	6	AGCCCAGCCCCACTCTCTGTCGAC	24	-	-
>novel_mir_1114	0		0	7	AGCCAATTTGCAGAGCAATGACGT	24	-	-
>novel_mir_1537	0		0	6	AGCAGTTAGCAACCGTAGAGTATC	24	-	-
>novel_mir_1225	0		0	8	AGCAGGTGCAGGCATAGAAACTAA	24	-	-
>novel_mir_1041	0		0	7	AGCAGAGAATGCGGCACAGAACTT	24	-	-
>novel_mir_1048	0		0	5	AGCAAGGGGTCTGGTCGTTTTGGT	24	-	-
>novel_mir_1155	0		0	6	AGATTTGAATGGATTTGTTTGGAT	24	-	-
>novel_mir_1474	0		0	6	AGATTTCGAATCATGATCTGTCTG	24	-	-
>novel_mir_1407	0		0	28	AGATTAGTCGGTTGGGCTTCGGCC	24	-	-
>novel_mir_1390	0		0	12	AGATGGATTTGGAGATCAAGGCTT	24	-	-
>novel_mir_1339	0		0	38	AGATCTACTGAACGAGAAGACTTC	24	-	-
>novel_mir_1403	0		0	13	AGATATAGAGTTGGGTTGGAGCAT	24	-	-
>novel_mir_1351	0		0	5	AGATACGGTTCTTAGCTTTTCTTA	24	-	-
>novel_mir_1112	0		0	5	AGAGTTTGTCGATTCGGATTCGGT	24	-	-
>novel_mir_1113	0		0	7	AGAGTTTGGGTTTAGAGTTTACGG	24	-	-
>novel_mir_1370	0		0	10	AGAGTTGGATGATTGAGAAAGCAT	24	-	-
>novel_mir_1341	0		0	11	AGAGTGTGAGTCAGAACTGATCGA	24	-	-
>novel_mir_1310	0		0	6	AGAGTGGAGTTTTTAGCGGAAGTT	24	-	-
>novel_mir_1054	0		0	14	AGAGGTGTAGAATCCGTTCGGGTA	24	-	-
>novel_mir_1119	0		0	8	AGAGGCATATAGAGATAGACTGGA	24	-	-
>novel_mir_1363	0		0	7	AGAGGAGTCTTTCGGTCGTCGCAA	24	-	-
>novel_mir_1102	0		0	6	AGAGGAATACATTGGAGAGAAACT	24	-	-
>novel_mir_1116	0		0	39	AGAGGAACTCTATTATAGAAGCAT	24	-	-
>novel_mir_1320	0		0	12	AGAGGAACTCTATCATAGATGCAT	24	-	-
>novel_mir_1171	0		0	65	AGAGCTGTTCTCTGATTGGATGAT	24	-	-
>novel_mir_1313	0		0	7	AGAGCGGAAGACTGTAGTAGTTGC	24	-	-
>novel_mir_1440	0		0	10	AGAGCATTTGTACAGCTGTAGGTT	24	-	-
>novel_mir_1001	0		7	6	AGAGCATTTGGAGAACATTAGCAT	24	-	-
>novel_mir_1117	0		0	5	AGAGATTGCAACTGTAACTACCGC	24	-	-
>novel_mir_1302	0		0	10	AGAGATGGTAATTATGGATCTGGA	24	-	-
>novel_mir_1094	0		0	26	AGAGATGGGTTGGAGATGGTCTTA	24	-	-
>novel_mir_1400	0		0	23	AGAGATGGACTACTGTACGCCTGG	24	-	-
>novel_mir_1287	0		0	11	AGAGATCGAGAAGAAGAATCGCCG	24	-	-
>novel_mir_1374	0		0	8	AGAGATAAGGACATAACTTGTAGA	24	-	-
>novel_mir_1179	0		0	11	AGAGACGGTTGTTAGTTTTCCTTA	24	-	-
>novel_mir_1193	0		0	24	AGAGACATCTGAGCTAGCGACGCA	24	-	-
>novel_mir_1154	0		0	7	AGACTGAGAGTAACATATGTTAAC	24	-	-
>novel_mir_1315	0		0	6	AGACGGAAGGTAACATATGTTAAC	24	-	-
>novel_mir_1161	0		0	6	AGAAGTTGGGTCATTGGTATTAGT	24	-	-
>novel_mir_1371	0		0	44	AGAAGTCAGATCTACTCCGGCGTA	24	-	-
>novel_mir_1424	0		0	10	AGAAGGTGGACAGAAAAACAAGAA	24	-	-
>novel_mir_1199	0		0	5	AGAAGATTTGAAAATACTTTGTTC	24	-	-
>novel_mir_1406	0		0	9	AGAAGATCTTCTGTTGGCGATATT	24	-	-
>novel_mir_1131	0		0	9	AGAACTATGTAACTCGCTGACAGC	24	-	-
>novel_mir_1532	0		0	5	AGAACTAGGAATCTCGTCGACAGC	24	-	-
>novel_mir_1188	0		0	10	AGAACGCAGACGGTGAAGTGCTAT	24	-	-
>novel_mir_1385	0		0	32	AGAACGAGTCAGCTCTGGTGGTAA	24	-	-
>novel_mir_1176	0		0	26	AGAACCGGCTCTTATCTCTTATTT	24	-	-
>novel_mir_1285	0		0	8	AGAACATGAACCTAGGAATCTGCA	24	-	-
>novel_mir_1251	0		0	5	AGAAATGTTCTCTGCGTGACACCT	24	-	-
>novel_mir_1231	0		0	16	AGAAACATAACAATTGAGACTGCT	24	-	-
>novel_mir_1003	0		0	10	ACTTTCGTTGGACAAAGGGGCATT	24	-	-
>novel_mir_1037	0		0	9	ACTGGTACTGCGGTTAAAAATTAG	24	-	-
>novel_mir_1085	0		0	71	ACTGGATTTTTAGTTGAGGGTTTT	24	-	-
>novel_mir_1267	0		0	6	ACTGGAAAGGTAAACGAAATGCAT	24	-	-
>novel_mir_1530	0		0	10	ACTGATCGCAGGTCGCAAGTTGTT	24	-	-
>novel_mir_1386	0		0	10	ACTAGCCGTTGGCGTCGGAATTTC	24	-	-
>novel_mir_1405	0		0	11	ACTACGCTATGCGCTAGTCGGACG	24	-	-
>novel_mir_1512	0		0	6	ACGTAGCGACCGAGTGGGACGGAT	24	-	-
>novel_mir_1283	0		0	5	ACGTAGCGACCGAGCGGAACGGAT	24	-	-
>novel_mir_1124	0		0	7	ACGTACTTTTACGAGGATTGTTTT	24	-	-
>novel_mir_1018	0		0	24	ACGGTTGGTAGCGGTTGTTGGCGT	24	-	-
>novel_mir_1135	0		0	7	ACGGTTGGTAGCAGTTGTCGACAG	24	-	-
>novel_mir_1143	0		0	10	ACGGTTAGTAGCGGTCGGCAGTTT	24	-	-
>novel_mir_1488	0		0	7	ACGGACTTGGGCCCGGGGCGGTCG	24	-	-
>novel_mir_1367	0		0	20	ACGCTACTGAATTGCTGGAGACAC	24	-	-
>novel_mir_1484	0		0	8	ACGACTTTTCGACGACATTCTGAT	24	-	-
>novel_mir_1200	0		0	7	ACGAATTTCTGACAATTTCGGCCA	24	-	-
>novel_mir_1533	0		0	6	ACGAATATCGAGTCTCAGGATACA	24	-	-
>novel_mir_1334	0		0	5	ACCTGAGAATTTGACGCACCGTAA	24	-	-
>novel_mir_1024	0		0	6	ACCGTTCACCGAGACTGAGAAGGC	24	-	-
>novel_mir_1364	0		0	8	ACCGGATCTATCTGGCGTTGGTGG	24	-	-
>novel_mir_1422	0		0	10	ACCGGAGTCGGTGATTGGAGAAGA	24	-	-
>novel_mir_1483	0		0	12	ACCGGAGGTGGCGGCGAAATGAAC	24	-	-
>novel_mir_1227	0		0	5	ACCGGACTGAACTGTGGCGACGGC	24	-	-
>novel_mir_1513	0		0	9	ACCGGAAGGCCGATATCGGACAAT	24	-	-
>novel_mir_1527	0		0	14	ACCGACGTGAGATCAGTGAGCGGC	24	-	-
>novel_mir_1277	0		0	5	ACCGACCGTTGGAACGAGATGGGG	24	-	-
>novel_mir_1045	0		0	10	ACCAGAGCTCCGACAAGGCGGTCG	24	-	-
>novel_mir_1449	0		0	8	ACCAAACTTGCAGAGCTGGCGGAC	24	-	-
>novel_mir_1259	0		0	20	ACATTGTTAGGACCTACATCATAG	24	-	-
>novel_mir_1100	0		0	10	ACATGTAGTATAATTTGATTGGTA	24	-	-
>novel_mir_1027	0		0	5	ACAGGCAGCCGGGTTCCCTGATAC	24	-	-
>novel_mir_1262	0		0	7	ACAGACGTTGGACGACTTAGCGGT	24	-	-
>novel_mir_1389	0		0	11	ACACTTTTCGGCTAAGAAACGGTT	24	-	-
>novel_mir_1452	0		0	5	AATTGTAGAGGATGGATTTGACCA	24	-	-
>novel_mir_1380	0		0	5	AATTATGGTTTAATATGGGTCTGT	24	-	-
>novel_mir_1202	0		0	9	AATGTCTGTTTGTAGAGAATGGTG	24	-	-
>novel_mir_1134	0		0	17	AATGGATACTTAGTAGATTTCGGT	24	-	-
>novel_mir_1344	0		0	16	AATGGAGTGGGAAATGAAGTAGGA	24	-	-
>novel_mir_1324	0		0	5	AATGGACTAGCTGAGCGACGCCAC	24	-	-
>novel_mir_1046	0		0	6	AATGATTTTGTCATGAGAGTCGTA	24	-	-
>novel_mir_1074	0		0	22	AATGAGTACTTAGTAGATTTCGGT	24	-	-
>novel_mir_1150	0		0	11	AATCGCAGGTTGCCACATGTCGGT	24	-	-
>novel_mir_1382	0		0	15	AATCCTTTGTTGTTTGATCGTCTG	24	-	-
>novel_mir_1138	0		0	21	AATCATAAAGAGCGGATCATCGGA	24	-	-
>novel_mir_1098	0		0	10	AATATGGAGTGAGGTTGGAGATGT	24	-	-
>novel_mir_1494	0		0	9	AATAGGTACTTAAAAATTTTCGGT	24	-	-
>novel_mir_1195	0		0	6	AATAGAATCTGAATTAGCTTTCGA	24	-	-
>novel_mir_1122	0		0	11	AAGTTCTGTGGTTCCTATGCGGCT	24	-	-
>novel_mir_1491	0		0	21	AAGTGGCATGGAATGGTAAATATT	24	-	-
>novel_mir_1025	0		0	10	AAGTAGATTGTTTGAGACAGGCTT	24	-	-
>novel_mir_1456	0		0	11	AAGTACAGGTCGGGTTCGGATATA	24	-	-
>novel_mir_1009	0		0	8	AAGGTTGGAGATGCTATAACACAT	24	-	-
>novel_mir_1450	0		0	19	AAGGTCGGACTGATCAGACGGGAT	24	-	-
>novel_mir_1439	0		0	7	AAGGGGTGGAGATTTGGGATTGAT	24	-	-
>novel_mir_1109	0		0	9	AAGGGCATGCGCAGCGGGGGTTCA	24	-	-
>novel_mir_1372	0		0	40	AAGGCCCATAACTTTGATCGCGGC	24	-	-
>novel_mir_1264	0		0	5	AAGGCATATGATAGAGTGGAATGG	24	-	-
>novel_mir_1419	0		0	19	AAGGCAAAAGACAATGGAGTCCAT	24	-	-
>novel_mir_1029	0		0	9	AAGGATCGGTTATACACTTTTAAT	24	-	-
>novel_mir_1520	0		0	9	AAGGAGCTTGCCAGACGATGCGTT	24	-	-
>novel_mir_1115	0		0	83	AAGGACGCAGAATGAGATTGCGGA	24	-	-
>novel_mir_1228	0		0	14	AAGGACCAGGCGCATGCACCACAC	24	-	-
>novel_mir_1330	0		0	27	AAGGACCACAAATATGAAGCGTTA	24	-	-
>novel_mir_1066	0		0	30	AAGGACAAGGCAAGTATCAAGTAT	24	-	-
>novel_mir_1335	0		0	7	AAGCTTCGGCGGCGATCCTCTCGA	24	-	-
>novel_mir_1525	0		0	12	AAGCTTACGGTAACAGAGCCTCTC	24	-	-
>novel_mir_1133	0		0	7	AAGCTGTAGTCCAGAAGTTGATGG	24	-	-
>novel_mir_1232	0		0	11	AAGCTGCGAGACTTGAAAAACAAG	24	-	-
>novel_mir_1222	0		0	6	AAGCTGATAAGGGATAACGTAGAC	24	-	-
>novel_mir_1523	0		0	8	AAGCGCTCGTAGCTTGGTCGTAAA	24	-	-
>novel_mir_1192	0		0	5	AAGCGAAACCGTGTAATTGTGACC	24	-	-
>novel_mir_1141	0		0	13	AAGCATAGTACGGAGATTTGAAGG	24	-	-
>novel_mir_1197	0		0	6	AAGCATAATTCAGTATAACTCGGT	24	-	-
>novel_mir_1317	0		0	10	AAGCAGTATGCTGCAGGAACTGTA	24	-	-
>novel_mir_1072	0		0	5	AAGCAGATGCTTAATGATTGTGGA	24	-	-
>novel_mir_1409	0		0	6	AAGCAATGCTATCGGCCTGAATCC	24	-	-
>novel_mir_1514	0		0	13	AAGATGCTGAGCTGGAGTCGTGGA	24	-	-
>novel_mir_1146	0		0	7	AAGATATTCGGATCTGGATTCGGT	24	-	-
>novel_mir_1369	0		0	5	AAGAGGCGAGTTTGATGGAGTTTT	24	-	-
>novel_mir_1455	0		0	9	AAGAGCTCTTGGCCTAGTAGTAAT	24	-	-
>novel_mir_1087	0		0	9	AAGAGACGGTTTTTAGTTTTTCTT	24	-	-
>novel_mir_1061	0		0	7	AAGAGACGGTTCTTAGATTTTTTT	24	-	-
>novel_mir_1121	0		0	9	AAGAGACGGTTCTTAATTTTTCTT	24	Bna_824_8	23226347
>novel_mir_1036	0		0	8	AAGAGACGGCTCTTACTTTTTCTC	24	-	-
>novel_mir_1517	0		0	11	AAGAGACATGCAGTGGATCACGTA	24	-	-
>novel_mir_1099	0		0	10	AAGACTCGTAGATTAGATTCGGTT	24	-	-
>novel_mir_1322	0		0	6	AAGAATAGTTGGAAGATAGTTGCA	24	-	-
>novel_mir_1123	0		0	13	AAGAACCGGCTCTTATATCTTTTA	24	-	-
>novel_mir_1471	0		0	11	AACTGCTTTGCACCAAGTTGGCTA	24	-	-
>novel_mir_1510	0		0	11	AACTCGGGTTTGTGGTTTTGGCGG	24	-	-
>novel_mir_1511	0		0	15	AACTAAAAAATTTAAGAACCGGCT	24	-	-
>novel_mir_1007	0		0	9	AACTAAAAAAGTTAAGAATCGGTT	24	-	-
>novel_mir_1492	0		0	9	AACTAAAAAAGCTAAGAACCGTCT	24	-	-
>novel_mir_1394	0		0	8	AACTAAAAAAGCTAAGAACCGACT	24	-	-
>novel_mir_1467	0		0	10	AACTAAAAAAGCAAAGAACCGGTT	24	-	-
>novel_mir_1126	0		0	13	AACTAAAAAAAGCTAAGAACCGTC	24	-	-
>novel_mir_1461	0		0	5	AACTAAAAAAACTAAGAACTGGCT	24	-	-
>novel_mir_1354	0		0	10	AACGGGCGGTGACAGACGTAAACA	24	-	-
>novel_mir_1226	0		0	10	AACGGCGAAGAACATGGCGATTGT	24	-	-
>novel_mir_1397	0		0	10	AACGACGGTATTGTAGCAGCGGTG	24	-	-
>novel_mir_1205	0		0	5	AACGACAGCTCAACGTTTGACTAA	24	-	-
>novel_mir_1395	0		0	15	AACCCGGAGTTCTTAGAGTGGAGT	24	-	-
>novel_mir_1360	0		0	16	AACCAGAACCAGAGAAATGAGCAC	24	-	-
>novel_mir_1464	0		0	6	AACATGCCATACACCTCTCTGAAC	24	-	-
>novel_mir_1312	0		0	6	AACACTGAACCTGAAGCAAGCTAC	24	-	-
>novel_mir_1466	0		0	11	AACACGTGGTGGTGATCTGTCGGT	24	-	-
>novel_mir_1336	0		0	9	AAATTTTGGTTCGGATACGGTTTG	24	-	-
>novel_mir_1044	0		0	12	AAATGATTGTAGAGAAGACATGTG	24	-	-
>novel_mir_1399	0		0	20	AAATCTGTTGAATCGGTCGTCGAG	24	-	-
>novel_mir_1515	0		0	13	AAATCGGGGTGTCACAGGCGGATT	24	-	-
>novel_mir_1120	0		0	13	AAATCGGCCGCAAGCATGGACTTC	24	Bna_824_7	23226347
>novel_mir_1073	0		0	12	AAATAGGAGTAGGAGAGCGCGACA	24	-	-
>novel_mir_1379	0		0	5	AAAGTTGAGATATCGTAGACGGTT	24	-	-
>novel_mir_1414	0		0	7	AAAGTTCGGTGAGTGGTTGGAGGA	24	-	-
>novel_mir_1212	0		0	15	AAAGTCGGTGTAAAGTGACGTGGC	24	-	-
>novel_mir_1498	0		0	7	AAAGTCGATGTAAAGTGATGTGGC	24	-	-
>novel_mir_1082	0		0	9	AAAGTATGAACAGCAAATAAAAGA	24	-	-
>novel_mir_1269	0		0	20	AAAGGACGACATCTTGAGATTGCA	24	-	-
>novel_mir_1415	0		0	6	AAAGCTTGCTAGAAGGATCGTCGA	24	-	-
>novel_mir_1418	0		0	11	AAAGAGCGTCTTTAGAAGGTTGGG	24	-	-
>novel_mir_1404	0		0	7	AAAGACGACGTAAAATTACAATGA	24	-	-
>novel_mir_1107	0		0	7	AAAGACCGTAGTGAGAAGAGACAT	24	-	-
>novel_mir_1526	0		0	13	AAACTCGGGTTAGACAGTGTGGTA	24	-	-
>novel_mir_1458	0		0	6	AAACTCGCAGATGTAGTTGGGCAA	24	-	-
>novel_mir_1140	0		0	12	AAACTCGATGAGTTTGGTCGGGAA	24	-	-
>novel_mir_1433	0		0	9	AAACTAGATCAAGTGGTGGCAGAC	24	-	-
>novel_mir_1273	0		0	14	AAACCCGTTTGGGCTAGGGCCGGC	24	-	-
>novel_mir_1298	0		0	5	AAAATGTAGAAGAAAAAAGCAGGT	24	-	-
>novel_mir_1246	0		0	22	AAAATGGAGTGGAGATGGAGATGC	24	-	-
>novel_mir_1252	0		0	8	AAAATGGAGTAGGGTTAGAGATGC	24	-	-
>novel_mir_1023	0		0	24	AAAATATGTAGACAGCCCATCAAT	24	-	-
>novel_mir_1311	0		0	13	AAAAGTTGATCTTTAGGCATTTCT	24	-	-
>novel_mir_1307	0		0	6	AAAAGTGACTGAGAAAACGAGTAT	24	-	-
>novel_mir_1297	0		0	18	AAAAGCACTCTAGGACCGAGCTGA	24	-	-
>novel_mir_1423	0		0	8	AAAACTTCGGAGGTATATGTTTGG	24	-	-
>novel_mir_1306	0		0	17	AAAACTCGGTTTTACGGTCGGCGG	24	-	-
>novel_mir_1211	0		0	20	AAAACCAGAGGAGATCGAACGGAT	24	-	-
>novel_mir_1079	0		0	16	AAAACATGGATCATTTAGAAACGG	24	-	-
>novel_mir_1196	0		0	8	AAAAATAGAGTAGAGTTGGAGATG	24	-	-
>novel_mir_1528	0		0	33	AAAAACTGTGACGGAGGGTGACAT	24	-	-
>novel_mir_851	0		12	0	TGCGGTGCGGTTTTAACAGTTATGAA	26	-	-
