# Supplementary material for: Identification of microRNAs Actively Involved in Fatty Acid Biosynthesis in Developing Brassica napus Seeds Using High-Throughput Sequencing
Source: Front Plant Sci. 2016 Oct 24;7:1570. doi: 10.3389/fpls.2016.01570 (PMC5075540; doi:10.3389/fpls.2016.01570)
Supplement: Table S4 — Predicted targets of known miRNAs and novel miRNAs in the 14, 21, and 28 DAF libraries. [file Table4.XLSX]

## Sheet: know
#miRNA_name	target_name	Annotation for targets
bna-miR1140	BnaC07g16420D	Pyridoxal phosphate (PLP)-dependent transferases superfamily protein
bna-miR1140	BnaC08g32030D	Pectin lyase-like superfamily protein
bna-miR1140	BnaA09g39690D	Pectin lyase-like superfamily protein
bna-miR1140	BnaA03g17890D	Mitochondrial ATP synthase D chain-related protein
bna-miR1140	BnaC03g21420D	Mitochondrial ATP synthase D chain-related protein
bna-miR1140	BnaC03g21460D	Mitochondrial ATP synthase D chain-related protein
bna-miR1140	BnaC03g59160D	cytochrome P450, family 82, subfamily F, polypeptide 1 (CYP82F1)
bna-miR156a	BnaC03g57620D	squamosa promoter binding protein-like 10 (SPL10)
bna-miR156a	BnaC04g02520D	squamosa promoter binding protein-like 9 (SPL9)
bna-miR156a	BnaC04g23930D	squamosa promoter binding protein-like 15 (SPL15)
bna-miR156a	BnaA02g14580D	Squamosa promoter-binding protein-like (SBP domain) transcription factor family protein
bna-miR156a	BnaC04g48150D	squamosa promoter binding protein-like 9 (SPL9)
bna-miR156a	BnaC05g21270D	squamosa promoter-like 11 (SPL11)
bna-miR156a	BnaC05g21280D	squamosa promoter binding protein-like 10 (SPL10)
bna-miR156a	BnaA03g13580D	Squamosa promoter-binding protein-like (SBP domain) transcription factor family protein
bna-miR156a	BnaC06g16200D	squamosa promoter binding protein-like 15 (SPL15)
bna-miR156a	BnaA04g12140D	RNA-binding CRS1 / YhbY (CRM) domain protein
bna-miR156a	BnaA04g24340D	squamosa promoter binding protein-like 9 (SPL9)
bna-miR156a	BnaA05g02680D	squamosa promoter binding protein-like 9 (SPL9)
bna-miR156a	BnaC07g11380D	squamosa promoter-like 11 (SPL11)
bna-miR156a	BnaC07g11390D	squamosa promoter binding protein-like 10 (SPL10)
bna-miR156a	BnaC07g17030D	squamosa promoter binding protein-like 2 (SPL2)
bna-miR156a	BnaA06g20090D	ARID/BRIGHT DNA-binding domain-containing protein
bna-miR156a	BnaA06g22970D	amino acid permease 4 (AAP4)
bna-miR156a	BnaA06g36780D	squamosa promoter binding protein-like 2 (SPL2)
bna-miR156a	BnaA07g08830D	squamosa promoter binding protein-like 10 (SPL10)
bna-miR156a	BnaA07g08840D	squamosa promoter-like 11 (SPL11)
bna-miR156a	BnaA07g17550D	squamosa promoter binding protein-like 15 (SPL15)
bna-miR156a	BnaC09g17430D	squamosa promoter binding protein-like 2 (SPL2)
bna-miR156a	BnaC09g27080D	Squamosa promoter-binding protein-like (SBP domain) transcription factor family protein
bna-miR156a	BnaA07g27730D	Squamosa promoter-binding protein-like (SBP domain) transcription factor family protein
bna-miR156a	BnaA04g27550D	squamosa promoter binding protein-like 15 (SPL15)
bna-miR156a	BnaA09g16340D	squamosa promoter binding protein-like 2 (SPL2)
bna-miR156a	BnaA09g27960D	squamosa promoter-like 11 (SPL11)
bna-miR156a	BnaA09g34750D	F-box/RNI-like/FBD-like domains-containing protein
bna-miR156a	BnaA09g34830D	ABC-2 type transporter family protein
bna-miR156a	BnaAnng02100D	transparent testa 1 (TT1)
bna-miR156a	BnaA10g09930D	Concanavalin A-like lectin protein kinase family protein
bna-miR156a	BnaAnng25050D	squamosa promoter binding protein-like 10 (SPL10)
bna-miR156a	BnaC01g13070D	RNA-directed DNA polymerase (reverse transcriptase)-related family protein
bna-miR156a	BnaC02g08360D	inosine-uridine preferring nucleoside hydrolase family protein
bna-miR156a	BnaC02g14000D	Squamosa promoter-binding protein-like (SBP domain) transcription factor family protein
bna-miR156a	BnaC02g14700D	unknown protein
bna-miR156a	BnaC02g19100D	Squamosa promoter-binding protein-like (SBP domain) transcription factor family protein
bna-miR156a	BnaCnng61400D	Squamosa promoter-binding protein-like (SBP domain) transcription factor family protein
bna-miR156a	BnaC03g03160D	unknown protein
bna-miR156a	BnaC03g12060D	UDP-glucuronic acid decarboxylase 3 (UXS3)
bna-miR156a	BnaC03g16490D	Squamosa promoter-binding protein-like (SBP domain) transcription factor family protein
bna-miR156a	BnaC03g27870D	Squamosa promoter-binding protein-like (SBP domain) transcription factor family protein
bna-miR156a	BnaC03g50500D	amino acid permease 4 (AAP4)
bna-miR156a	BnaA03g00060D	unknown protein
bna-miR156a	BnaA04g20880D	FASCICLIN-like arabinogalactan protein 16 precursor (FLA16)
bna-miR156a	BnaA05g02570D	unknown protein
bna-miR156a	BnaA05g19070D	cytochrome P450, family 705, subfamily A, polypeptide 32 (CYP705A32)
bna-miR156a	BnaA06g09970D	Tetratricopeptide repeat (TPR)-like superfamily protein
bna-miR156a	BnaA06g32270D	Polynucleotidyl transferase, ribonuclease H-like superfamily protein
bna-miR156a	BnaA07g27770D	SIK1
bna-miR156a	BnaA07g29430D	Protein of unknown function (DUF579)
bna-miR156a	BnaA08g28010D	Pectin lyase-like superfamily protein
bna-miR156a	BnaA09g19270D	unknown protein
bna-miR156a	BnaAnng03450D	Phototropic-responsive NPH3 family protein
bna-miR156a	BnaAnng15680D	Polynucleotidyl transferase, ribonuclease H-like superfamily protein
bna-miR156a	BnaAnng16880D	unknown protein
bna-miR156a	BnaAnng19160D	unknown protein
bna-miR156a	BnaC01g23990D	Phototropic-responsive NPH3 family protein
bna-miR156a	BnaC02g48750D	unknown protein
bna-miR156a	BnaC03g50000D	dentin sialophosphoprotein-related
bna-miR156a	BnaC04g44840D	FASCICLIN-like arabinogalactan protein 16 precursor (FLA16)
bna-miR156a	BnaC05g32390D	cytochrome P450, family 705, subfamily A, polypeptide 19 (CYP705A19)
bna-miR156a	BnaC06g13580D	Protein kinase superfamily protein
bna-miR156a	BnaC06g32630D	Protein of unknown function (DUF579)
bna-miR156a	BnaC07g48230D	SUPERMAN (SUP)
bna-miR156a	BnaC08g00880D	Pectin lyase-like superfamily protein
bna-miR156a	BnaC08g40990D	INVOLVED IN: defense response
bna-miR156a	BnaC09g35570D	Ribonuclease H-like superfamily protein
bna-miR156a	BnaC09g42000D	Polynucleotidyl transferase, ribonuclease H-like superfamily protein
bna-miR156a	BnaCnng18680D	GASSHO1 (GSO1)
bna-miR156a	BnaCnng44090D	unknown protein
bna-miR156b	BnaC03g57620D	squamosa promoter binding protein-like 10 (SPL10)
bna-miR156b	BnaC04g02520D	squamosa promoter binding protein-like 9 (SPL9)
bna-miR156b	BnaC04g23930D	squamosa promoter binding protein-like 15 (SPL15)
bna-miR156b	BnaA02g14580D	Squamosa promoter-binding protein-like (SBP domain) transcription factor family protein
bna-miR156b	BnaC04g48150D	squamosa promoter binding protein-like 9 (SPL9)
bna-miR156b	BnaC05g21270D	squamosa promoter-like 11 (SPL11)
bna-miR156b	BnaC05g21280D	squamosa promoter binding protein-like 10 (SPL10)
bna-miR156b	BnaA03g13580D	Squamosa promoter-binding protein-like (SBP domain) transcription factor family protein
bna-miR156b	BnaA03g29890D	glucan synthase-like 10 (GSL10)
bna-miR156b	BnaC06g16200D	squamosa promoter binding protein-like 15 (SPL15)
bna-miR156b	BnaA04g17000D	unknown protein
bna-miR156b	BnaA04g24340D	squamosa promoter binding protein-like 9 (SPL9)
bna-miR156b	BnaC07g11380D	squamosa promoter-like 11 (SPL11)
bna-miR156b	BnaC07g11390D	squamosa promoter binding protein-like 10 (SPL10)
bna-miR156b	BnaA05g02680D	squamosa promoter binding protein-like 9 (SPL9)
bna-miR156b	BnaC07g17030D	squamosa promoter binding protein-like 2 (SPL2)
bna-miR156b	BnaA06g36780D	squamosa promoter binding protein-like 2 (SPL2)
bna-miR156b	BnaA07g08830D	squamosa promoter binding protein-like 10 (SPL10)
bna-miR156b	BnaA07g08840D	squamosa promoter-like 11 (SPL11)
bna-miR156b	BnaA07g17550D	squamosa promoter binding protein-like 15 (SPL15)
bna-miR156b	BnaC09g17430D	squamosa promoter binding protein-like 2 (SPL2)
bna-miR156b	BnaC09g27080D	Squamosa promoter-binding protein-like (SBP domain) transcription factor family protein
bna-miR156b	BnaA07g26380D	Ribosomal protein L22p/L17e family protein
bna-miR156b	BnaA04g27550D	squamosa promoter binding protein-like 15 (SPL15)
bna-miR156b	BnaA09g16340D	squamosa promoter binding protein-like 2 (SPL2)
bna-miR156b	BnaC01g44630D	embryo sac development arrest 1 (EDA1)
bna-miR156b	BnaC01g44740D	F-box and associated interaction domains-containing protein
bna-miR156b	BnaA09g27960D	squamosa promoter-like 11 (SPL11)
bna-miR156b	BnaC05g49700D	Ankyrin repeat family protein
bna-miR156b	BnaC07g49440D	NIMA-related kinase 3 (NEK3)
bna-miR156b	BnaA10g09930D	Concanavalin A-like lectin protein kinase family protein
bna-miR156b	BnaAnng25050D	squamosa promoter binding protein-like 10 (SPL10)
bna-miR156b	BnaCnng30040D	F-box associated ubiquitination effector family protein
bna-miR156b	BnaC02g14000D	Squamosa promoter-binding protein-like (SBP domain) transcription factor family protein
bna-miR156b	BnaCnng61400D	Squamosa promoter-binding protein-like (SBP domain) transcription factor family protein
bna-miR156b	BnaC02g19100D	Squamosa promoter-binding protein-like (SBP domain) transcription factor family protein
bna-miR156b	BnaC03g16490D	Squamosa promoter-binding protein-like (SBP domain) transcription factor family protein
bna-miR156b	BnaC03g27870D	Squamosa promoter-binding protein-like (SBP domain) transcription factor family protein
bna-miR156b	BnaA02g17670D	12-oxophytodienoate reductase 1 (OPR1)
bna-miR156b	BnaA05g20500D	F-box and associated interaction domains-containing protein
bna-miR156b	BnaA06g12510D	Protein kinase superfamily protein
bna-miR156b	BnaA09g45020D	MADS-box transcription factor family protein
bna-miR156b	BnaC02g10090D	RNA-directed DNA polymerase (reverse transcriptase)-related family protein
bna-miR156b	BnaC02g24210D	12-oxophytodienoate reductase 1 (OPR1)
bna-miR156b	BnaC03g45030D	oxophytodienoate-reductase 3 (OPR3)
bna-miR156b	BnaC03g55660D	Ribonuclease P protein subunit P38-related
bna-miR156b	BnaC04g47300D	Uncharacterised conserved protein (UCP030365)
bna-miR156b	BnaC05g33250D	F-box family protein
bna-miR156b	BnaC05g33280D	F-box and associated interaction domains-containing protein
bna-miR156b	BnaC05g50050D	Protein kinase superfamily protein
bna-miR156b	BnaC06g33560D	MADS-box transcription factor family protein
bna-miR156b	BnaC07g13410D	2-oxoglutarate (2OG) and Fe(II)-dependent oxygenase superfamily protein
bna-miR156b	BnaC07g43050D	ARM repeat superfamily protein
bna-miR156b	BnaC08g23390D	TWISTED DWARF 1 (TWD1)
bna-miR156b	BnaC08g42760D	RNA-directed DNA polymerase (reverse transcriptase)-related family protein
bna-miR156b	BnaCnng05970D	zinc knuckle (CCHC-type) family protein
bna-miR156c	BnaC03g57620D	squamosa promoter binding protein-like 10 (SPL10)
bna-miR156c	BnaC04g02520D	squamosa promoter binding protein-like 9 (SPL9)
bna-miR156c	BnaC04g23930D	squamosa promoter binding protein-like 15 (SPL15)
bna-miR156c	BnaA02g14580D	Squamosa promoter-binding protein-like (SBP domain) transcription factor family protein
bna-miR156c	BnaC04g48150D	squamosa promoter binding protein-like 9 (SPL9)
bna-miR156c	BnaC05g21270D	squamosa promoter-like 11 (SPL11)
bna-miR156c	BnaC05g21280D	squamosa promoter binding protein-like 10 (SPL10)
bna-miR156c	BnaA03g13580D	Squamosa promoter-binding protein-like (SBP domain) transcription factor family protein
bna-miR156c	BnaA03g29890D	glucan synthase-like 10 (GSL10)
bna-miR156c	BnaC06g16200D	squamosa promoter binding protein-like 15 (SPL15)
bna-miR156c	BnaA04g17000D	unknown protein
bna-miR156c	BnaA04g24340D	squamosa promoter binding protein-like 9 (SPL9)
bna-miR156c	BnaC07g11380D	squamosa promoter-like 11 (SPL11)
bna-miR156c	BnaC07g11390D	squamosa promoter binding protein-like 10 (SPL10)
bna-miR156c	BnaA05g02680D	squamosa promoter binding protein-like 9 (SPL9)
bna-miR156c	BnaC07g17030D	squamosa promoter binding protein-like 2 (SPL2)
bna-miR156c	BnaA06g36780D	squamosa promoter binding protein-like 2 (SPL2)
bna-miR156c	BnaA07g08830D	squamosa promoter binding protein-like 10 (SPL10)
bna-miR156c	BnaA07g08840D	squamosa promoter-like 11 (SPL11)
bna-miR156c	BnaA07g17550D	squamosa promoter binding protein-like 15 (SPL15)
bna-miR156c	BnaC09g17430D	squamosa promoter binding protein-like 2 (SPL2)
bna-miR156c	BnaA07g26380D	Ribosomal protein L22p/L17e family protein
bna-miR156c	BnaC09g27080D	Squamosa promoter-binding protein-like (SBP domain) transcription factor family protein
bna-miR156c	BnaA04g27550D	squamosa promoter binding protein-like 15 (SPL15)
bna-miR156c	BnaA09g16340D	squamosa promoter binding protein-like 2 (SPL2)
bna-miR156c	BnaC01g44630D	embryo sac development arrest 1 (EDA1)
bna-miR156c	BnaC01g44740D	F-box and associated interaction domains-containing protein
bna-miR156c	BnaA09g27960D	squamosa promoter-like 11 (SPL11)
bna-miR156c	BnaC05g49700D	Ankyrin repeat family protein
bna-miR156c	BnaC07g49440D	NIMA-related kinase 3 (NEK3)
bna-miR156c	BnaA10g09930D	Concanavalin A-like lectin protein kinase family protein
bna-miR156c	BnaAnng25050D	squamosa promoter binding protein-like 10 (SPL10)
bna-miR156c	BnaCnng30040D	F-box associated ubiquitination effector family protein
bna-miR156c	BnaC02g14000D	Squamosa promoter-binding protein-like (SBP domain) transcription factor family protein
bna-miR156c	BnaC02g19100D	Squamosa promoter-binding protein-like (SBP domain) transcription factor family protein
bna-miR156c	BnaCnng61400D	Squamosa promoter-binding protein-like (SBP domain) transcription factor family protein
bna-miR156c	BnaC03g16490D	Squamosa promoter-binding protein-like (SBP domain) transcription factor family protein
bna-miR156c	BnaC03g27870D	Squamosa promoter-binding protein-like (SBP domain) transcription factor family protein
bna-miR156c	BnaA02g17670D	12-oxophytodienoate reductase 1 (OPR1)
bna-miR156c	BnaA05g20500D	F-box and associated interaction domains-containing protein
bna-miR156c	BnaA06g12510D	Protein kinase superfamily protein
bna-miR156c	BnaA09g45020D	MADS-box transcription factor family protein
bna-miR156c	BnaC02g10090D	RNA-directed DNA polymerase (reverse transcriptase)-related family protein
bna-miR156c	BnaC02g24210D	12-oxophytodienoate reductase 1 (OPR1)
bna-miR156c	BnaC03g45030D	oxophytodienoate-reductase 3 (OPR3)
bna-miR156c	BnaC03g55660D	Ribonuclease P protein subunit P38-related
bna-miR156c	BnaC04g47300D	Uncharacterised conserved protein (UCP030365)
bna-miR156c	BnaC05g33250D	F-box family protein
bna-miR156c	BnaC05g33280D	F-box and associated interaction domains-containing protein
bna-miR156c	BnaC05g50050D	Protein kinase superfamily protein
bna-miR156c	BnaC06g33560D	MADS-box transcription factor family protein
bna-miR156c	BnaC07g13410D	2-oxoglutarate (2OG) and Fe(II)-dependent oxygenase superfamily protein
bna-miR156c	BnaC07g43050D	ARM repeat superfamily protein
bna-miR156c	BnaC08g23390D	TWISTED DWARF 1 (TWD1)
bna-miR156c	BnaC08g42760D	RNA-directed DNA polymerase (reverse transcriptase)-related family protein
bna-miR156c	BnaCnng05970D	zinc knuckle (CCHC-type) family protein
bna-miR156d	BnaC03g57620D	squamosa promoter binding protein-like 10 (SPL10)
bna-miR156d	BnaC04g02520D	squamosa promoter binding protein-like 9 (SPL9)
bna-miR156d	BnaA01g26400D	BEST Arabidopsis thaliana protein match is: Putative endonuclease or glycosyl hydrolase (TAIR:AT3G62200.1)
bna-miR156d	BnaA01g29520D	Chaperone DnaJ-domain superfamily protein
bna-miR156d	BnaC04g23930D	squamosa promoter binding protein-like 15 (SPL15)
bna-miR156d	BnaC04g25690D	alpha/beta-Hydrolases superfamily protein
bna-miR156d	BnaC04g33560D	RNA-binding CRS1 / YhbY (CRM) domain protein
bna-miR156d	BnaA02g14580D	Squamosa promoter-binding protein-like (SBP domain) transcription factor family protein
bna-miR156d	BnaC04g48150D	squamosa promoter binding protein-like 9 (SPL9)
bna-miR156d	BnaA03g05920D	Vps51/Vps67 family (components of vesicular transport) protein
bna-miR156d	BnaC05g21270D	squamosa promoter-like 11 (SPL11)
bna-miR156d	BnaC05g21280D	squamosa promoter binding protein-like 10 (SPL10)
bna-miR156d	BnaA03g13580D	Squamosa promoter-binding protein-like (SBP domain) transcription factor family protein
bna-miR156d	BnaA03g14390D	16:0delta9 desaturase 2 (DS2)
bna-miR156d	BnaA03g33000D	Cysteine/Histidine-rich C1 domain family protein
bna-miR156d	BnaA03g33010D	Cysteine/Histidine-rich C1 domain family protein
bna-miR156d	BnaC06g16200D	squamosa promoter binding protein-like 15 (SPL15)
bna-miR156d	BnaC06g17970D	unknown protein
bna-miR156d	BnaA04g12140D	RNA-binding CRS1 / YhbY (CRM) domain protein
bna-miR156d	BnaA04g24340D	squamosa promoter binding protein-like 9 (SPL9)
bna-miR156d	BnaC07g11380D	squamosa promoter-like 11 (SPL11)
bna-miR156d	BnaC07g11390D	squamosa promoter binding protein-like 10 (SPL10)
bna-miR156d	BnaA05g02680D	squamosa promoter binding protein-like 9 (SPL9)
bna-miR156d	BnaC07g17030D	squamosa promoter binding protein-like 2 (SPL2)
bna-miR156d	BnaA06g20090D	ARID/BRIGHT DNA-binding domain-containing protein
bna-miR156d	BnaA06g22970D	amino acid permease 4 (AAP4)
bna-miR156d	BnaC08g37730D	ATPase E1-E2 type family protein / haloacid dehalogenase-like hydrolase family protein
bna-miR156d	BnaA06g36780D	squamosa promoter binding protein-like 2 (SPL2)
bna-miR156d	BnaA07g08830D	squamosa promoter binding protein-like 10 (SPL10)
bna-miR156d	BnaA07g08840D	squamosa promoter-like 11 (SPL11)
bna-miR156d	BnaC09g17430D	squamosa promoter binding protein-like 2 (SPL2)
bna-miR156d	BnaA07g17550D	squamosa promoter binding protein-like 15 (SPL15)
bna-miR156d	BnaC09g27080D	Squamosa promoter-binding protein-like (SBP domain) transcription factor family protein
bna-miR156d	BnaA07g27730D	Squamosa promoter-binding protein-like (SBP domain) transcription factor family protein
bna-miR156d	BnaC09g41510D	Vps51/Vps67 family (components of vesicular transport) protein
bna-miR156d	BnaA04g27550D	squamosa promoter binding protein-like 15 (SPL15)
bna-miR156d	BnaA09g16340D	squamosa promoter binding protein-like 2 (SPL2)
bna-miR156d	BnaA09g27960D	squamosa promoter-like 11 (SPL11)
bna-miR156d	BnaA09g34750D	F-box/RNI-like/FBD-like domains-containing protein
bna-miR156d	BnaA09g34830D	ABC-2 type transporter family protein
bna-miR156d	BnaA09g44980D	ATPase E1-E2 type family protein / haloacid dehalogenase-like hydrolase family protein
bna-miR156d	BnaAnng02100D	transparent testa 1 (TT1)
bna-miR156d	BnaA10g09930D	Concanavalin A-like lectin protein kinase family protein
bna-miR156d	BnaA10g10680D	F-box/RNI-like/FBD-like domains-containing protein
bna-miR156d	BnaA10g18020D	Vps51/Vps67 family (components of vesicular transport) protein
bna-miR156d	BnaAnng25050D	squamosa promoter binding protein-like 10 (SPL10)
bna-miR156d	BnaCnng08000D	unknown protein
bna-miR156d	BnaC01g13070D	RNA-directed DNA polymerase (reverse transcriptase)-related family protein
bna-miR156d	BnaCnng15430D	F-box/RNI-like/FBD-like domains-containing protein
bna-miR156d	BnaC02g08360D	inosine-uridine preferring nucleoside hydrolase family protein
bna-miR156d	BnaC02g13660D	unknown protein
bna-miR156d	BnaC02g14000D	Squamosa promoter-binding protein-like (SBP domain) transcription factor family protein
bna-miR156d	BnaC02g14700D	unknown protein
bna-miR156d	BnaCnng61400D	Squamosa promoter-binding protein-like (SBP domain) transcription factor family protein
bna-miR156d	BnaC02g19100D	Squamosa promoter-binding protein-like (SBP domain) transcription factor family protein
bna-miR156d	BnaC03g03160D	unknown protein
bna-miR156d	BnaC03g07680D	Vps51/Vps67 family (components of vesicular transport) protein
bna-miR156d	BnaC03g12060D	UDP-glucuronic acid decarboxylase 3 (UXS3)
bna-miR156d	BnaC03g16490D	Squamosa promoter-binding protein-like (SBP domain) transcription factor family protein
bna-miR156d	BnaC03g17450D	16:0delta9 desaturase 2 (DS2)
bna-miR156d	BnaC03g27870D	Squamosa promoter-binding protein-like (SBP domain) transcription factor family protein
bna-miR156d	BnaC03g50500D	amino acid permease 4 (AAP4)
bna-miR156d	BnaA02g01710D	unknown protein
bna-miR156d	BnaA02g22590D	tetraacyldisaccharide 4'-kinase family protein
bna-miR156d	BnaA03g00060D	unknown protein
bna-miR156d	BnaA03g08040D	Pectin lyase-like superfamily protein
bna-miR156d	BnaA03g19060D	Major facilitator superfamily protein
bna-miR156d	BnaA03g20220D	RNA-binding (RRM/RBD/RNP motifs) family protein
bna-miR156d	BnaA03g40160D	TIMING OF CAB EXPRESSION 1 (TOC1)
bna-miR156d	BnaA03g59160D	unknown protein
bna-miR156d	BnaA04g11320D	cytochrome P450, family 705, subfamily A, polypeptide 15 (CYP705A15)
bna-miR156d	BnaA04g12990D	SHORT VEGETATIVE PHASE (SVP)
bna-miR156d	BnaA04g20880D	FASCICLIN-like arabinogalactan protein 16 precursor (FLA16)
bna-miR156d	BnaA04g27060D	Pollen Ole e 1 allergen and extensin family protein
bna-miR156d	BnaA05g19070D	cytochrome P450, family 705, subfamily A, polypeptide 32 (CYP705A32)
bna-miR156d	BnaA06g32270D	Polynucleotidyl transferase, ribonuclease H-like superfamily protein
bna-miR156d	BnaA06g37370D	regulatory particle non-ATPase 10 (RPN10)
bna-miR156d	BnaA07g20080D	Tudor/PWWP/MBT superfamily protein
bna-miR156d	BnaA07g29430D	Protein of unknown function (DUF579)
bna-miR156d	BnaA07g35810D	Cystathionine beta-synthase (CBS) family protein
bna-miR156d	BnaA08g12780D	fatty acid desaturase 6 (FAD6)
bna-miR156d	BnaA08g28010D	Pectin lyase-like superfamily protein
bna-miR156d	BnaA09g13330D	ERD (early-responsive to dehydration stress) family protein
bna-miR156d	BnaA09g19270D	unknown protein
bna-miR156d	BnaA09g33440D	UDP-glucosyl transferase 73C7 (UGT73C7)
bna-miR156d	BnaA09g42480D	SHORT VEGETATIVE PHASE (SVP)
bna-miR156d	BnaA09g55950D	Galactose oxidase/kelch repeat superfamily protein
bna-miR156d	BnaA10g00180D	unknown protein
bna-miR156d	BnaA10g19330D	alpha/beta-Hydrolases superfamily protein
bna-miR156d	BnaAnng03450D	Phototropic-responsive NPH3 family protein
bna-miR156d	BnaAnng15680D	Polynucleotidyl transferase, ribonuclease H-like superfamily protein
bna-miR156d	BnaAnng16880D	unknown protein
bna-miR156d	BnaAnng19160D	unknown protein
bna-miR156d	BnaC01g23990D	Phototropic-responsive NPH3 family protein
bna-miR156d	BnaC02g00600D	FUNCTIONS IN: molecular_function unknown
bna-miR156d	BnaC02g20650D	Protein of unknown function (DUF579)
bna-miR156d	BnaC02g48750D	unknown protein
bna-miR156d	BnaC03g09580D	RNA-binding (RRM/RBD/RNP motifs) family protein
bna-miR156d	BnaC03g22680D	Major facilitator superfamily protein
bna-miR156d	BnaC03g30480D	Ubiquitin-like superfamily protein
bna-miR156d	BnaC03g41420D	cytochrome P450, family 705, subfamily A, polypeptide 15 (CYP705A15)
bna-miR156d	BnaC03g50000D	dentin sialophosphoprotein-related
bna-miR156d	BnaC03g67820D	fatty acid desaturase 6 (FAD6)
bna-miR156d	BnaC04g18260D	FUNCTIONS IN: molecular_function unknown
bna-miR156d	BnaC04g20690D	ATPase E1-E2 type family protein / haloacid dehalogenase-like hydrolase family protein
bna-miR156d	BnaC04g35060D	SHORT VEGETATIVE PHASE (SVP)
bna-miR156d	BnaC04g43940D	unknown protein
bna-miR156d	BnaC04g44840D	FASCICLIN-like arabinogalactan protein 16 precursor (FLA16)
bna-miR156d	BnaC04g51200D	Pollen Ole e 1 allergen and extensin family protein
bna-miR156d	BnaC05g00250D	unknown protein
bna-miR156d	BnaC05g32390D	cytochrome P450, family 705, subfamily A, polypeptide 19 (CYP705A19)
bna-miR156d	BnaC05g33490D	Plant protein of unknown function (DUF869)
bna-miR156d	BnaC06g13580D	Protein kinase superfamily protein
bna-miR156d	BnaC06g19530D	Tudor/PWWP/MBT superfamily protein
bna-miR156d	BnaC06g24830D	Ribosomal protein L7/L12, oligomerisation
bna-miR156d	BnaC06g30400D	SIK1
bna-miR156d	BnaC06g32630D	Protein of unknown function (DUF579)
bna-miR156d	BnaC07g02440D	unknown protein
bna-miR156d	BnaC07g44390D	EXECUTER1 (EX1)
bna-miR156d	BnaC08g00880D	Pectin lyase-like superfamily protein
bna-miR156d	BnaC08g24260D	UDP-glucosyl transferase 73C7 (UGT73C7)
bna-miR156d	BnaC08g40990D	INVOLVED IN: defense response
bna-miR156d	BnaC09g05250D	TIMING OF CAB EXPRESSION 1 (TOC1)
bna-miR156d	BnaC09g35570D	Ribonuclease H-like superfamily protein
bna-miR156d	BnaC09g42000D	Polynucleotidyl transferase, ribonuclease H-like superfamily protein
bna-miR156d	BnaC09g43100D	alpha/beta-Hydrolases superfamily protein
bna-miR156d	BnaCnng05970D	zinc knuckle (CCHC-type) family protein
bna-miR156d	BnaCnng18680D	GASSHO1 (GSO1)
bna-miR156d	BnaCnng21850D	Sec14p-like phosphatidylinositol transfer family protein
bna-miR156d	BnaCnng42860D	nicotinate phosphoribosyltransferase 2 (NAPRT2)
bna-miR156d	BnaCnng43250D	TIMING OF CAB EXPRESSION 1 (TOC1)
bna-miR156d	BnaCnng44090D	unknown protein
bna-miR156d	BnaCnng59680D	COP1-interactive protein 1 (CIP1)
bna-miR156d	BnaUnng00530D	cytochrome P450, family 705, subfamily A, polypeptide 15 (CYP705A15)
bna-miR156e	BnaC03g57620D	squamosa promoter binding protein-like 10 (SPL10)
bna-miR156e	BnaC04g02520D	squamosa promoter binding protein-like 9 (SPL9)
bna-miR156e	BnaA01g26400D	BEST Arabidopsis thaliana protein match is: Putative endonuclease or glycosyl hydrolase (TAIR:AT3G62200.1)
bna-miR156e	BnaA01g29520D	Chaperone DnaJ-domain superfamily protein
bna-miR156e	BnaC04g23930D	squamosa promoter binding protein-like 15 (SPL15)
bna-miR156e	BnaC04g25690D	alpha/beta-Hydrolases superfamily protein
bna-miR156e	BnaC04g33560D	RNA-binding CRS1 / YhbY (CRM) domain protein
bna-miR156e	BnaA02g14580D	Squamosa promoter-binding protein-like (SBP domain) transcription factor family protein
bna-miR156e	BnaC04g48150D	squamosa promoter binding protein-like 9 (SPL9)
bna-miR156e	BnaA03g05920D	Vps51/Vps67 family (components of vesicular transport) protein
bna-miR156e	BnaC05g21270D	squamosa promoter-like 11 (SPL11)
bna-miR156e	BnaC05g21280D	squamosa promoter binding protein-like 10 (SPL10)
bna-miR156e	BnaA03g13580D	Squamosa promoter-binding protein-like (SBP domain) transcription factor family protein
bna-miR156e	BnaA03g14390D	16:0delta9 desaturase 2 (DS2)
bna-miR156e	BnaA03g33000D	Cysteine/Histidine-rich C1 domain family protein
bna-miR156e	BnaA03g33010D	Cysteine/Histidine-rich C1 domain family protein
bna-miR156e	BnaC06g16200D	squamosa promoter binding protein-like 15 (SPL15)
bna-miR156e	BnaC06g17970D	unknown protein
bna-miR156e	BnaA04g12140D	RNA-binding CRS1 / YhbY (CRM) domain protein
bna-miR156e	BnaA04g24340D	squamosa promoter binding protein-like 9 (SPL9)
bna-miR156e	BnaC07g11380D	squamosa promoter-like 11 (SPL11)
bna-miR156e	BnaC07g11390D	squamosa promoter binding protein-like 10 (SPL10)
bna-miR156e	BnaA05g02680D	squamosa promoter binding protein-like 9 (SPL9)
bna-miR156e	BnaC07g17030D	squamosa promoter binding protein-like 2 (SPL2)
bna-miR156e	BnaA06g20090D	ARID/BRIGHT DNA-binding domain-containing protein
bna-miR156e	BnaA06g22970D	amino acid permease 4 (AAP4)
bna-miR156e	BnaC08g37730D	ATPase E1-E2 type family protein / haloacid dehalogenase-like hydrolase family protein
bna-miR156e	BnaA06g36780D	squamosa promoter binding protein-like 2 (SPL2)
bna-miR156e	BnaA07g08830D	squamosa promoter binding protein-like 10 (SPL10)
bna-miR156e	BnaA07g08840D	squamosa promoter-like 11 (SPL11)
bna-miR156e	BnaA07g17550D	squamosa promoter binding protein-like 15 (SPL15)
bna-miR156e	BnaC09g17430D	squamosa promoter binding protein-like 2 (SPL2)
bna-miR156e	BnaC09g27080D	Squamosa promoter-binding protein-like (SBP domain) transcription factor family protein
bna-miR156e	BnaA07g27730D	Squamosa promoter-binding protein-like (SBP domain) transcription factor family protein
bna-miR156e	BnaC09g41510D	Vps51/Vps67 family (components of vesicular transport) protein
bna-miR156e	BnaA04g27550D	squamosa promoter binding protein-like 15 (SPL15)
bna-miR156e	BnaA09g16340D	squamosa promoter binding protein-like 2 (SPL2)
bna-miR156e	BnaA09g27960D	squamosa promoter-like 11 (SPL11)
bna-miR156e	BnaA09g34750D	F-box/RNI-like/FBD-like domains-containing protein
bna-miR156e	BnaA09g34830D	ABC-2 type transporter family protein
bna-miR156e	BnaA09g44980D	ATPase E1-E2 type family protein / haloacid dehalogenase-like hydrolase family protein
bna-miR156e	BnaAnng02100D	transparent testa 1 (TT1)
bna-miR156e	BnaA10g09930D	Concanavalin A-like lectin protein kinase family protein
bna-miR156e	BnaA10g10680D	F-box/RNI-like/FBD-like domains-containing protein
bna-miR156e	BnaA10g18020D	Vps51/Vps67 family (components of vesicular transport) protein
bna-miR156e	BnaAnng25050D	squamosa promoter binding protein-like 10 (SPL10)
bna-miR156e	BnaCnng08000D	unknown protein
bna-miR156e	BnaC01g13070D	RNA-directed DNA polymerase (reverse transcriptase)-related family protein
bna-miR156e	BnaCnng15430D	F-box/RNI-like/FBD-like domains-containing protein
bna-miR156e	BnaC02g08360D	inosine-uridine preferring nucleoside hydrolase family protein
bna-miR156e	BnaC02g13660D	unknown protein
bna-miR156e	BnaC02g14000D	Squamosa promoter-binding protein-like (SBP domain) transcription factor family protein
bna-miR156e	BnaC02g14700D	unknown protein
bna-miR156e	BnaCnng61400D	Squamosa promoter-binding protein-like (SBP domain) transcription factor family protein
bna-miR156e	BnaC02g19100D	Squamosa promoter-binding protein-like (SBP domain) transcription factor family protein
bna-miR156e	BnaC03g03160D	unknown protein
bna-miR156e	BnaC03g07680D	Vps51/Vps67 family (components of vesicular transport) protein
bna-miR156e	BnaC03g12060D	UDP-glucuronic acid decarboxylase 3 (UXS3)
bna-miR156e	BnaC03g16490D	Squamosa promoter-binding protein-like (SBP domain) transcription factor family protein
bna-miR156e	BnaC03g17450D	16:0delta9 desaturase 2 (DS2)
bna-miR156e	BnaC03g27870D	Squamosa promoter-binding protein-like (SBP domain) transcription factor family protein
bna-miR156e	BnaC03g50500D	amino acid permease 4 (AAP4)
bna-miR156e	BnaA02g01710D	unknown protein
bna-miR156e	BnaA02g22590D	tetraacyldisaccharide 4'-kinase family protein
bna-miR156e	BnaA03g00060D	unknown protein
bna-miR156e	BnaA03g08040D	Pectin lyase-like superfamily protein
bna-miR156e	BnaA03g19060D	Major facilitator superfamily protein
bna-miR156e	BnaA03g20220D	RNA-binding (RRM/RBD/RNP motifs) family protein
bna-miR156e	BnaA03g40160D	TIMING OF CAB EXPRESSION 1 (TOC1)
bna-miR156e	BnaA03g59160D	unknown protein
bna-miR156e	BnaA04g11320D	cytochrome P450, family 705, subfamily A, polypeptide 15 (CYP705A15)
bna-miR156e	BnaA04g12990D	SHORT VEGETATIVE PHASE (SVP)
bna-miR156e	BnaA04g20880D	FASCICLIN-like arabinogalactan protein 16 precursor (FLA16)
bna-miR156e	BnaA04g27060D	Pollen Ole e 1 allergen and extensin family protein
bna-miR156e	BnaA05g19070D	cytochrome P450, family 705, subfamily A, polypeptide 32 (CYP705A32)
bna-miR156e	BnaA06g32270D	Polynucleotidyl transferase, ribonuclease H-like superfamily protein
bna-miR156e	BnaA06g37370D	regulatory particle non-ATPase 10 (RPN10)
bna-miR156e	BnaA07g20080D	Tudor/PWWP/MBT superfamily protein
bna-miR156e	BnaA07g29430D	Protein of unknown function (DUF579)
bna-miR156e	BnaA07g35810D	Cystathionine beta-synthase (CBS) family protein
bna-miR156e	BnaA08g12780D	fatty acid desaturase 6 (FAD6)
bna-miR156e	BnaA08g28010D	Pectin lyase-like superfamily protein
bna-miR156e	BnaA09g13330D	ERD (early-responsive to dehydration stress) family protein
bna-miR156e	BnaA09g19270D	unknown protein
bna-miR156e	BnaA09g33440D	UDP-glucosyl transferase 73C7 (UGT73C7)
bna-miR156e	BnaA09g42480D	SHORT VEGETATIVE PHASE (SVP)
bna-miR156e	BnaA09g55950D	Galactose oxidase/kelch repeat superfamily protein
bna-miR156e	BnaA10g00180D	unknown protein
bna-miR156e	BnaA10g19330D	alpha/beta-Hydrolases superfamily protein
bna-miR156e	BnaAnng03450D	Phototropic-responsive NPH3 family protein
bna-miR156e	BnaAnng15680D	Polynucleotidyl transferase, ribonuclease H-like superfamily protein
bna-miR156e	BnaAnng16880D	unknown protein
bna-miR156e	BnaAnng19160D	unknown protein
bna-miR156e	BnaC01g23990D	Phototropic-responsive NPH3 family protein
bna-miR156e	BnaC02g00600D	FUNCTIONS IN: molecular_function unknown
bna-miR156e	BnaC02g20650D	Protein of unknown function (DUF579)
bna-miR156e	BnaC02g48750D	unknown protein
bna-miR156e	BnaC03g09580D	RNA-binding (RRM/RBD/RNP motifs) family protein
bna-miR156e	BnaC03g22680D	Major facilitator superfamily protein
bna-miR156e	BnaC03g30480D	Ubiquitin-like superfamily protein
bna-miR156e	BnaC03g41420D	cytochrome P450, family 705, subfamily A, polypeptide 15 (CYP705A15)
bna-miR156e	BnaC03g50000D	dentin sialophosphoprotein-related
bna-miR156e	BnaC03g67820D	fatty acid desaturase 6 (FAD6)
bna-miR156e	BnaC04g18260D	FUNCTIONS IN: molecular_function unknown
bna-miR156e	BnaC04g20690D	ATPase E1-E2 type family protein / haloacid dehalogenase-like hydrolase family protein
bna-miR156e	BnaC04g35060D	SHORT VEGETATIVE PHASE (SVP)
bna-miR156e	BnaC04g43940D	unknown protein
bna-miR156e	BnaC04g44840D	FASCICLIN-like arabinogalactan protein 16 precursor (FLA16)
bna-miR156e	BnaC04g51200D	Pollen Ole e 1 allergen and extensin family protein
bna-miR156e	BnaC05g00250D	unknown protein
bna-miR156e	BnaC05g32390D	cytochrome P450, family 705, subfamily A, polypeptide 19 (CYP705A19)
bna-miR156e	BnaC05g33490D	Plant protein of unknown function (DUF869)
bna-miR156e	BnaC06g13580D	Protein kinase superfamily protein
bna-miR156e	BnaC06g19530D	Tudor/PWWP/MBT superfamily protein
bna-miR156e	BnaC06g24830D	Ribosomal protein L7/L12, oligomerisation
bna-miR156e	BnaC06g30400D	SIK1
bna-miR156e	BnaC06g32630D	Protein of unknown function (DUF579)
bna-miR156e	BnaC07g02440D	unknown protein
bna-miR156e	BnaC07g44390D	EXECUTER1 (EX1)
bna-miR156e	BnaC08g00880D	Pectin lyase-like superfamily protein
bna-miR156e	BnaC08g24260D	UDP-glucosyl transferase 73C7 (UGT73C7)
bna-miR156e	BnaC08g40990D	INVOLVED IN: defense response
bna-miR156e	BnaC09g05250D	TIMING OF CAB EXPRESSION 1 (TOC1)
bna-miR156e	BnaC09g35570D	Ribonuclease H-like superfamily protein
bna-miR156e	BnaC09g42000D	Polynucleotidyl transferase, ribonuclease H-like superfamily protein
bna-miR156e	BnaC09g43100D	alpha/beta-Hydrolases superfamily protein
bna-miR156e	BnaCnng05970D	zinc knuckle (CCHC-type) family protein
bna-miR156e	BnaCnng18680D	GASSHO1 (GSO1)
bna-miR156e	BnaCnng21850D	Sec14p-like phosphatidylinositol transfer family protein
bna-miR156e	BnaCnng42860D	nicotinate phosphoribosyltransferase 2 (NAPRT2)
bna-miR156e	BnaCnng43250D	TIMING OF CAB EXPRESSION 1 (TOC1)
bna-miR156e	BnaCnng44090D	unknown protein
bna-miR156e	BnaCnng59680D	COP1-interactive protein 1 (CIP1)
bna-miR156e	BnaUnng00530D	cytochrome P450, family 705, subfamily A, polypeptide 15 (CYP705A15)
bna-miR156f	BnaC03g57620D	squamosa promoter binding protein-like 10 (SPL10)
bna-miR156f	BnaC04g02520D	squamosa promoter binding protein-like 9 (SPL9)
bna-miR156f	BnaA01g26400D	BEST Arabidopsis thaliana protein match is: Putative endonuclease or glycosyl hydrolase (TAIR:AT3G62200.1)
bna-miR156f	BnaA01g29520D	Chaperone DnaJ-domain superfamily protein
bna-miR156f	BnaC04g23930D	squamosa promoter binding protein-like 15 (SPL15)
bna-miR156f	BnaC04g25690D	alpha/beta-Hydrolases superfamily protein
bna-miR156f	BnaC04g33560D	RNA-binding CRS1 / YhbY (CRM) domain protein
bna-miR156f	BnaA02g14580D	Squamosa promoter-binding protein-like (SBP domain) transcription factor family protein
bna-miR156f	BnaC04g48150D	squamosa promoter binding protein-like 9 (SPL9)
bna-miR156f	BnaA03g05920D	Vps51/Vps67 family (components of vesicular transport) protein
bna-miR156f	BnaC05g21270D	squamosa promoter-like 11 (SPL11)
bna-miR156f	BnaC05g21280D	squamosa promoter binding protein-like 10 (SPL10)
bna-miR156f	BnaA03g13580D	Squamosa promoter-binding protein-like (SBP domain) transcription factor family protein
bna-miR156f	BnaA03g14390D	16:0delta9 desaturase 2 (DS2)
bna-miR156f	BnaA03g33000D	Cysteine/Histidine-rich C1 domain family protein
bna-miR156f	BnaA03g33010D	Cysteine/Histidine-rich C1 domain family protein
bna-miR156f	BnaC06g16200D	squamosa promoter binding protein-like 15 (SPL15)
bna-miR156f	BnaC06g17970D	unknown protein
bna-miR156f	BnaA04g12140D	RNA-binding CRS1 / YhbY (CRM) domain protein
bna-miR156f	BnaA04g24340D	squamosa promoter binding protein-like 9 (SPL9)
bna-miR156f	BnaC07g11380D	squamosa promoter-like 11 (SPL11)
bna-miR156f	BnaC07g11390D	squamosa promoter binding protein-like 10 (SPL10)
bna-miR156f	BnaA05g02680D	squamosa promoter binding protein-like 9 (SPL9)
bna-miR156f	BnaC07g17030D	squamosa promoter binding protein-like 2 (SPL2)
bna-miR156f	BnaA06g20090D	ARID/BRIGHT DNA-binding domain-containing protein
bna-miR156f	BnaA06g22970D	amino acid permease 4 (AAP4)
bna-miR156f	BnaC08g37730D	ATPase E1-E2 type family protein / haloacid dehalogenase-like hydrolase family protein
bna-miR156f	BnaA06g36780D	squamosa promoter binding protein-like 2 (SPL2)
bna-miR156f	BnaA07g08830D	squamosa promoter binding protein-like 10 (SPL10)
bna-miR156f	BnaA07g08840D	squamosa promoter-like 11 (SPL11)
bna-miR156f	BnaA07g17550D	squamosa promoter binding protein-like 15 (SPL15)
bna-miR156f	BnaC09g17430D	squamosa promoter binding protein-like 2 (SPL2)
bna-miR156f	BnaC09g27080D	Squamosa promoter-binding protein-like (SBP domain) transcription factor family protein
bna-miR156f	BnaA07g27730D	Squamosa promoter-binding protein-like (SBP domain) transcription factor family protein
bna-miR156f	BnaC09g41510D	Vps51/Vps67 family (components of vesicular transport) protein
bna-miR156f	BnaA04g27550D	squamosa promoter binding protein-like 15 (SPL15)
bna-miR156f	BnaA09g16340D	squamosa promoter binding protein-like 2 (SPL2)
bna-miR156f	BnaA09g27960D	squamosa promoter-like 11 (SPL11)
bna-miR156f	BnaA09g34750D	F-box/RNI-like/FBD-like domains-containing protein
bna-miR156f	BnaA09g34830D	ABC-2 type transporter family protein
bna-miR156f	BnaA09g44980D	ATPase E1-E2 type family protein / haloacid dehalogenase-like hydrolase family protein
bna-miR156f	BnaAnng02100D	transparent testa 1 (TT1)
bna-miR156f	BnaA10g09930D	Concanavalin A-like lectin protein kinase family protein
bna-miR156f	BnaA10g10680D	F-box/RNI-like/FBD-like domains-containing protein
bna-miR156f	BnaA10g18020D	Vps51/Vps67 family (components of vesicular transport) protein
bna-miR156f	BnaAnng25050D	squamosa promoter binding protein-like 10 (SPL10)
bna-miR156f	BnaCnng08000D	unknown protein
bna-miR156f	BnaC01g13070D	RNA-directed DNA polymerase (reverse transcriptase)-related family protein
bna-miR156f	BnaCnng15430D	F-box/RNI-like/FBD-like domains-containing protein
bna-miR156f	BnaC02g08360D	inosine-uridine preferring nucleoside hydrolase family protein
bna-miR156f	BnaC02g13660D	unknown protein
bna-miR156f	BnaC02g14000D	Squamosa promoter-binding protein-like (SBP domain) transcription factor family protein
bna-miR156f	BnaC02g14700D	unknown protein
bna-miR156f	BnaCnng61400D	Squamosa promoter-binding protein-like (SBP domain) transcription factor family protein
bna-miR156f	BnaC02g19100D	Squamosa promoter-binding protein-like (SBP domain) transcription factor family protein
bna-miR156f	BnaC03g03160D	unknown protein
bna-miR156f	BnaC03g07680D	Vps51/Vps67 family (components of vesicular transport) protein
bna-miR156f	BnaC03g12060D	UDP-glucuronic acid decarboxylase 3 (UXS3)
bna-miR156f	BnaC03g16490D	Squamosa promoter-binding protein-like (SBP domain) transcription factor family protein
bna-miR156f	BnaC03g17450D	16:0delta9 desaturase 2 (DS2)
bna-miR156f	BnaC03g27870D	Squamosa promoter-binding protein-like (SBP domain) transcription factor family protein
bna-miR156f	BnaC03g50500D	amino acid permease 4 (AAP4)
bna-miR156f	BnaA02g01710D	unknown protein
bna-miR156f	BnaA02g22590D	tetraacyldisaccharide 4'-kinase family protein
bna-miR156f	BnaA03g00060D	unknown protein
bna-miR156f	BnaA03g08040D	Pectin lyase-like superfamily protein
bna-miR156f	BnaA03g19060D	Major facilitator superfamily protein
bna-miR156f	BnaA03g20220D	RNA-binding (RRM/RBD/RNP motifs) family protein
bna-miR156f	BnaA03g40160D	TIMING OF CAB EXPRESSION 1 (TOC1)
bna-miR156f	BnaA03g59160D	unknown protein
bna-miR156f	BnaA04g11320D	cytochrome P450, family 705, subfamily A, polypeptide 15 (CYP705A15)
bna-miR156f	BnaA04g12990D	SHORT VEGETATIVE PHASE (SVP)
bna-miR156f	BnaA04g20880D	FASCICLIN-like arabinogalactan protein 16 precursor (FLA16)
bna-miR156f	BnaA04g27060D	Pollen Ole e 1 allergen and extensin family protein
bna-miR156f	BnaA05g19070D	cytochrome P450, family 705, subfamily A, polypeptide 32 (CYP705A32)
bna-miR156f	BnaA06g32270D	Polynucleotidyl transferase, ribonuclease H-like superfamily protein
bna-miR156f	BnaA06g37370D	regulatory particle non-ATPase 10 (RPN10)
bna-miR156f	BnaA07g20080D	Tudor/PWWP/MBT superfamily protein
bna-miR156f	BnaA07g29430D	Protein of unknown function (DUF579)
bna-miR156f	BnaA07g35810D	Cystathionine beta-synthase (CBS) family protein
bna-miR156f	BnaA08g12780D	fatty acid desaturase 6 (FAD6)
bna-miR156f	BnaA08g28010D	Pectin lyase-like superfamily protein
bna-miR156f	BnaA09g13330D	ERD (early-responsive to dehydration stress) family protein
bna-miR156f	BnaA09g19270D	unknown protein
bna-miR156f	BnaA09g33440D	UDP-glucosyl transferase 73C7 (UGT73C7)
bna-miR156f	BnaA09g42480D	SHORT VEGETATIVE PHASE (SVP)
bna-miR156f	BnaA09g55950D	Galactose oxidase/kelch repeat superfamily protein
bna-miR156f	BnaA10g00180D	unknown protein
bna-miR156f	BnaA10g19330D	alpha/beta-Hydrolases superfamily protein
bna-miR156f	BnaAnng03450D	Phototropic-responsive NPH3 family protein
bna-miR156f	BnaAnng15680D	Polynucleotidyl transferase, ribonuclease H-like superfamily protein
bna-miR156f	BnaAnng16880D	unknown protein
bna-miR156f	BnaAnng19160D	unknown protein
bna-miR156f	BnaC01g23990D	Phototropic-responsive NPH3 family protein
bna-miR156f	BnaC02g00600D	FUNCTIONS IN: molecular_function unknown
bna-miR156f	BnaC02g20650D	Protein of unknown function (DUF579)
bna-miR156f	BnaC02g48750D	unknown protein
bna-miR156f	BnaC03g09580D	RNA-binding (RRM/RBD/RNP motifs) family protein
bna-miR156f	BnaC03g22680D	Major facilitator superfamily protein
bna-miR156f	BnaC03g30480D	Ubiquitin-like superfamily protein
bna-miR156f	BnaC03g41420D	cytochrome P450, family 705, subfamily A, polypeptide 15 (CYP705A15)
bna-miR156f	BnaC03g50000D	dentin sialophosphoprotein-related
bna-miR156f	BnaC03g67820D	fatty acid desaturase 6 (FAD6)
bna-miR156f	BnaC04g18260D	FUNCTIONS IN: molecular_function unknown
bna-miR156f	BnaC04g20690D	ATPase E1-E2 type family protein / haloacid dehalogenase-like hydrolase family protein
bna-miR156f	BnaC04g35060D	SHORT VEGETATIVE PHASE (SVP)
bna-miR156f	BnaC04g43940D	unknown protein
bna-miR156f	BnaC04g44840D	FASCICLIN-like arabinogalactan protein 16 precursor (FLA16)
bna-miR156f	BnaC04g51200D	Pollen Ole e 1 allergen and extensin family protein
bna-miR156f	BnaC05g00250D	unknown protein
bna-miR156f	BnaC05g32390D	cytochrome P450, family 705, subfamily A, polypeptide 19 (CYP705A19)
bna-miR156f	BnaC05g33490D	Plant protein of unknown function (DUF869)
bna-miR156f	BnaC06g13580D	Protein kinase superfamily protein
bna-miR156f	BnaC06g19530D	Tudor/PWWP/MBT superfamily protein
bna-miR156f	BnaC06g24830D	Ribosomal protein L7/L12, oligomerisation
bna-miR156f	BnaC06g30400D	SIK1
bna-miR156f	BnaC06g32630D	Protein of unknown function (DUF579)
bna-miR156f	BnaC07g02440D	unknown protein
bna-miR156f	BnaC07g44390D	EXECUTER1 (EX1)
bna-miR156f	BnaC08g00880D	Pectin lyase-like superfamily protein
bna-miR156f	BnaC08g24260D	UDP-glucosyl transferase 73C7 (UGT73C7)
bna-miR156f	BnaC08g40990D	INVOLVED IN: defense response
bna-miR156f	BnaC09g05250D	TIMING OF CAB EXPRESSION 1 (TOC1)
bna-miR156f	BnaC09g35570D	Ribonuclease H-like superfamily protein
bna-miR156f	BnaC09g42000D	Polynucleotidyl transferase, ribonuclease H-like superfamily protein
bna-miR156f	BnaC09g43100D	alpha/beta-Hydrolases superfamily protein
bna-miR156f	BnaCnng05970D	zinc knuckle (CCHC-type) family protein
bna-miR156f	BnaCnng18680D	GASSHO1 (GSO1)
bna-miR156f	BnaCnng21850D	Sec14p-like phosphatidylinositol transfer family protein
bna-miR156f	BnaCnng42860D	nicotinate phosphoribosyltransferase 2 (NAPRT2)
bna-miR156f	BnaCnng43250D	TIMING OF CAB EXPRESSION 1 (TOC1)
bna-miR156f	BnaCnng44090D	unknown protein
bna-miR156f	BnaCnng59680D	COP1-interactive protein 1 (CIP1)
bna-miR156f	BnaUnng00530D	cytochrome P450, family 705, subfamily A, polypeptide 15 (CYP705A15)
bna-miR156g	BnaC03g57620D	squamosa promoter binding protein-like 10 (SPL10)
bna-miR156g	BnaC04g02520D	squamosa promoter binding protein-like 9 (SPL9)
bna-miR156g	BnaC04g23930D	squamosa promoter binding protein-like 15 (SPL15)
bna-miR156g	BnaA02g14580D	Squamosa promoter-binding protein-like (SBP domain) transcription factor family protein
bna-miR156g	BnaC04g48150D	squamosa promoter binding protein-like 9 (SPL9)
bna-miR156g	BnaC05g21270D	squamosa promoter-like 11 (SPL11)
bna-miR156g	BnaC05g21280D	squamosa promoter binding protein-like 10 (SPL10)
bna-miR156g	BnaA03g13580D	Squamosa promoter-binding protein-like (SBP domain) transcription factor family protein
bna-miR156g	BnaA03g29890D	glucan synthase-like 10 (GSL10)
bna-miR156g	BnaC06g16200D	squamosa promoter binding protein-like 15 (SPL15)
bna-miR156g	BnaA04g17000D	unknown protein
bna-miR156g	BnaA04g24340D	squamosa promoter binding protein-like 9 (SPL9)
bna-miR156g	BnaC07g11380D	squamosa promoter-like 11 (SPL11)
bna-miR156g	BnaC07g11390D	squamosa promoter binding protein-like 10 (SPL10)
bna-miR156g	BnaA05g02680D	squamosa promoter binding protein-like 9 (SPL9)
bna-miR156g	BnaC07g17030D	squamosa promoter binding protein-like 2 (SPL2)
bna-miR156g	BnaA06g36780D	squamosa promoter binding protein-like 2 (SPL2)
bna-miR156g	BnaA07g08830D	squamosa promoter binding protein-like 10 (SPL10)
bna-miR156g	BnaA07g08840D	squamosa promoter-like 11 (SPL11)
bna-miR156g	BnaA07g17550D	squamosa promoter binding protein-like 15 (SPL15)
bna-miR156g	BnaC09g17430D	squamosa promoter binding protein-like 2 (SPL2)
bna-miR156g	BnaA07g26380D	Ribosomal protein L22p/L17e family protein
bna-miR156g	BnaC09g27080D	Squamosa promoter-binding protein-like (SBP domain) transcription factor family protein
bna-miR156g	BnaA04g27550D	squamosa promoter binding protein-like 15 (SPL15)
bna-miR156g	BnaA09g16340D	squamosa promoter binding protein-like 2 (SPL2)
bna-miR156g	BnaC01g44630D	embryo sac development arrest 1 (EDA1)
bna-miR156g	BnaC01g44740D	F-box and associated interaction domains-containing protein
bna-miR156g	BnaA09g27960D	squamosa promoter-like 11 (SPL11)
bna-miR156g	BnaC05g49700D	Ankyrin repeat family protein
bna-miR156g	BnaC07g49440D	NIMA-related kinase 3 (NEK3)
bna-miR156g	BnaA10g09930D	Concanavalin A-like lectin protein kinase family protein
bna-miR156g	BnaAnng25050D	squamosa promoter binding protein-like 10 (SPL10)
bna-miR156g	BnaCnng30040D	F-box associated ubiquitination effector family protein
bna-miR156g	BnaC02g14000D	Squamosa promoter-binding protein-like (SBP domain) transcription factor family protein
bna-miR156g	BnaC02g19100D	Squamosa promoter-binding protein-like (SBP domain) transcription factor family protein
bna-miR156g	BnaCnng61400D	Squamosa promoter-binding protein-like (SBP domain) transcription factor family protein
bna-miR156g	BnaC03g16490D	Squamosa promoter-binding protein-like (SBP domain) transcription factor family protein
bna-miR156g	BnaC03g27870D	Squamosa promoter-binding protein-like (SBP domain) transcription factor family protein
bna-miR156g	BnaA02g17670D	12-oxophytodienoate reductase 1 (OPR1)
bna-miR156g	BnaA05g20500D	F-box and associated interaction domains-containing protein
bna-miR156g	BnaA06g12510D	Protein kinase superfamily protein
bna-miR156g	BnaA09g45020D	MADS-box transcription factor family protein
bna-miR156g	BnaC02g10090D	RNA-directed DNA polymerase (reverse transcriptase)-related family protein
bna-miR156g	BnaC02g24210D	12-oxophytodienoate reductase 1 (OPR1)
bna-miR156g	BnaC03g45030D	oxophytodienoate-reductase 3 (OPR3)
bna-miR156g	BnaC03g55660D	Ribonuclease P protein subunit P38-related
bna-miR156g	BnaC04g47300D	Uncharacterised conserved protein (UCP030365)
bna-miR156g	BnaC05g33250D	F-box family protein
bna-miR156g	BnaC05g33280D	F-box and associated interaction domains-containing protein
bna-miR156g	BnaC05g50050D	Protein kinase superfamily protein
bna-miR156g	BnaC06g33560D	MADS-box transcription factor family protein
bna-miR156g	BnaC07g13410D	2-oxoglutarate (2OG) and Fe(II)-dependent oxygenase superfamily protein
bna-miR156g	BnaC07g43050D	ARM repeat superfamily protein
bna-miR156g	BnaC08g23390D	TWISTED DWARF 1 (TWD1)
bna-miR156g	BnaC08g42760D	RNA-directed DNA polymerase (reverse transcriptase)-related family protein
bna-miR156g	BnaCnng05970D	zinc knuckle (CCHC-type) family protein
bna-miR159	BnaA01g16350D	SPOROCYTELESS (SPL)
bna-miR159	BnaC04g17160D	myb domain protein 81 (MYB81)
bna-miR159	BnaA02g01580D	NO EXINE FORMATION 1 (NEF1)
bna-miR159	BnaA02g09340D	myb domain protein 97 (MYB97)
bna-miR159	BnaC04g43020D	myb domain protein 101 (MYB101)
bna-miR159	BnaA03g11630D	myb domain protein 120 (MYB120)
bna-miR159	BnaC05g24420D	VACUOLAR MORPHOLOGY 3 (VAM3)
bna-miR159	BnaA03g15690D	unknown protein
bna-miR159	BnaA03g22590D	myb domain protein 81 (MYB81)
bna-miR159	BnaA04g18810D	myb domain protein 101 (MYB101)
bna-miR159	BnaA05g27620D	myb domain protein 65 (MYB65)
bna-miR159	BnaA06g13360D	fatty acid biosynthesis 1 (FAB1)
bna-miR159	BnaA06g20460D	actin-12 (ACT12)
bna-miR159	BnaC08g30650D	DUO POLLEN 1 (DUO1)
bna-miR159	BnaA06g28740D	F-box and associated interaction domains-containing protein
bna-miR159	BnaA07g12970D	myb domain protein 81 (MYB81)
bna-miR159	BnaA07g18670D	DUO POLLEN 1 (DUO1)
bna-miR159	BnaC09g31560D	myb domain protein 97 (MYB97)
bna-miR159	BnaC03g71630D	myb domain protein 120 (MYB120)
bna-miR159	BnaC03g75050D	actin-12 (ACT12)
bna-miR159	BnaC06g42760D	DUO POLLEN 1 (DUO1)
bna-miR159	BnaA09g38510D	DUO POLLEN 1 (DUO1)
bna-miR159	BnaAnng23930D	myb domain protein 97 (MYB97)
bna-miR159	BnaAnng27960D	myb domain protein 101 (MYB101)
bna-miR159	BnaCnng06560D	unknown protein
bna-miR159	BnaC01g19500D	SPOROCYTELESS (SPL)
bna-miR159	BnaCnng31260D	myb domain protein 65 (MYB65)
bna-miR159	BnaC02g04700D	NO EXINE FORMATION 1 (NEF1)
bna-miR159	BnaCnng49390D	myb domain protein 65 (MYB65)
bna-miR159	BnaCnng51960D	myb domain protein 101 (MYB101)
bna-miR159	BnaC03g18870D	unknown protein
bna-miR159	BnaC03g26620D	myb domain protein 81 (MYB81)
bna-miR159	BnaA03g00120D	unknown protein
bna-miR159	BnaA03g04840D	myb domain protein 40 (MYB40)
bna-miR159	BnaA08g08400D	zinc transporter 12 precursor (ZIP12)
bna-miR159	BnaA08g17480D	Translation elongation factor EF1B/ribosomal protein S6 family protein
bna-miR159	BnaA09g31800D	zinc transporter 12 precursor (ZIP12)
bna-miR159	BnaA10g17980D	Phosphotyrosine protein phosphatases superfamily protein
bna-miR159	BnaC02g00800D	mitochondrial HSO70 2 (MTHSC70-2)
bna-miR159	BnaC03g06410D	myb domain protein 40 (MYB40)
bna-miR159	BnaC03g38140D	Metallo-hydrolase/oxidoreductase superfamily protein
bna-miR159	BnaC03g71300D	unknown protein
bna-miR159	BnaC06g07700D	hAT transposon superfamily protein
bna-miR159	BnaC08g10950D	zinc transporter 12 precursor (ZIP12)
bna-miR159	BnaC09g42500D	Pentatricopeptide repeat (PPR) superfamily protein
bna-miR159	BnaC09g52050D	Phosphotyrosine protein phosphatases superfamily protein
bna-miR159	BnaUnng00700D	MATE efflux family protein
bna-miR160a	BnaA01g06910D	auxin response factor 16 (ARF16)
bna-miR160a	BnaC04g15900D	auxin response factor 10 (ARF10)
bna-miR160a	BnaA03g49980D	auxin response factor 16 (ARF16)
bna-miR160a	BnaC06g20640D	auxin response factor 17 (ARF17)
bna-miR160a	BnaC06g38360D	auxin response factor 17 (ARF17)
bna-miR160a	BnaC07g42330D	auxin response factor 16 (ARF16)
bna-miR160a	BnaA07g13830D	auxin response factor 10 (ARF10)
bna-miR160a	BnaA07g20790D	auxin response factor 17 (ARF17)
bna-miR160a	BnaA07g33740D	auxin response factor 17 (ARF17)
bna-miR160a	BnaC01g08330D	auxin response factor 16 (ARF16)
bna-miR160a	BnaC01g23210D	CRM family member 3B (CFM3B)
bna-miR160a	BnaA02g11050D	BCL-2-associated athanogene 1 (BAG1)
bna-miR160a	BnaA03g12820D	BCL-2-associated athanogene 1 (BAG1)
bna-miR160a	BnaC02g45010D	BCL-2-associated athanogene 1 (BAG1)
bna-miR160a	BnaCnng57590D	BCL-2-associated athanogene 1 (BAG1)
bna-miR160b	BnaA01g06910D	auxin response factor 16 (ARF16)
bna-miR160b	BnaC04g15900D	auxin response factor 10 (ARF10)
bna-miR160b	BnaA03g49980D	auxin response factor 16 (ARF16)
bna-miR160b	BnaC06g20640D	auxin response factor 17 (ARF17)
bna-miR160b	BnaC06g38360D	auxin response factor 17 (ARF17)
bna-miR160b	BnaC07g42330D	auxin response factor 16 (ARF16)
bna-miR160b	BnaA07g13830D	auxin response factor 10 (ARF10)
bna-miR160b	BnaA07g20790D	auxin response factor 17 (ARF17)
bna-miR160b	BnaA07g33740D	auxin response factor 17 (ARF17)
bna-miR160b	BnaC01g08330D	auxin response factor 16 (ARF16)
bna-miR160b	BnaC01g23210D	CRM family member 3B (CFM3B)
bna-miR160b	BnaA02g11050D	BCL-2-associated athanogene 1 (BAG1)
bna-miR160b	BnaA03g12820D	BCL-2-associated athanogene 1 (BAG1)
bna-miR160b	BnaC02g45010D	BCL-2-associated athanogene 1 (BAG1)
bna-miR160b	BnaCnng57590D	BCL-2-associated athanogene 1 (BAG1)
bna-miR160c	BnaA01g06910D	auxin response factor 16 (ARF16)
bna-miR160c	BnaC04g15900D	auxin response factor 10 (ARF10)
bna-miR160c	BnaA03g49980D	auxin response factor 16 (ARF16)
bna-miR160c	BnaC06g20640D	auxin response factor 17 (ARF17)
bna-miR160c	BnaC06g38360D	auxin response factor 17 (ARF17)
bna-miR160c	BnaC07g42330D	auxin response factor 16 (ARF16)
bna-miR160c	BnaA07g13830D	auxin response factor 10 (ARF10)
bna-miR160c	BnaA07g20790D	auxin response factor 17 (ARF17)
bna-miR160c	BnaA07g33740D	auxin response factor 17 (ARF17)
bna-miR160c	BnaC01g08330D	auxin response factor 16 (ARF16)
bna-miR160c	BnaC01g23210D	CRM family member 3B (CFM3B)
bna-miR160c	BnaA02g11050D	BCL-2-associated athanogene 1 (BAG1)
bna-miR160c	BnaA03g12820D	BCL-2-associated athanogene 1 (BAG1)
bna-miR160c	BnaC02g45010D	BCL-2-associated athanogene 1 (BAG1)
bna-miR160c	BnaCnng57590D	BCL-2-associated athanogene 1 (BAG1)
bna-miR160d	BnaA01g06910D	auxin response factor 16 (ARF16)
bna-miR160d	BnaC04g15900D	auxin response factor 10 (ARF10)
bna-miR160d	BnaA03g49980D	auxin response factor 16 (ARF16)
bna-miR160d	BnaC06g20640D	auxin response factor 17 (ARF17)
bna-miR160d	BnaC06g38360D	auxin response factor 17 (ARF17)
bna-miR160d	BnaC07g42330D	auxin response factor 16 (ARF16)
bna-miR160d	BnaA07g13830D	auxin response factor 10 (ARF10)
bna-miR160d	BnaA07g20790D	auxin response factor 17 (ARF17)
bna-miR160d	BnaA07g33740D	auxin response factor 17 (ARF17)
bna-miR160d	BnaC01g08330D	auxin response factor 16 (ARF16)
bna-miR160d	BnaC01g23210D	CRM family member 3B (CFM3B)
bna-miR160d	BnaA02g11050D	BCL-2-associated athanogene 1 (BAG1)
bna-miR160d	BnaA03g12820D	BCL-2-associated athanogene 1 (BAG1)
bna-miR160d	BnaC02g45010D	BCL-2-associated athanogene 1 (BAG1)
bna-miR160d	BnaCnng57590D	BCL-2-associated athanogene 1 (BAG1)
bna-miR161	BnaC04g33130D	Pentatricopeptide repeat (PPR-like) superfamily protein
bna-miR161	BnaC04g36820D	Tetratricopeptide repeat (TPR)-like superfamily protein
bna-miR161	BnaA03g13430D	Protein of unknown function (DUF616)
bna-miR161	BnaA04g10910D	Pentatricopeptide repeat (PPR-like) superfamily protein
bna-miR161	BnaC08g15660D	Tetratricopeptide repeat (TPR)-like superfamily protein
bna-miR161	BnaC08g15670D	Pentatricopeptide repeat (PPR) superfamily protein
bna-miR161	BnaC08g15720D	embryo defective 1586 (EMB1586)
bna-miR161	BnaC08g39680D	Tetratricopeptide repeat (TPR)-like superfamily protein
bna-miR161	BnaC08g40130D	Pentatricopeptide repeat (PPR) superfamily protein
bna-miR161	BnaC08g40910D	Tetratricopeptide repeat (TPR)-like superfamily protein
bna-miR161	BnaC08g40970D	Tetratricopeptide repeat (TPR)-like superfamily protein
bna-miR161	BnaC08g41200D	Tetratricopeptide repeat (TPR)-like superfamily protein
bna-miR161	BnaC08g41260D	CLP protease proteolytic subunit 2 (CLP2)
bna-miR161	BnaC08g41520D	Pentatricopeptide repeat (PPR) superfamily protein
bna-miR161	BnaC09g10910D	Pentatricopeptide repeat (PPR-like) superfamily protein
bna-miR161	BnaC09g11170D	Pentatricopeptide repeat (PPR) superfamily protein
bna-miR161	BnaC09g11440D	pentatricopeptide (PPR) repeat-containing protein
bna-miR161	BnaA07g16740D	Pentatricopeptide repeat (PPR-like) superfamily protein
bna-miR161	BnaC09g20840D	Tetratricopeptide repeat (TPR)-like superfamily protein
bna-miR161	BnaC09g37630D	Pentatricopeptide repeat (PPR) superfamily protein
bna-miR161	BnaA08g31580D	Pentatricopeptide repeat (PPR) superfamily protein
bna-miR161	BnaA09g10620D	Pentatricopeptide repeat (PPR-like) superfamily protein
bna-miR161	BnaA09g11170D	pentatricopeptide (PPR) repeat-containing protein
bna-miR161	BnaA09g18780D	Tetratricopeptide repeat (TPR)-like superfamily protein
bna-miR161	BnaA09g46030D	Tetratricopeptide repeat (TPR)-like superfamily protein
bna-miR161	BnaA09g46700D	Pentatricopeptide repeat (PPR) superfamily protein
bna-miR161	BnaA09g46890D	Pentatricopeptide repeat (PPR) superfamily protein
bna-miR161	BnaA09g47120D	Tetratricopeptide repeat (TPR)-like superfamily protein
bna-miR161	BnaA10g07840D	Tetratricopeptide repeat (TPR)-like superfamily protein
bna-miR161	BnaCnng20350D	Pentatricopeptide repeat (PPR) superfamily protein
bna-miR161	BnaCnng49250D	Pentatricopeptide repeat (PPR) superfamily protein
bna-miR161	BnaC03g16240D	Protein of unknown function (DUF616)
bna-miR161	BnaC03g37750D	Cysteine/Histidine-rich C1 domain family protein
bna-miR161	BnaA01g02370D	MATURATION OF RBCL 1 (MRL1)
bna-miR161	BnaA05g00560D	Prolyl oligopeptidase family protein
bna-miR161	BnaA05g31550D	importin alpha isoform 7 (IMPA-7)
bna-miR161	BnaA07g13010D	ARGONAUTE 4 (AGO4)
bna-miR161	BnaA10g16760D	DNA-DAMAGE-REPAIR/TOLERATION 101 (DRT101)
bna-miR161	BnaA10g23890D	cyclin p4
bna-miR161	BnaC01g03630D	MATURATION OF RBCL 1 (MRL1)
bna-miR161	BnaC04g54830D	ARGONAUTE 4 (AGO4)
bna-miR161	BnaC06g19670D	WALL ASSOCIATED KINASE (WAK)-LIKE 10 (WAKL10)
bna-miR161	BnaC06g19690D	WALL ASSOCIATED KINASE (WAK)-LIKE 10 (WAKL10)
bna-miR161	BnaC08g17070D	mitochondrial 28S ribosomal protein S29-related
bna-miR161	BnaC09g39780D	DNA-DAMAGE-REPAIR/TOLERATION 101 (DRT101)
bna-miR161	BnaC09g47870D	cyclin p4
bna-miR164a	BnaC03g54520D	P-loop containing nucleoside triphosphate hydrolases superfamily protein
bna-miR164a	BnaC03g70990D	NAC domain containing protein 1 (NAC1)
bna-miR164a	BnaA01g28990D	CUP-SHAPED COTYLEDON1 (CUC1)
bna-miR164a	BnaC04g31690D	NAC domain containing protein 6 (NAC6)
bna-miR164a	BnaC04g34520D	CUP-SHAPED COTYLEDON1 (CUC1)
bna-miR164a	BnaA02g09970D	CUP-SHAPED COTYLEDON 2 (CUC2)
bna-miR164a	BnaC05g38460D	CUP-SHAPED COTYLEDON1 (CUC1)
bna-miR164a	BnaC05g40360D	NAC (No Apical Meristem) domain transcriptional regulator superfamily protein
bna-miR164a	BnaA03g32550D	NAC (No Apical Meristem) domain transcriptional regulator superfamily protein
bna-miR164a	BnaA03g33770D	CUP-SHAPED COTYLEDON1 (CUC1)
bna-miR164a	BnaC06g12550D	NAC domain containing protein 6 (NAC6)
bna-miR164a	BnaA04g09470D	NAC domain containing protein 6 (NAC6)
bna-miR164a	BnaA05g21660D	DNAse I-like superfamily protein
bna-miR164a	BnaA05g26240D	NAC (No Apical Meristem) domain transcriptional regulator superfamily protein
bna-miR164a	BnaA06g31080D	NAC domain containing protein 3 (NAC3)
bna-miR164a	BnaA07g14730D	NAC domain containing protein 6 (NAC6)
bna-miR164a	BnaA08g00130D	NAC domain containing protein 1 (NAC1)
bna-miR164a	BnaA06g38870D	P-loop containing nucleoside triphosphate hydrolases superfamily protein
bna-miR164a	BnaA10g30260D	NAC domain containing protein 80 (NAC080)
bna-miR164a	BnaC03g73730D	NAC (No Apical Meristem) domain transcriptional regulator superfamily protein
bna-miR164a	BnaC03g75940D	unknown protein
bna-miR164a	BnaC04g54290D	VARIEGATED 2 (VAR2)
bna-miR164a	BnaC07g49940D	NAC domain containing protein 100 (NAC100)
bna-miR164a	BnaA09g41060D	VARIANT IN METHYLATION 1 (VIM1)
bna-miR164a	BnaAnng06380D	NAC domain containing protein 80 (NAC080)
bna-miR164a	BnaAnng07000D	NAC domain containing protein 100 (NAC100)
bna-miR164a	BnaC01g36350D	CUP-SHAPED COTYLEDON1 (CUC1)
bna-miR164a	BnaC02g01470D	NAC domain containing protein 80 (NAC080)
bna-miR164a	BnaCnng49350D	NAC domain containing protein 3 (NAC3)
bna-miR164a	BnaC02g13890D	CUP-SHAPED COTYLEDON 2 (CUC2)
bna-miR164a	BnaCnng66010D	NAC domain containing protein 80 (NAC080)
bna-miR164a	BnaC03g38960D	CUP-SHAPED COTYLEDON1 (CUC1)
bna-miR164a	BnaA02g16070D	ATPase E1-E2 type family protein / haloacid dehalogenase-like hydrolase family protein
bna-miR164a	BnaA02g24760D	unknown protein
bna-miR164a	BnaA03g35270D	Reticulon family protein
bna-miR164a	BnaA03g45970D	Disease resistance protein (TIR-NBS class)
bna-miR164a	BnaA04g00480D	unknown protein
bna-miR164a	BnaA04g07720D	Tetratricopeptide repeat (TPR)-like superfamily protein
bna-miR164a	BnaA04g23560D	homolog of yeast autophagy 18C (ATG18C)
bna-miR164a	BnaA05g20590D	Reticulon family protein
bna-miR164a	BnaA06g37020D	Plant protein of unknown function (DUF827)
bna-miR164a	BnaA07g30400D	ATPase E1-E2 type family protein / haloacid dehalogenase-like hydrolase family protein
bna-miR164a	BnaA08g13050D	unknown protein
bna-miR164a	BnaA08g13340D	Alkaline-phosphatase-like family protein
bna-miR164a	BnaA09g39500D	unknown protein
bna-miR164a	BnaAnng14080D	sulfur E2 (SUFE2)
bna-miR164a	BnaC02g20760D	poly(A)-binding protein 5 (PAB5)
bna-miR164a	BnaC03g40980D	Reticulon family protein
bna-miR164a	BnaC03g40990D	Reticulon family protein
bna-miR164a	BnaC04g46600D	BPM3
bna-miR164a	BnaC04g47420D	homolog of yeast autophagy 18C (ATG18C)
bna-miR164a	BnaC07g01290D	COP1-interactive protein 1 (CIP1)
bna-miR164a	BnaC07g38210D	Disease resistance protein (TIR-NBS class)
bna-miR164a	BnaC08g49030D	unknown protein
bna-miR164a	BnaCnng29530D	unknown protein
bna-miR164b	BnaC03g70990D	NAC domain containing protein 1 (NAC1)
bna-miR164b	BnaA01g28990D	CUP-SHAPED COTYLEDON1 (CUC1)
bna-miR164b	BnaC04g31690D	NAC domain containing protein 6 (NAC6)
bna-miR164b	BnaA02g09970D	CUP-SHAPED COTYLEDON 2 (CUC2)
bna-miR164b	BnaC04g34520D	CUP-SHAPED COTYLEDON1 (CUC1)
bna-miR164b	BnaC05g38460D	CUP-SHAPED COTYLEDON1 (CUC1)
bna-miR164b	BnaC05g40360D	NAC (No Apical Meristem) domain transcriptional regulator superfamily protein
bna-miR164b	BnaA03g32550D	NAC (No Apical Meristem) domain transcriptional regulator superfamily protein
bna-miR164b	BnaA03g33770D	CUP-SHAPED COTYLEDON1 (CUC1)
bna-miR164b	BnaC06g12550D	NAC domain containing protein 6 (NAC6)
bna-miR164b	BnaA04g09470D	NAC domain containing protein 6 (NAC6)
bna-miR164b	BnaC06g36320D	Leucine-rich receptor-like protein kinase family protein
bna-miR164b	BnaC07g28180D	RECQ helicase SIM (RECQSIM)
bna-miR164b	BnaA05g21660D	DNAse I-like superfamily protein
bna-miR164b	BnaA05g26240D	NAC (No Apical Meristem) domain transcriptional regulator superfamily protein
bna-miR164b	BnaA06g31080D	NAC domain containing protein 3 (NAC3)
bna-miR164b	BnaA07g14730D	NAC domain containing protein 6 (NAC6)
bna-miR164b	BnaA08g00130D	NAC domain containing protein 1 (NAC1)
bna-miR164b	BnaA10g30260D	NAC domain containing protein 80 (NAC080)
bna-miR164b	BnaC03g73730D	NAC (No Apical Meristem) domain transcriptional regulator superfamily protein
bna-miR164b	BnaC03g75940D	unknown protein
bna-miR164b	BnaC04g54290D	VARIEGATED 2 (VAR2)
bna-miR164b	BnaA09g41060D	VARIANT IN METHYLATION 1 (VIM1)
bna-miR164b	BnaC07g49940D	NAC domain containing protein 100 (NAC100)
bna-miR164b	BnaAnng06380D	NAC domain containing protein 80 (NAC080)
bna-miR164b	BnaAnng07000D	NAC domain containing protein 100 (NAC100)
bna-miR164b	BnaAnng09060D	Leucine-rich receptor-like protein kinase family protein
bna-miR164b	BnaC01g36350D	CUP-SHAPED COTYLEDON1 (CUC1)
bna-miR164b	BnaC02g01470D	NAC domain containing protein 80 (NAC080)
bna-miR164b	BnaCnng49350D	NAC domain containing protein 3 (NAC3)
bna-miR164b	BnaC02g13890D	CUP-SHAPED COTYLEDON 2 (CUC2)
bna-miR164b	BnaCnng66010D	NAC domain containing protein 80 (NAC080)
bna-miR164b	BnaC03g38960D	CUP-SHAPED COTYLEDON1 (CUC1)
bna-miR164b	BnaA02g16070D	ATPase E1-E2 type family protein / haloacid dehalogenase-like hydrolase family protein
bna-miR164b	BnaA03g35270D	Reticulon family protein
bna-miR164b	BnaA06g05140D	vamp/synaptobrevin-associated protein 27-2 (VAP27-2)
bna-miR164b	BnaA06g37020D	Plant protein of unknown function (DUF827)
bna-miR164b	BnaA07g03060D	EARLY-RESPONSIVE TO DEHYDRATION 7 (ERD7)
bna-miR164b	BnaA07g15480D	COP1-interactive protein 1 (CIP1)
bna-miR164b	BnaA07g30400D	ATPase E1-E2 type family protein / haloacid dehalogenase-like hydrolase family protein
bna-miR164b	BnaA09g14580D	Nucleoporin autopeptidase
bna-miR164b	BnaA10g07120D	early nodulin-like protein 1 (ENODL1)
bna-miR164b	BnaA10g17040D	embryo defective 1241 (EMB1241)
bna-miR164b	BnaA10g29590D	pumilio 20 (PUM20)
bna-miR164b	BnaAnng08350D	Senescence/dehydration-associated protein-related
bna-miR164b	BnaC02g46240D	ATPase E1-E2 type family protein / haloacid dehalogenase-like hydrolase family protein
bna-miR164b	BnaC03g40980D	Reticulon family protein
bna-miR164b	BnaC03g40990D	Reticulon family protein
bna-miR164b	BnaC05g06420D	vamp/synaptobrevin-associated protein 27-2 (VAP27-2)
bna-miR164b	BnaC06g26590D	unknown protein
bna-miR164b	BnaC07g38210D	Disease resistance protein (TIR-NBS class)
bna-miR164b	BnaC07g43620D	HSI2-like 1 (HSL1)
bna-miR164b	BnaC07g45900D	Senescence/dehydration-associated protein-related
bna-miR164c	BnaC03g70990D	NAC domain containing protein 1 (NAC1)
bna-miR164c	BnaA01g28990D	CUP-SHAPED COTYLEDON1 (CUC1)
bna-miR164c	BnaC04g31690D	NAC domain containing protein 6 (NAC6)
bna-miR164c	BnaC04g34520D	CUP-SHAPED COTYLEDON1 (CUC1)
bna-miR164c	BnaA02g09970D	CUP-SHAPED COTYLEDON 2 (CUC2)
bna-miR164c	BnaC05g38460D	CUP-SHAPED COTYLEDON1 (CUC1)
bna-miR164c	BnaC05g40360D	NAC (No Apical Meristem) domain transcriptional regulator superfamily protein
bna-miR164c	BnaA03g32550D	NAC (No Apical Meristem) domain transcriptional regulator superfamily protein
bna-miR164c	BnaA03g33770D	CUP-SHAPED COTYLEDON1 (CUC1)
bna-miR164c	BnaC06g12550D	NAC domain containing protein 6 (NAC6)
bna-miR164c	BnaA04g09470D	NAC domain containing protein 6 (NAC6)
bna-miR164c	BnaC06g36320D	Leucine-rich receptor-like protein kinase family protein
bna-miR164c	BnaC07g28180D	RECQ helicase SIM (RECQSIM)
bna-miR164c	BnaA05g21660D	DNAse I-like superfamily protein
bna-miR164c	BnaA05g26240D	NAC (No Apical Meristem) domain transcriptional regulator superfamily protein
bna-miR164c	BnaA06g31080D	NAC domain containing protein 3 (NAC3)
bna-miR164c	BnaA07g14730D	NAC domain containing protein 6 (NAC6)
bna-miR164c	BnaA08g00130D	NAC domain containing protein 1 (NAC1)
bna-miR164c	BnaA10g30260D	NAC domain containing protein 80 (NAC080)
bna-miR164c	BnaC03g73730D	NAC (No Apical Meristem) domain transcriptional regulator superfamily protein
bna-miR164c	BnaC03g75940D	unknown protein
bna-miR164c	BnaC04g54290D	VARIEGATED 2 (VAR2)
bna-miR164c	BnaA09g41060D	VARIANT IN METHYLATION 1 (VIM1)
bna-miR164c	BnaC07g49940D	NAC domain containing protein 100 (NAC100)
bna-miR164c	BnaAnng06380D	NAC domain containing protein 80 (NAC080)
bna-miR164c	BnaAnng07000D	NAC domain containing protein 100 (NAC100)
bna-miR164c	BnaAnng09060D	Leucine-rich receptor-like protein kinase family protein
bna-miR164c	BnaC01g36350D	CUP-SHAPED COTYLEDON1 (CUC1)
bna-miR164c	BnaC02g01470D	NAC domain containing protein 80 (NAC080)
bna-miR164c	BnaCnng49350D	NAC domain containing protein 3 (NAC3)
bna-miR164c	BnaC02g13890D	CUP-SHAPED COTYLEDON 2 (CUC2)
bna-miR164c	BnaCnng66010D	NAC domain containing protein 80 (NAC080)
bna-miR164c	BnaC03g38960D	CUP-SHAPED COTYLEDON1 (CUC1)
bna-miR164c	BnaA02g16070D	ATPase E1-E2 type family protein / haloacid dehalogenase-like hydrolase family protein
bna-miR164c	BnaA03g35270D	Reticulon family protein
bna-miR164c	BnaA06g05140D	vamp/synaptobrevin-associated protein 27-2 (VAP27-2)
bna-miR164c	BnaA06g37020D	Plant protein of unknown function (DUF827)
bna-miR164c	BnaA07g03060D	EARLY-RESPONSIVE TO DEHYDRATION 7 (ERD7)
bna-miR164c	BnaA07g15480D	COP1-interactive protein 1 (CIP1)
bna-miR164c	BnaA07g30400D	ATPase E1-E2 type family protein / haloacid dehalogenase-like hydrolase family protein
bna-miR164c	BnaA09g14580D	Nucleoporin autopeptidase
bna-miR164c	BnaA10g07120D	early nodulin-like protein 1 (ENODL1)
bna-miR164c	BnaA10g17040D	embryo defective 1241 (EMB1241)
bna-miR164c	BnaA10g29590D	pumilio 20 (PUM20)
bna-miR164c	BnaAnng08350D	Senescence/dehydration-associated protein-related
bna-miR164c	BnaC02g46240D	ATPase E1-E2 type family protein / haloacid dehalogenase-like hydrolase family protein
bna-miR164c	BnaC03g40980D	Reticulon family protein
bna-miR164c	BnaC03g40990D	Reticulon family protein
bna-miR164c	BnaC05g06420D	vamp/synaptobrevin-associated protein 27-2 (VAP27-2)
bna-miR164c	BnaC06g26590D	unknown protein
bna-miR164c	BnaC07g38210D	Disease resistance protein (TIR-NBS class)
bna-miR164c	BnaC07g43620D	HSI2-like 1 (HSL1)
bna-miR164c	BnaC07g45900D	Senescence/dehydration-associated protein-related
bna-miR164d	BnaC03g70990D	NAC domain containing protein 1 (NAC1)
bna-miR164d	BnaA01g28990D	CUP-SHAPED COTYLEDON1 (CUC1)
bna-miR164d	BnaC04g31690D	NAC domain containing protein 6 (NAC6)
bna-miR164d	BnaA02g09970D	CUP-SHAPED COTYLEDON 2 (CUC2)
bna-miR164d	BnaC04g34520D	CUP-SHAPED COTYLEDON1 (CUC1)
bna-miR164d	BnaC05g38460D	CUP-SHAPED COTYLEDON1 (CUC1)
bna-miR164d	BnaC05g40360D	NAC (No Apical Meristem) domain transcriptional regulator superfamily protein
bna-miR164d	BnaA03g32550D	NAC (No Apical Meristem) domain transcriptional regulator superfamily protein
bna-miR164d	BnaA03g33770D	CUP-SHAPED COTYLEDON1 (CUC1)
bna-miR164d	BnaC06g12550D	NAC domain containing protein 6 (NAC6)
bna-miR164d	BnaA04g09470D	NAC domain containing protein 6 (NAC6)
bna-miR164d	BnaC06g36320D	Leucine-rich receptor-like protein kinase family protein
bna-miR164d	BnaC07g28180D	RECQ helicase SIM (RECQSIM)
bna-miR164d	BnaA05g21660D	DNAse I-like superfamily protein
bna-miR164d	BnaA05g26240D	NAC (No Apical Meristem) domain transcriptional regulator superfamily protein
bna-miR164d	BnaA06g31080D	NAC domain containing protein 3 (NAC3)
bna-miR164d	BnaA07g14730D	NAC domain containing protein 6 (NAC6)
bna-miR164d	BnaA08g00130D	NAC domain containing protein 1 (NAC1)
bna-miR164d	BnaA10g30260D	NAC domain containing protein 80 (NAC080)
bna-miR164d	BnaC03g73730D	NAC (No Apical Meristem) domain transcriptional regulator superfamily protein
bna-miR164d	BnaC03g75940D	unknown protein
bna-miR164d	BnaC04g54290D	VARIEGATED 2 (VAR2)
bna-miR164d	BnaA09g41060D	VARIANT IN METHYLATION 1 (VIM1)
bna-miR164d	BnaC07g49940D	NAC domain containing protein 100 (NAC100)
bna-miR164d	BnaAnng06380D	NAC domain containing protein 80 (NAC080)
bna-miR164d	BnaAnng07000D	NAC domain containing protein 100 (NAC100)
bna-miR164d	BnaAnng09060D	Leucine-rich receptor-like protein kinase family protein
bna-miR164d	BnaC01g36350D	CUP-SHAPED COTYLEDON1 (CUC1)
bna-miR164d	BnaC02g01470D	NAC domain containing protein 80 (NAC080)
bna-miR164d	BnaCnng49350D	NAC domain containing protein 3 (NAC3)
bna-miR164d	BnaC02g13890D	CUP-SHAPED COTYLEDON 2 (CUC2)
bna-miR164d	BnaCnng66010D	NAC domain containing protein 80 (NAC080)
bna-miR164d	BnaC03g38960D	CUP-SHAPED COTYLEDON1 (CUC1)
bna-miR164d	BnaA02g16070D	ATPase E1-E2 type family protein / haloacid dehalogenase-like hydrolase family protein
bna-miR164d	BnaA03g35270D	Reticulon family protein
bna-miR164d	BnaA06g05140D	vamp/synaptobrevin-associated protein 27-2 (VAP27-2)
bna-miR164d	BnaA06g37020D	Plant protein of unknown function (DUF827)
bna-miR164d	BnaA07g03060D	EARLY-RESPONSIVE TO DEHYDRATION 7 (ERD7)
bna-miR164d	BnaA07g15480D	COP1-interactive protein 1 (CIP1)
bna-miR164d	BnaA07g30400D	ATPase E1-E2 type family protein / haloacid dehalogenase-like hydrolase family protein
bna-miR164d	BnaA09g14580D	Nucleoporin autopeptidase
bna-miR164d	BnaA10g07120D	early nodulin-like protein 1 (ENODL1)
bna-miR164d	BnaA10g17040D	embryo defective 1241 (EMB1241)
bna-miR164d	BnaA10g29590D	pumilio 20 (PUM20)
bna-miR164d	BnaAnng08350D	Senescence/dehydration-associated protein-related
bna-miR164d	BnaC02g46240D	ATPase E1-E2 type family protein / haloacid dehalogenase-like hydrolase family protein
bna-miR164d	BnaC03g40980D	Reticulon family protein
bna-miR164d	BnaC03g40990D	Reticulon family protein
bna-miR164d	BnaC05g06420D	vamp/synaptobrevin-associated protein 27-2 (VAP27-2)
bna-miR164d	BnaC06g26590D	unknown protein
bna-miR164d	BnaC07g38210D	Disease resistance protein (TIR-NBS class)
bna-miR164d	BnaC07g43620D	HSI2-like 1 (HSL1)
bna-miR164d	BnaC07g45900D	Senescence/dehydration-associated protein-related
bna-miR166a	BnaC03g55030D	REVOLUTA (REV)
bna-miR166a	BnaC03g66860D	homeobox gene 8 (HB-8)
bna-miR166a	BnaC03g69040D	ATHB-15
bna-miR166a	BnaC04g10480D	PHABULOSA (PHB)
bna-miR166a	BnaC04g25320D	CONTAINS InterPro DOMAIN/s: Domain of unknown function DUF1985 (InterPro:IPR015410)
bna-miR166a	BnaA02g06170D	REVOLUTA (REV)
bna-miR166a	BnaC05g23470D	PHAVOLUTA (PHV)
bna-miR166a	BnaC06g05240D	ATHB-15
bna-miR166a	BnaA03g54680D	CONTAINS InterPro DOMAIN/s: Domain of unknown function DUF1985 (InterPro:IPR015410)
bna-miR166a	BnaA04g20300D	PHABULOSA (PHB)
bna-miR166a	BnaA05g09120D	PHABULOSA (PHB)
bna-miR166a	BnaA06g01940D	ATHB-15
bna-miR166a	BnaA06g18550D	REVOLUTA (REV)
bna-miR166a	BnaA07g16650D	CONTAINS InterPro DOMAIN/s: Domain of unknown function DUF1985 (InterPro:IPR015410)
bna-miR166a	BnaA08g01600D	ATHB-15
bna-miR166a	BnaA08g11980D	homeobox gene 8 (HB-8)
bna-miR166a	BnaA09g26050D	PHAVOLUTA (PHV)
bna-miR166a	BnaC09g54340D	REVOLUTA (REV)
bna-miR166a	BnaA10g13520D	REVOLUTA (REV)
bna-miR166a	BnaAnng30670D	homeobox gene 8 (HB-8)
bna-miR166a	BnaC02g08140D	CONTAINS InterPro DOMAIN/s: Domain of unknown function DUF1985 (InterPro:IPR015410)
bna-miR166a	BnaC03g73570D	unknown protein
bna-miR166a	BnaC07g20510D	SMAD/FHA domain-containing protein
bna-miR166b	BnaC03g55030D	REVOLUTA (REV)
bna-miR166b	BnaC03g66860D	homeobox gene 8 (HB-8)
bna-miR166b	BnaC03g69040D	ATHB-15
bna-miR166b	BnaC04g10480D	PHABULOSA (PHB)
bna-miR166b	BnaC04g25320D	CONTAINS InterPro DOMAIN/s: Domain of unknown function DUF1985 (InterPro:IPR015410)
bna-miR166b	BnaA02g06170D	REVOLUTA (REV)
bna-miR166b	BnaC05g23470D	PHAVOLUTA (PHV)
bna-miR166b	BnaC06g05240D	ATHB-15
bna-miR166b	BnaA03g54680D	CONTAINS InterPro DOMAIN/s: Domain of unknown function DUF1985 (InterPro:IPR015410)
bna-miR166b	BnaA04g20300D	PHABULOSA (PHB)
bna-miR166b	BnaA05g09120D	PHABULOSA (PHB)
bna-miR166b	BnaA06g01940D	ATHB-15
bna-miR166b	BnaA06g18550D	REVOLUTA (REV)
bna-miR166b	BnaA07g16650D	CONTAINS InterPro DOMAIN/s: Domain of unknown function DUF1985 (InterPro:IPR015410)
bna-miR166b	BnaA08g01600D	ATHB-15
bna-miR166b	BnaA08g11980D	homeobox gene 8 (HB-8)
bna-miR166b	BnaA09g26050D	PHAVOLUTA (PHV)
bna-miR166b	BnaC09g54340D	REVOLUTA (REV)
bna-miR166b	BnaA10g13520D	REVOLUTA (REV)
bna-miR166b	BnaAnng30670D	homeobox gene 8 (HB-8)
bna-miR166b	BnaC02g08140D	CONTAINS InterPro DOMAIN/s: Domain of unknown function DUF1985 (InterPro:IPR015410)
bna-miR166b	BnaC03g73570D	unknown protein
bna-miR166b	BnaC07g20510D	SMAD/FHA domain-containing protein
bna-miR166c	BnaC03g55030D	REVOLUTA (REV)
bna-miR166c	BnaC03g66860D	homeobox gene 8 (HB-8)
bna-miR166c	BnaC03g69040D	ATHB-15
bna-miR166c	BnaC04g10480D	PHABULOSA (PHB)
bna-miR166c	BnaC04g25320D	CONTAINS InterPro DOMAIN/s: Domain of unknown function DUF1985 (InterPro:IPR015410)
bna-miR166c	BnaA02g06170D	REVOLUTA (REV)
bna-miR166c	BnaC05g23470D	PHAVOLUTA (PHV)
bna-miR166c	BnaC06g05240D	ATHB-15
bna-miR166c	BnaA03g54680D	CONTAINS InterPro DOMAIN/s: Domain of unknown function DUF1985 (InterPro:IPR015410)
bna-miR166c	BnaA04g20300D	PHABULOSA (PHB)
bna-miR166c	BnaA05g09120D	PHABULOSA (PHB)
bna-miR166c	BnaA06g01940D	ATHB-15
bna-miR166c	BnaA06g18550D	REVOLUTA (REV)
bna-miR166c	BnaA07g16650D	CONTAINS InterPro DOMAIN/s: Domain of unknown function DUF1985 (InterPro:IPR015410)
bna-miR166c	BnaA08g01600D	ATHB-15
bna-miR166c	BnaA08g11980D	homeobox gene 8 (HB-8)
bna-miR166c	BnaA09g26050D	PHAVOLUTA (PHV)
bna-miR166c	BnaC09g54340D	REVOLUTA (REV)
bna-miR166c	BnaA10g13520D	REVOLUTA (REV)
bna-miR166c	BnaAnng30670D	homeobox gene 8 (HB-8)
bna-miR166c	BnaC02g08140D	CONTAINS InterPro DOMAIN/s: Domain of unknown function DUF1985 (InterPro:IPR015410)
bna-miR166c	BnaC03g73570D	unknown protein
bna-miR166c	BnaC07g20510D	SMAD/FHA domain-containing protein
bna-miR166d	BnaC03g55030D	REVOLUTA (REV)
bna-miR166d	BnaC03g66860D	homeobox gene 8 (HB-8)
bna-miR166d	BnaC03g69040D	ATHB-15
bna-miR166d	BnaC04g10480D	PHABULOSA (PHB)
bna-miR166d	BnaC04g25320D	CONTAINS InterPro DOMAIN/s: Domain of unknown function DUF1985 (InterPro:IPR015410)
bna-miR166d	BnaA02g06170D	REVOLUTA (REV)
bna-miR166d	BnaC05g23470D	PHAVOLUTA (PHV)
bna-miR166d	BnaC06g05240D	ATHB-15
bna-miR166d	BnaA03g54680D	CONTAINS InterPro DOMAIN/s: Domain of unknown function DUF1985 (InterPro:IPR015410)
bna-miR166d	BnaA04g20300D	PHABULOSA (PHB)
bna-miR166d	BnaA05g09120D	PHABULOSA (PHB)
bna-miR166d	BnaA06g01940D	ATHB-15
bna-miR166d	BnaA06g18550D	REVOLUTA (REV)
bna-miR166d	BnaA07g16650D	CONTAINS InterPro DOMAIN/s: Domain of unknown function DUF1985 (InterPro:IPR015410)
bna-miR166d	BnaA08g01600D	ATHB-15
bna-miR166d	BnaA08g11980D	homeobox gene 8 (HB-8)
bna-miR166d	BnaA09g26050D	PHAVOLUTA (PHV)
bna-miR166d	BnaC09g54340D	REVOLUTA (REV)
bna-miR166d	BnaA10g13520D	REVOLUTA (REV)
bna-miR166d	BnaAnng30670D	homeobox gene 8 (HB-8)
bna-miR166d	BnaC02g08140D	CONTAINS InterPro DOMAIN/s: Domain of unknown function DUF1985 (InterPro:IPR015410)
bna-miR166d	BnaC03g73570D	unknown protein
bna-miR166d	BnaC07g20510D	SMAD/FHA domain-containing protein
bna-miR166e	BnaC03g55030D	REVOLUTA (REV)
bna-miR166e	BnaC03g66860D	homeobox gene 8 (HB-8)
bna-miR166e	BnaC03g69040D	ATHB-15
bna-miR166e	BnaC04g10480D	PHABULOSA (PHB)
bna-miR166e	BnaC04g25320D	CONTAINS InterPro DOMAIN/s: Domain of unknown function DUF1985 (InterPro:IPR015410)
bna-miR166e	BnaA02g06170D	REVOLUTA (REV)
bna-miR166e	BnaC05g23470D	PHAVOLUTA (PHV)
bna-miR166e	BnaC06g05240D	ATHB-15
bna-miR166e	BnaA03g54680D	CONTAINS InterPro DOMAIN/s: Domain of unknown function DUF1985 (InterPro:IPR015410)
bna-miR166e	BnaA04g20300D	PHABULOSA (PHB)
bna-miR166e	BnaA05g09120D	PHABULOSA (PHB)
bna-miR166e	BnaA06g01940D	ATHB-15
bna-miR166e	BnaA06g18550D	REVOLUTA (REV)
bna-miR166e	BnaA07g16650D	CONTAINS InterPro DOMAIN/s: Domain of unknown function DUF1985 (InterPro:IPR015410)
bna-miR166e	BnaA08g01600D	ATHB-15
bna-miR166e	BnaA08g11980D	homeobox gene 8 (HB-8)
bna-miR166e	BnaA09g26050D	PHAVOLUTA (PHV)
bna-miR166e	BnaC09g54340D	REVOLUTA (REV)
bna-miR166e	BnaA10g13520D	REVOLUTA (REV)
bna-miR166e	BnaAnng30670D	homeobox gene 8 (HB-8)
bna-miR166e	BnaC02g08140D	CONTAINS InterPro DOMAIN/s: Domain of unknown function DUF1985 (InterPro:IPR015410)
bna-miR166e	BnaC03g73570D	unknown protein
bna-miR166e	BnaC07g20510D	SMAD/FHA domain-containing protein
bna-miR166f	BnaC03g55030D	REVOLUTA (REV)
bna-miR166f	BnaC03g66860D	homeobox gene 8 (HB-8)
bna-miR166f	BnaC03g69040D	ATHB-15
bna-miR166f	BnaC04g10480D	PHABULOSA (PHB)
bna-miR166f	BnaA02g06170D	REVOLUTA (REV)
bna-miR166f	BnaA02g16550D	ETHYLENE-INSENSITIVE3-like 3 (EIL3)
bna-miR166f	BnaC05g23470D	PHAVOLUTA (PHV)
bna-miR166f	BnaC06g05240D	ATHB-15
bna-miR166f	BnaA04g20300D	PHABULOSA (PHB)
bna-miR166f	BnaA05g09120D	PHABULOSA (PHB)
bna-miR166f	BnaA06g01940D	ATHB-15
bna-miR166f	BnaA06g18550D	REVOLUTA (REV)
bna-miR166f	BnaA08g01600D	ATHB-15
bna-miR166f	BnaA08g11980D	homeobox gene 8 (HB-8)
bna-miR166f	BnaA10g29510D	phosphatidylinositol-speciwc phospholipase C4 (PLC4)
bna-miR166f	BnaA09g26050D	PHAVOLUTA (PHV)
bna-miR166f	BnaC09g54340D	REVOLUTA (REV)
bna-miR166f	BnaA10g13520D	REVOLUTA (REV)
bna-miR166f	BnaAnng30670D	homeobox gene 8 (HB-8)
bna-miR166f	BnaC08g45220D	RNA-binding (RRM/RBD/RNP motifs) family protein
bna-miR167a	BnaC06g27170D	auxin response factor 8 (ARF8)
bna-miR167a	BnaA04g07950D	auxin response factor 8 (ARF8)
bna-miR167a	BnaA07g25390D	auxin response factor 8 (ARF8)
bna-miR167a	BnaCnng25410D	auxin response factor 8 (ARF8)
bna-miR167a	BnaC02g29530D	Protein of unknown function (DUF607)
bna-miR167a	BnaA02g12660D	Protein kinase superfamily protein
bna-miR167a	BnaA05g15420D	MATE efflux family protein
bna-miR167a	BnaA05g35760D	MATE efflux family protein
bna-miR167a	BnaC05g25120D	MATE efflux family protein
bna-miR167a	BnaC09g09870D	Core-2/I-branching beta-1,6-N-acetylglucosaminyltransferase family protein
bna-miR167b	BnaC06g27170D	auxin response factor 8 (ARF8)
bna-miR167b	BnaA04g07950D	auxin response factor 8 (ARF8)
bna-miR167b	BnaA07g25390D	auxin response factor 8 (ARF8)
bna-miR167b	BnaCnng25410D	auxin response factor 8 (ARF8)
bna-miR167b	BnaC02g29530D	Protein of unknown function (DUF607)
bna-miR167b	BnaA02g12660D	Protein kinase superfamily protein
bna-miR167b	BnaA05g15420D	MATE efflux family protein
bna-miR167b	BnaA05g35760D	MATE efflux family protein
bna-miR167b	BnaC05g25120D	MATE efflux family protein
bna-miR167b	BnaC09g09870D	Core-2/I-branching beta-1,6-N-acetylglucosaminyltransferase family protein
bna-miR167c	BnaC06g27170D	auxin response factor 8 (ARF8)
bna-miR167c	BnaA04g07950D	auxin response factor 8 (ARF8)
bna-miR167c	BnaA07g25390D	auxin response factor 8 (ARF8)
bna-miR167c	BnaA07g29060D	ARM repeat superfamily protein
bna-miR167c	BnaCnng25410D	auxin response factor 8 (ARF8)
bna-miR167c	BnaC02g29530D	Protein of unknown function (DUF607)
bna-miR167c	BnaA02g04410D	MATE efflux family protein
bna-miR167c	BnaA02g12660D	Protein kinase superfamily protein
bna-miR167c	BnaA04g12170D	Papain family cysteine protease
bna-miR167c	BnaA08g02370D	Protein of unknown function (DUF620)
bna-miR167c	BnaA10g15250D	CONTAINS InterPro DOMAIN/s: Domain of unknown function DUF1767 (InterPro:IPR013894)
bna-miR167c	BnaA10g26910D	Tetratricopeptide repeat (TPR)-like superfamily protein
bna-miR167c	BnaC02g08930D	MATE efflux family protein
bna-miR167c	BnaC04g33500D	Papain family cysteine protease
bna-miR167c	BnaC09g09870D	Core-2/I-branching beta-1,6-N-acetylglucosaminyltransferase family protein
bna-miR167c	BnaC09g22340D	FKBP-like peptidyl-prolyl cis-trans isomerase family protein
bna-miR167c	BnaC09g37680D	CONTAINS InterPro DOMAIN/s: Domain of unknown function DUF1767 (InterPro:IPR013894)
bna-miR167d	BnaC03g59640D	auxin response factor 8 (ARF8)
bna-miR167d	BnaC05g23210D	auxin response factor 6 (ARF6)
bna-miR167d	BnaC06g27170D	auxin response factor 8 (ARF8)
bna-miR167d	BnaA04g07950D	auxin response factor 8 (ARF8)
bna-miR167d	BnaC06g37770D	Target of Myb protein 1
bna-miR167d	BnaA05g00940D	cytochrome P450, family 709, subfamily B, polypeptide 2 (CYP709B2)
bna-miR167d	BnaC07g20370D	RNA-binding (RRM/RBD/RNP motifs) family protein
bna-miR167d	BnaC08g11760D	ubiquitin-associated (UBA)/TS-N domain-containing protein / octicosapeptide/Phox/Bemp1 (PB1) domain-containing protein
bna-miR167d	BnaA07g25390D	auxin response factor 8 (ARF8)
bna-miR167d	BnaA07g29060D	ARM repeat superfamily protein
bna-miR167d	BnaA07g33210D	Target of Myb protein 1
bna-miR167d	BnaA08g17390D	auxin response factor 8 (ARF8)
bna-miR167d	BnaA09g26170D	auxin response factor 8 (ARF8)
bna-miR167d	BnaCnng25410D	auxin response factor 8 (ARF8)
bna-miR167d	BnaC02g29530D	Protein of unknown function (DUF607)
bna-miR167d	BnaC02g42920D	Peroxidase superfamily protein
bna-miR167d	BnaA01g05760D	Integrase-type DNA-binding superfamily protein
bna-miR167d	BnaA01g33380D	HASTY (HST)
bna-miR167d	BnaA02g04410D	MATE efflux family protein
bna-miR167d	BnaA02g12660D	Protein kinase superfamily protein
bna-miR167d	BnaA02g14800D	Leucine-rich repeat transmembrane protein kinase
bna-miR167d	BnaA04g12170D	Papain family cysteine protease
bna-miR167d	BnaA07g34790D	nuclear pore anchor (NUA)
bna-miR167d	BnaA08g02370D	Protein of unknown function (DUF620)
bna-miR167d	BnaA08g17880D	AWPM-19-like family protein
bna-miR167d	BnaA09g10830D	replication factor C 2 (RFC2)
bna-miR167d	BnaA09g16080D	Insulinase (Peptidase family M16) family protein
bna-miR167d	BnaA09g52580D	unknown protein
bna-miR167d	BnaA10g15250D	CONTAINS InterPro DOMAIN/s: Domain of unknown function DUF1767 (InterPro:IPR013894)
bna-miR167d	BnaA10g26910D	Tetratricopeptide repeat (TPR)-like superfamily protein
bna-miR167d	BnaC01g00660D	Integrase-type DNA-binding superfamily protein
bna-miR167d	BnaC01g39870D	HASTY (HST)
bna-miR167d	BnaC02g03040D	exocyst subunit exo70 family protein A1 (EXO70A1)
bna-miR167d	BnaC02g08930D	MATE efflux family protein
bna-miR167d	BnaC02g19770D	Leucine-rich repeat transmembrane protein kinase
bna-miR167d	BnaC03g59210D	AWPM-19-like family protein
bna-miR167d	BnaC03g69930D	Protein of unknown function (DUF581)
bna-miR167d	BnaC04g33500D	Papain family cysteine protease
bna-miR167d	BnaC05g12360D	Protein kinase superfamily protein with octicosapeptide/Phox/Bem1p domain
bna-miR167d	BnaC06g05600D	basic helix-loop-helix (bHLH) DNA-binding superfamily protein
bna-miR167d	BnaC06g21850D	phosphate transporter 1
bna-miR167d	BnaC06g39690D	nuclear pore anchor (NUA)
bna-miR167d	BnaC09g07740D	unknown protein
bna-miR167d	BnaC09g09870D	Core-2/I-branching beta-1,6-N-acetylglucosaminyltransferase family protein
bna-miR167d	BnaC09g16840D	Insulinase (Peptidase family M16) family protein
bna-miR167d	BnaC09g22340D	FKBP-like peptidyl-prolyl cis-trans isomerase family protein
bna-miR167d	BnaC09g37680D	CONTAINS InterPro DOMAIN/s: Domain of unknown function DUF1767 (InterPro:IPR013894)
bna-miR167d	BnaCnng14850D	replication factor C 2 (RFC2)
bna-miR168a	BnaC05g25730D	ZWILLE (ZLL)
bna-miR168a	BnaA05g17460D	ARGONAUTE 1 (AGO1)
bna-miR168a	BnaC08g02120D	CCCH-type zinc fingerfamily protein with RNA-binding domain
bna-miR168a	BnaA08g03260D	ARGONAUTE 1 (AGO1)
bna-miR168a	BnaC08g46720D	ARGONAUTE 1 (AGO1)
bna-miR168a	BnaA09g07170D	HAESA-like 2 (HSL2)
bna-miR168a	BnaC09g50960D	HAESA-like 2 (HSL2)
bna-miR168b	BnaC08g02120D	CCCH-type zinc fingerfamily protein with RNA-binding domain
bna-miR168b	BnaA01g28140D	unknown protein
bna-miR168b	BnaA05g23490D	unknown protein
bna-miR168b	BnaA05g36020D	ATP-binding cassette 14 (ABCG14)
bna-miR168b	BnaA09g07170D	HAESA-like 2 (HSL2)
bna-miR168b	BnaC01g44350D	unknown protein
bna-miR168b	BnaC02g32900D	Transcription factor jumonji (jmj) family protein / zinc finger (C5HC2 type) family protein
bna-miR168b	BnaC04g10240D	GNARLED (GRL)
bna-miR168b	BnaC05g37190D	unknown protein
bna-miR168b	BnaC07g19700D	Transcription factor jumonji (jmj) family protein / zinc finger (C5HC2 type) family protein
bna-miR168b	BnaC09g50960D	HAESA-like 2 (HSL2)
bna-miR168b	BnaCnng15320D	ATP-binding cassette 14 (ABCG14)
bna-miR169a	BnaC06g33950D	nuclear factor Y, subunit A3 (NF-YA3)
bna-miR169a	BnaC08g21620D	KICP-02
bna-miR169a	BnaAnng03740D	KICP-02
bna-miR169a	BnaA06g32360D	Concanavalin A-like lectin protein kinase family protein
bna-miR169a	BnaA09g14750D	beta glucosidase 13 (BGLU13)
bna-miR169a	BnaC09g15390D	beta glucosidase 13 (BGLU13)
bna-miR169a	BnaC09g45710D	Eukaryotic aspartyl protease family protein
bna-miR169b	BnaC06g33950D	nuclear factor Y, subunit A3 (NF-YA3)
bna-miR169b	BnaC08g21620D	KICP-02
bna-miR169b	BnaAnng03740D	KICP-02
bna-miR169b	BnaA06g32360D	Concanavalin A-like lectin protein kinase family protein
bna-miR169b	BnaA09g14750D	beta glucosidase 13 (BGLU13)
bna-miR169b	BnaC09g15390D	beta glucosidase 13 (BGLU13)
bna-miR169b	BnaC09g45710D	Eukaryotic aspartyl protease family protein
bna-miR169g	BnaA03g38120D	Xanthine/uracil permease family protein
bna-miR169g	BnaA08g26860D	Leucine-rich receptor-like protein kinase family protein
bna-miR169g	BnaC03g74430D	Xanthine/uracil permease family protein
bna-miR169g	BnaC08g13630D	Leucine-rich receptor-like protein kinase family protein
bna-miR169g	BnaA03g39720D	methylthioalkylmalate synthase 1 (MAM1)
bna-miR169g	BnaCnng21190D	methylthioalkylmalate synthase 1 (MAM1)
bna-miR169h	BnaA03g38120D	Xanthine/uracil permease family protein
bna-miR169h	BnaA08g26860D	Leucine-rich receptor-like protein kinase family protein
bna-miR169h	BnaC03g74430D	Xanthine/uracil permease family protein
bna-miR169h	BnaC08g13630D	Leucine-rich receptor-like protein kinase family protein
bna-miR169h	BnaA03g39720D	methylthioalkylmalate synthase 1 (MAM1)
bna-miR169h	BnaCnng21190D	methylthioalkylmalate synthase 1 (MAM1)
bna-miR169i	BnaA03g38120D	Xanthine/uracil permease family protein
bna-miR169i	BnaA08g26860D	Leucine-rich receptor-like protein kinase family protein
bna-miR169i	BnaC03g74430D	Xanthine/uracil permease family protein
bna-miR169i	BnaC08g13630D	Leucine-rich receptor-like protein kinase family protein
bna-miR169j	BnaA03g38120D	Xanthine/uracil permease family protein
bna-miR169j	BnaA08g26860D	Leucine-rich receptor-like protein kinase family protein
bna-miR169j	BnaC03g74430D	Xanthine/uracil permease family protein
bna-miR169j	BnaC08g13630D	Leucine-rich receptor-like protein kinase family protein
bna-miR169k	BnaA03g38120D	Xanthine/uracil permease family protein
bna-miR169k	BnaA08g26860D	Leucine-rich receptor-like protein kinase family protein
bna-miR169k	BnaC03g74430D	Xanthine/uracil permease family protein
bna-miR169k	BnaC08g13630D	Leucine-rich receptor-like protein kinase family protein
bna-miR169k	BnaA03g39720D	methylthioalkylmalate synthase 1 (MAM1)
bna-miR169k	BnaCnng21190D	methylthioalkylmalate synthase 1 (MAM1)
bna-miR169l	BnaA03g38120D	Xanthine/uracil permease family protein
bna-miR169l	BnaA08g26860D	Leucine-rich receptor-like protein kinase family protein
bna-miR169l	BnaC03g74430D	Xanthine/uracil permease family protein
bna-miR169l	BnaC08g13630D	Leucine-rich receptor-like protein kinase family protein
bna-miR169m	BnaA01g19650D	GATA transcription factor 6 (GATA6)
bna-miR169m	BnaC04g36060D	unknown protein
bna-miR169m	BnaA03g20810D	RAB6A
bna-miR169m	BnaC08g27560D	Cam interacting protein 111 (CIP111)
bna-miR169m	BnaAnng11650D	high-affinity nickel-transport family protein
bna-miR169m	BnaC01g05470D	homeobox gene 1 (ATH1)
bna-miR169m	BnaCnng18640D	QUARTET 3 (QRT3)
bna-miR169m	BnaCnng69530D	Fe superoxide dismutase 2 (FSD2)
bna-miR169m	BnaC03g24870D	RAB6A
bna-miR169m	BnaA01g27830D	glutamate decarboxylase 5 (GAD5)
bna-miR169m	BnaA03g40280D	ATG3
bna-miR169m	BnaA03g49040D	diacylglycerol kinase 6 (DGK6)
bna-miR169m	BnaA05g08970D	embryo sac development arrest 18 (EDA18)
bna-miR169m	BnaA09g49060D	MORPHEUS MOLECULE (MOM)
bna-miR169m	BnaC01g26930D	hydrogen ion transporting ATP synthases, rotational mechanism
bna-miR169m	BnaC01g34660D	glutamate decarboxylase 5 (GAD5)
bna-miR169m	BnaC03g37950D	evolutionarily conserved C-terminal region 2 (ECT2)
bna-miR169m	BnaC05g08740D	S-locus lectin protein kinase family protein
bna-miR169m	BnaC05g35750D	glutamate decarboxylase 5 (GAD5)
bna-miR169m	BnaC07g31240D	ATG3
bna-miR169m	BnaC07g50560D	diacylglycerol kinase 6 (DGK6)
bna-miR169m	BnaC08g05610D	PLASTID MOVEMENT IMPAIRED1 (PMI1)
bna-miR169m	BnaC08g43390D	MORPHEUS MOLECULE (MOM)
bna-miR169n	BnaC06g33950D	nuclear factor Y, subunit A3 (NF-YA3)
bna-miR169n	BnaA01g08440D	26S proteasome regulatory subunit S2 1B (RPN1B)
bna-miR169n	BnaA03g49280D	26S proteasome regulatory subunit S2 1B (RPN1B)
bna-miR169n	BnaA06g32360D	Concanavalin A-like lectin protein kinase family protein
bna-miR169n	BnaA06g39290D	6-phosphogluconolactonase 5 (PGL5)
bna-miR169n	BnaA08g13700D	26S proteasome regulatory subunit S2 1B (RPN1B)
bna-miR169n	BnaA09g14750D	beta glucosidase 13 (BGLU13)
bna-miR169n	BnaC01g09980D	26S proteasome regulatory subunit S2 1B (RPN1B)
bna-miR169n	BnaC07g24050D	Concanavalin A-like lectin protein kinase family protein
bna-miR169n	BnaC07g30010D	6-phosphogluconolactonase 5 (PGL5)
bna-miR169n	BnaC07g41330D	26S proteasome regulatory subunit S2 1B (RPN1B)
bna-miR169n	BnaC08g13070D	26S proteasome regulatory subunit S2 1B (RPN1B)
bna-miR169n	BnaC09g15390D	beta glucosidase 13 (BGLU13)
bna-miR169n	BnaC09g51600D	Protein kinase superfamily protein
bna-miR171a	BnaC04g22080D	HAIRY MERISTEM 2 (HAM2)
bna-miR171a	BnaA03g21080D	HAIRY MERISTEM 1 (HAM1)
bna-miR171a	BnaA04g01210D	HAIRY MERISTEM 2 (HAM2)
bna-miR171a	BnaC07g03310D	GRAS family transcription factor
bna-miR171a	BnaC08g22790D	IQ-domain 20 (IQD20)
bna-miR171a	BnaC08g42290D	Phosphatidylinositol-4-phosphate 5-kinase family protein
bna-miR171a	BnaA07g01720D	GRAS family transcription factor
bna-miR171a	BnaA07g37990D	HAIRY MERISTEM 1 (HAM1)
bna-miR171a	BnaA09g31980D	IQ-domain 20 (IQD20)
bna-miR171a	BnaAnng18540D	HAIRY MERISTEM 3 (HAM3)
bna-miR171a	BnaAnng18550D	HAIRY MERISTEM 3 (HAM3)
bna-miR171a	BnaCnng57010D	HAIRY MERISTEM 1 (HAM1)
bna-miR171a	BnaC03g25140D	HAIRY MERISTEM 1 (HAM1)
bna-miR171a	BnaC09g07830D	C2H2-like zinc finger protein
bna-miR171b	BnaC04g22080D	HAIRY MERISTEM 2 (HAM2)
bna-miR171b	BnaA03g21080D	HAIRY MERISTEM 1 (HAM1)
bna-miR171b	BnaA04g01210D	HAIRY MERISTEM 2 (HAM2)
bna-miR171b	BnaC07g03310D	GRAS family transcription factor
bna-miR171b	BnaC08g22790D	IQ-domain 20 (IQD20)
bna-miR171b	BnaC08g42290D	Phosphatidylinositol-4-phosphate 5-kinase family protein
bna-miR171b	BnaA07g01720D	GRAS family transcription factor
bna-miR171b	BnaA07g37990D	HAIRY MERISTEM 1 (HAM1)
bna-miR171b	BnaA09g31980D	IQ-domain 20 (IQD20)
bna-miR171b	BnaAnng18540D	HAIRY MERISTEM 3 (HAM3)
bna-miR171b	BnaAnng18550D	HAIRY MERISTEM 3 (HAM3)
bna-miR171b	BnaCnng57010D	HAIRY MERISTEM 1 (HAM1)
bna-miR171b	BnaC03g25140D	HAIRY MERISTEM 1 (HAM1)
bna-miR171b	BnaC09g07830D	C2H2-like zinc finger protein
bna-miR171c	BnaC04g22080D	HAIRY MERISTEM 2 (HAM2)
bna-miR171c	BnaA03g21080D	HAIRY MERISTEM 1 (HAM1)
bna-miR171c	BnaA04g01210D	HAIRY MERISTEM 2 (HAM2)
bna-miR171c	BnaC07g03310D	GRAS family transcription factor
bna-miR171c	BnaC08g22790D	IQ-domain 20 (IQD20)
bna-miR171c	BnaA07g01720D	GRAS family transcription factor
bna-miR171c	BnaC08g42290D	Phosphatidylinositol-4-phosphate 5-kinase family protein
bna-miR171c	BnaA07g37990D	HAIRY MERISTEM 1 (HAM1)
bna-miR171c	BnaA09g31980D	IQ-domain 20 (IQD20)
bna-miR171c	BnaAnng18540D	HAIRY MERISTEM 3 (HAM3)
bna-miR171c	BnaAnng18550D	HAIRY MERISTEM 3 (HAM3)
bna-miR171c	BnaCnng57010D	HAIRY MERISTEM 1 (HAM1)
bna-miR171c	BnaC03g25140D	HAIRY MERISTEM 1 (HAM1)
bna-miR171c	BnaC09g07830D	C2H2-like zinc finger protein
bna-miR171d	BnaC04g22080D	HAIRY MERISTEM 2 (HAM2)
bna-miR171d	BnaA03g21080D	HAIRY MERISTEM 1 (HAM1)
bna-miR171d	BnaA04g01210D	HAIRY MERISTEM 2 (HAM2)
bna-miR171d	BnaC07g03310D	GRAS family transcription factor
bna-miR171d	BnaC08g22790D	IQ-domain 20 (IQD20)
bna-miR171d	BnaC08g42290D	Phosphatidylinositol-4-phosphate 5-kinase family protein
bna-miR171d	BnaA07g01720D	GRAS family transcription factor
bna-miR171d	BnaA07g37990D	HAIRY MERISTEM 1 (HAM1)
bna-miR171d	BnaA09g31980D	IQ-domain 20 (IQD20)
bna-miR171d	BnaAnng18540D	HAIRY MERISTEM 3 (HAM3)
bna-miR171d	BnaAnng18550D	HAIRY MERISTEM 3 (HAM3)
bna-miR171d	BnaCnng57010D	HAIRY MERISTEM 1 (HAM1)
bna-miR171d	BnaC03g25140D	HAIRY MERISTEM 1 (HAM1)
bna-miR171d	BnaC09g07830D	C2H2-like zinc finger protein
bna-miR171e	BnaC04g22080D	HAIRY MERISTEM 2 (HAM2)
bna-miR171e	BnaA03g21080D	HAIRY MERISTEM 1 (HAM1)
bna-miR171e	BnaA04g01210D	HAIRY MERISTEM 2 (HAM2)
bna-miR171e	BnaC07g03310D	GRAS family transcription factor
bna-miR171e	BnaC08g22790D	IQ-domain 20 (IQD20)
bna-miR171e	BnaC08g42290D	Phosphatidylinositol-4-phosphate 5-kinase family protein
bna-miR171e	BnaA07g01720D	GRAS family transcription factor
bna-miR171e	BnaA07g37990D	HAIRY MERISTEM 1 (HAM1)
bna-miR171e	BnaA09g31980D	IQ-domain 20 (IQD20)
bna-miR171e	BnaAnng18540D	HAIRY MERISTEM 3 (HAM3)
bna-miR171e	BnaAnng18550D	HAIRY MERISTEM 3 (HAM3)
bna-miR171e	BnaCnng57010D	HAIRY MERISTEM 1 (HAM1)
bna-miR171e	BnaC03g25140D	HAIRY MERISTEM 1 (HAM1)
bna-miR171e	BnaC09g07830D	C2H2-like zinc finger protein
bna-miR171f	BnaC04g22080D	HAIRY MERISTEM 2 (HAM2)
bna-miR171f	BnaA03g21080D	HAIRY MERISTEM 1 (HAM1)
bna-miR171f	BnaA04g01210D	HAIRY MERISTEM 2 (HAM2)
bna-miR171f	BnaC07g03310D	GRAS family transcription factor
bna-miR171f	BnaC08g22790D	IQ-domain 20 (IQD20)
bna-miR171f	BnaA07g01720D	GRAS family transcription factor
bna-miR171f	BnaA07g37990D	HAIRY MERISTEM 1 (HAM1)
bna-miR171f	BnaA09g31980D	IQ-domain 20 (IQD20)
bna-miR171f	BnaAnng18540D	HAIRY MERISTEM 3 (HAM3)
bna-miR171f	BnaAnng18550D	HAIRY MERISTEM 3 (HAM3)
bna-miR171f	BnaCnng57010D	HAIRY MERISTEM 1 (HAM1)
bna-miR171f	BnaC03g25140D	HAIRY MERISTEM 1 (HAM1)
bna-miR171g	BnaC04g22080D	HAIRY MERISTEM 2 (HAM2)
bna-miR171g	BnaA03g21080D	HAIRY MERISTEM 1 (HAM1)
bna-miR171g	BnaA04g01210D	HAIRY MERISTEM 2 (HAM2)
bna-miR171g	BnaC07g03310D	GRAS family transcription factor
bna-miR171g	BnaC08g22790D	IQ-domain 20 (IQD20)
bna-miR171g	BnaA07g01720D	GRAS family transcription factor
bna-miR171g	BnaA07g37990D	HAIRY MERISTEM 1 (HAM1)
bna-miR171g	BnaA09g31980D	IQ-domain 20 (IQD20)
bna-miR171g	BnaAnng18540D	HAIRY MERISTEM 3 (HAM3)
bna-miR171g	BnaAnng18550D	HAIRY MERISTEM 3 (HAM3)
bna-miR171g	BnaCnng57010D	HAIRY MERISTEM 1 (HAM1)
bna-miR171g	BnaC03g25140D	HAIRY MERISTEM 1 (HAM1)
bna-miR172a	BnaC04g05700D	rubisco activase (RCA)
bna-miR172a	BnaC04g15640D	related to AP2.7 (RAP2.7)
bna-miR172a	BnaA02g06490D	target of early activation tagged (EAT) 2 (TOE2)
bna-miR172a	BnaA02g13200D	ARM repeat superfamily protein
bna-miR172a	BnaA03g22100D	related to AP2.7 (RAP2.7)
bna-miR172a	BnaA03g26560D	unknown protein
bna-miR172a	BnaC05g46800D	myb-like HTH transcriptional regulator family protein
bna-miR172a	BnaC06g13540D	Disease resistance protein (TIR-NBS-LRR class) family
bna-miR172a	BnaC06g15540D	SCHLAFMUTZE (SMZ)
bna-miR172a	BnaA03g53830D	APETALA 2 (AP2)
bna-miR172a	BnaC07g03780D	cytochrome P450, family 705, subfamily A, polypeptide 32 (CYP705A32)
bna-miR172a	BnaC07g16190D	target of early activation tagged (EAT) 3 (TOE3)
bna-miR172a	BnaA05g05840D	rubisco activase (RCA)
bna-miR172a	BnaC07g26670D	B-cell receptor-associated protein 31-like
bna-miR172a	BnaC07g29430D	Core-2/I-branching beta-1,6-N-acetylglucosaminyltransferase family protein
bna-miR172a	BnaA06g09270D	homeobox protein 31 (HB31)
bna-miR172a	BnaC08g25840D	SCHLAFMUTZE (SMZ)
bna-miR172a	BnaA06g20560D	hydroxysteroid dehydrogenase 3 (HSD3)
bna-miR172a	BnaA06g22570D	BTB and TAZ domain protein 1 (BT1)
bna-miR172a	BnaA06g27620D	Core-2/I-branching beta-1,6-N-acetylglucosaminyltransferase family protein
bna-miR172a	BnaC09g06090D	shoot apical meristem arrest 1 (SHA1)
bna-miR172a	BnaC09g13430D	related to AP2.7 (RAP2.7)
bna-miR172a	BnaA07g12050D	target of early activation tagged (EAT) 3 (TOE3)
bna-miR172a	BnaA07g13990D	related to AP2.7 (RAP2.7)
bna-miR172a	BnaA07g15400D	Disease resistance protein (TIR-NBS-LRR class) family
bna-miR172a	BnaC09g35430D	target of early activation tagged (EAT) 2 (TOE2)
bna-miR172a	BnaA01g34730D	APETALA 2 (AP2)
bna-miR172a	BnaA01g36760D	WIP domain protein 4 (WIP4)
bna-miR172a	BnaA09g52340D	shoot apical meristem arrest 1 (SHA1)
bna-miR172a	BnaA09g54740D	SCHLAFMUTZE (SMZ)
bna-miR172a	BnaC01g42830D	LOB domain-containing protein 27 (LBD27)
bna-miR172a	BnaAnng03900D	Phototropic-responsive NPH3 family protein
bna-miR172a	BnaA10g12950D	target of early activation tagged (EAT) 2 (TOE2)
bna-miR172a	BnaCnng39690D	APETALA 2 (AP2)
bna-miR172a	BnaC02g09940D	unknown protein
bna-miR172a	BnaC02g19750D	trehalose-6-phosphatase synthase S8 (TPS8)
bna-miR172a	BnaCnng71740D	APETALA 2 (AP2)
bna-miR172a	BnaC02g24450D	regulatory particle triple-A ATPase 4A (RPT4A)
bna-miR172a	BnaC03g12670D	unknown protein
bna-miR172a	BnaC03g26480D	related to AP2.7 (RAP2.7)
bna-miR172a	BnaC03g31420D	unknown protein
bna-miR172a	BnaA01g21040D	casein kinase II, alpha chain 2 (CKA2)
bna-miR172a	BnaA02g27530D	unknown protein
bna-miR172a	BnaA02g30080D	receptor like protein 33 (RLP33)
bna-miR172a	BnaA02g30090D	receptor like protein 43 (RLP43)
bna-miR172a	BnaA03g12180D	cytochrome B5 isoform E (CB5-E)
bna-miR172a	BnaA03g27010D	shaggy-like protein kinase 32 (SK32)
bna-miR172a	BnaA04g04150D	embryo defective 1967 (emb1967)
bna-miR172a	BnaA04g15510D	non-specific phospholipase C2 (NPC2)
bna-miR172a	BnaA04g17140D	pleiotropic drug resistance 3 (PDR3)
bna-miR172a	BnaA05g09750D	nudix hydrolase homolog 22 (NUDT22)
bna-miR172a	BnaA05g11700D	SHAGGY-related protein kinase dZeta (SKdZeta)
bna-miR172a	BnaA05g16660D	CRM family member 3A (CFM3A)
bna-miR172a	BnaA05g30880D	pyruvate dehydrogenase kinase (PDK)
bna-miR172a	BnaA06g11530D	IAP-like protein 1 (ILP1)
bna-miR172a	BnaA06g20660D	ABC2 homolog 7 (ATH7)
bna-miR172a	BnaA07g06510D	Cyclopropane-fatty-acyl-phospholipid synthase
bna-miR172a	BnaA07g29040D	FORMS APLOID AND BINUCLEATE CELLS 1C (FAB1C)
bna-miR172a	BnaA09g17870D	Ribosomal protein L14p/L23e family protein
bna-miR172a	BnaA09g23040D	non-specific phospholipase C2 (NPC2)
bna-miR172a	BnaA09g51790D	shaggy-like protein kinase 32 (SK32)
bna-miR172a	BnaA10g17380D	AUTOPHAGY 5 (APG5)
bna-miR172a	BnaAnng31090D	DEA(D/H)-box RNA helicase family protein
bna-miR172a	BnaC01g07850D	unknown protein
bna-miR172a	BnaC01g09520D	Tesmin/TSO1-like CXC domain-containing protein
bna-miR172a	BnaC01g42660D	casein kinase II, alpha chain 2 (CKA2)
bna-miR172a	BnaC02g42800D	unknown protein
bna-miR172a	BnaC02g43740D	Protein of unknown function, DUF617
bna-miR172a	BnaC03g31970D	shaggy-like protein kinase 32 (SK32)
bna-miR172a	BnaC03g36270D	ARM repeat superfamily protein
bna-miR172a	BnaC03g53450D	ABC2 homolog 7 (ATH7)
bna-miR172a	BnaC03g65170D	cysteine-rich RLK (RECEPTOR-like protein kinase) 10 (CRK10)
bna-miR172a	BnaC04g35810D	poly(A) binding protein 4 (PAB4)
bna-miR172a	BnaC04g38510D	non-specific phospholipase C2 (NPC2)
bna-miR172a	BnaC04g40750D	pleiotropic drug resistance 3 (PDR3)
bna-miR172a	BnaC04g41660D	SHAGGY-related protein kinase dZeta (SKdZeta)
bna-miR172a	BnaC04g49640D	beta glucosidase 28 (BGLU28)
bna-miR172a	BnaC05g13390D	IAP-like protein 1 (ILP1)
bna-miR172a	BnaC05g20030D	WRKY DNA-binding protein 72 (WRKY72)
bna-miR172a	BnaC05g32570D	ABC2 homolog 7 (ATH7)
bna-miR172a	BnaC05g45340D	pyruvate dehydrogenase kinase (PDK)
bna-miR172a	BnaC06g16450D	TRAF-like superfamily protein
bna-miR172a	BnaC06g32150D	FORMS APLOID AND BINUCLEATE CELLS 1C (FAB1C)
bna-miR172a	BnaC06g37180D	phosphate transporter 1
bna-miR172a	BnaC08g23740D	Double Clp-N motif-containing P-loop nucleoside triphosphate hydrolases superfamily protein
bna-miR172a	BnaC09g17660D	unknown protein
bna-miR172a	BnaC09g19170D	Ribosomal protein L14p/L23e family protein
bna-miR172a	BnaC09g19190D	Ribosomal protein L14p/L23e family protein
bna-miR172a	BnaC09g25720D	DNAJ heat shock N-terminal domain-containing protein
bna-miR172a	BnaC09g40670D	AUTOPHAGY 5 (APG5)
bna-miR172a	BnaCnng02170D	shaggy-like protein kinase 32 (SK32)
bna-miR172a	BnaCnng05110D	nudix hydrolase homolog 22 (NUDT22)
bna-miR172a	BnaCnng07860D	poly(A)-binding protein 5 (PAB5)
bna-miR172a	BnaCnng48630D	Protein kinase superfamily protein
bna-miR172b	BnaC04g05700D	rubisco activase (RCA)
bna-miR172b	BnaA01g21250D	INVOLVED IN: protein localization
bna-miR172b	BnaC04g15640D	related to AP2.7 (RAP2.7)
bna-miR172b	BnaA02g06490D	target of early activation tagged (EAT) 2 (TOE2)
bna-miR172b	BnaA03g22100D	related to AP2.7 (RAP2.7)
bna-miR172b	BnaC06g13540D	Disease resistance protein (TIR-NBS-LRR class) family
bna-miR172b	BnaC06g15540D	SCHLAFMUTZE (SMZ)
bna-miR172b	BnaA03g53830D	APETALA 2 (AP2)
bna-miR172b	BnaC06g34470D	protein tyrosine kinase family protein
bna-miR172b	BnaC07g16190D	target of early activation tagged (EAT) 3 (TOE3)
bna-miR172b	BnaA05g05840D	rubisco activase (RCA)
bna-miR172b	BnaA05g12890D	Plant protein of unknown function (DUF247)
bna-miR172b	BnaC07g26670D	B-cell receptor-associated protein 31-like
bna-miR172b	BnaC08g25840D	SCHLAFMUTZE (SMZ)
bna-miR172b	BnaA06g22570D	BTB and TAZ domain protein 1 (BT1)
bna-miR172b	BnaC09g06090D	shoot apical meristem arrest 1 (SHA1)
bna-miR172b	BnaA07g12050D	target of early activation tagged (EAT) 3 (TOE3)
bna-miR172b	BnaC09g13430D	related to AP2.7 (RAP2.7)
bna-miR172b	BnaA07g13990D	related to AP2.7 (RAP2.7)
bna-miR172b	BnaA07g15400D	Disease resistance protein (TIR-NBS-LRR class) family
bna-miR172b	BnaC09g35430D	target of early activation tagged (EAT) 2 (TOE2)
bna-miR172b	BnaA01g34730D	APETALA 2 (AP2)
bna-miR172b	BnaA09g52340D	shoot apical meristem arrest 1 (SHA1)
bna-miR172b	BnaA09g54740D	SCHLAFMUTZE (SMZ)
bna-miR172b	BnaC01g42340D	INVOLVED IN: protein localization
bna-miR172b	BnaC01g42830D	LOB domain-containing protein 27 (LBD27)
bna-miR172b	BnaC06g42150D	Plant protein of unknown function (DUF247)
bna-miR172b	BnaAnng03900D	Phototropic-responsive NPH3 family protein
bna-miR172b	BnaA09g50820D	Magpie (MGP)
bna-miR172b	BnaA10g12950D	target of early activation tagged (EAT) 2 (TOE2)
bna-miR172b	BnaCnng39690D	APETALA 2 (AP2)
bna-miR172b	BnaC02g09940D	unknown protein
bna-miR172b	BnaC02g11290D	XB3 ortholog 2 in Arabidopsis thaliana (XBAT32)
bna-miR172b	BnaCnng71740D	APETALA 2 (AP2)
bna-miR172b	BnaC02g24450D	regulatory particle triple-A ATPase 4A (RPT4A)
bna-miR172b	BnaC03g12670D	unknown protein
bna-miR172b	BnaC03g26480D	related to AP2.7 (RAP2.7)
bna-miR172b	BnaA01g04750D	Myosin heavy chain-related protein
bna-miR172b	BnaA02g30080D	receptor like protein 33 (RLP33)
bna-miR172b	BnaA02g30090D	receptor like protein 43 (RLP43)
bna-miR172b	BnaA03g27010D	shaggy-like protein kinase 32 (SK32)
bna-miR172b	BnaA04g04150D	embryo defective 1967 (emb1967)
bna-miR172b	BnaA04g10880D	Esterase/lipase/thioesterase family protein
bna-miR172b	BnaA04g15510D	non-specific phospholipase C2 (NPC2)
bna-miR172b	BnaA04g17140D	pleiotropic drug resistance 3 (PDR3)
bna-miR172b	BnaA05g11700D	SHAGGY-related protein kinase dZeta (SKdZeta)
bna-miR172b	BnaA05g30880D	pyruvate dehydrogenase kinase (PDK)
bna-miR172b	BnaA07g06510D	Cyclopropane-fatty-acyl-phospholipid synthase
bna-miR172b	BnaA08g31130D	zinc finger protein 7 (ZFP7)
bna-miR172b	BnaA09g23040D	non-specific phospholipase C2 (NPC2)
bna-miR172b	BnaA09g32420D	Transducin/WD40 repeat-like superfamily protein
bna-miR172b	BnaA09g51790D	shaggy-like protein kinase 32 (SK32)
bna-miR172b	BnaC01g06280D	Myosin heavy chain-related protein
bna-miR172b	BnaC01g16440D	ROP1 ENHANCER 1 (REN1)
bna-miR172b	BnaC02g38510D	receptor like protein 33 (RLP33)
bna-miR172b	BnaC03g31970D	shaggy-like protein kinase 32 (SK32)
bna-miR172b	BnaC03g65170D	cysteine-rich RLK (RECEPTOR-like protein kinase) 10 (CRK10)
bna-miR172b	BnaC04g35810D	poly(A) binding protein 4 (PAB4)
bna-miR172b	BnaC04g38510D	non-specific phospholipase C2 (NPC2)
bna-miR172b	BnaC04g40750D	pleiotropic drug resistance 3 (PDR3)
bna-miR172b	BnaC04g41660D	SHAGGY-related protein kinase dZeta (SKdZeta)
bna-miR172b	BnaC05g25810D	Terpenoid cyclases/Protein prenyltransferases superfamily protein
bna-miR172b	BnaC06g37180D	phosphate transporter 1
bna-miR172b	BnaC08g11740D	DNA binding
bna-miR172b	BnaC08g23280D	Transducin/WD40 repeat-like superfamily protein
bna-miR172b	BnaC09g17660D	unknown protein
bna-miR172b	BnaC09g25720D	DNAJ heat shock N-terminal domain-containing protein
bna-miR172b	BnaCnng02170D	shaggy-like protein kinase 32 (SK32)
bna-miR172b	BnaCnng04850D	zinc finger protein 7 (ZFP7)
bna-miR172b	BnaCnng48630D	Protein kinase superfamily protein
bna-miR172c	BnaC04g05700D	rubisco activase (RCA)
bna-miR172c	BnaA01g21250D	INVOLVED IN: protein localization
bna-miR172c	BnaC04g15640D	related to AP2.7 (RAP2.7)
bna-miR172c	BnaA02g06490D	target of early activation tagged (EAT) 2 (TOE2)
bna-miR172c	BnaA03g22100D	related to AP2.7 (RAP2.7)
bna-miR172c	BnaC06g13540D	Disease resistance protein (TIR-NBS-LRR class) family
bna-miR172c	BnaC06g15540D	SCHLAFMUTZE (SMZ)
bna-miR172c	BnaA03g53830D	APETALA 2 (AP2)
bna-miR172c	BnaC06g34470D	protein tyrosine kinase family protein
bna-miR172c	BnaC07g16190D	target of early activation tagged (EAT) 3 (TOE3)
bna-miR172c	BnaA05g05840D	rubisco activase (RCA)
bna-miR172c	BnaA05g12890D	Plant protein of unknown function (DUF247)
bna-miR172c	BnaC07g26670D	B-cell receptor-associated protein 31-like
bna-miR172c	BnaC08g25840D	SCHLAFMUTZE (SMZ)
bna-miR172c	BnaA06g22570D	BTB and TAZ domain protein 1 (BT1)
bna-miR172c	BnaC09g06090D	shoot apical meristem arrest 1 (SHA1)
bna-miR172c	BnaA07g12050D	target of early activation tagged (EAT) 3 (TOE3)
bna-miR172c	BnaA07g13990D	related to AP2.7 (RAP2.7)
bna-miR172c	BnaA07g15400D	Disease resistance protein (TIR-NBS-LRR class) family
bna-miR172c	BnaC09g13430D	related to AP2.7 (RAP2.7)
bna-miR172c	BnaC09g35430D	target of early activation tagged (EAT) 2 (TOE2)
bna-miR172c	BnaA01g34730D	APETALA 2 (AP2)
bna-miR172c	BnaA09g52340D	shoot apical meristem arrest 1 (SHA1)
bna-miR172c	BnaA09g54740D	SCHLAFMUTZE (SMZ)
bna-miR172c	BnaC01g42340D	INVOLVED IN: protein localization
bna-miR172c	BnaC01g42830D	LOB domain-containing protein 27 (LBD27)
bna-miR172c	BnaC06g42150D	Plant protein of unknown function (DUF247)
bna-miR172c	BnaA09g50820D	Magpie (MGP)
bna-miR172c	BnaAnng03900D	Phototropic-responsive NPH3 family protein
bna-miR172c	BnaA10g12950D	target of early activation tagged (EAT) 2 (TOE2)
bna-miR172c	BnaCnng39690D	APETALA 2 (AP2)
bna-miR172c	BnaC02g09940D	unknown protein
bna-miR172c	BnaC02g11290D	XB3 ortholog 2 in Arabidopsis thaliana (XBAT32)
bna-miR172c	BnaC02g24450D	regulatory particle triple-A ATPase 4A (RPT4A)
bna-miR172c	BnaCnng71740D	APETALA 2 (AP2)
bna-miR172c	BnaC03g12670D	unknown protein
bna-miR172c	BnaC03g26480D	related to AP2.7 (RAP2.7)
bna-miR172c	BnaA01g04750D	Myosin heavy chain-related protein
bna-miR172c	BnaA02g30080D	receptor like protein 33 (RLP33)
bna-miR172c	BnaA02g30090D	receptor like protein 43 (RLP43)
bna-miR172c	BnaA03g27010D	shaggy-like protein kinase 32 (SK32)
bna-miR172c	BnaA04g04150D	embryo defective 1967 (emb1967)
bna-miR172c	BnaA04g10880D	Esterase/lipase/thioesterase family protein
bna-miR172c	BnaA04g15510D	non-specific phospholipase C2 (NPC2)
bna-miR172c	BnaA04g17140D	pleiotropic drug resistance 3 (PDR3)
bna-miR172c	BnaA05g11700D	SHAGGY-related protein kinase dZeta (SKdZeta)
bna-miR172c	BnaA05g30880D	pyruvate dehydrogenase kinase (PDK)
bna-miR172c	BnaA07g06510D	Cyclopropane-fatty-acyl-phospholipid synthase
bna-miR172c	BnaA08g31130D	zinc finger protein 7 (ZFP7)
bna-miR172c	BnaA09g23040D	non-specific phospholipase C2 (NPC2)
bna-miR172c	BnaA09g32420D	Transducin/WD40 repeat-like superfamily protein
bna-miR172c	BnaA09g51790D	shaggy-like protein kinase 32 (SK32)
bna-miR172c	BnaC01g06280D	Myosin heavy chain-related protein
bna-miR172c	BnaC01g16440D	ROP1 ENHANCER 1 (REN1)
bna-miR172c	BnaC02g38510D	receptor like protein 33 (RLP33)
bna-miR172c	BnaC03g31970D	shaggy-like protein kinase 32 (SK32)
bna-miR172c	BnaC03g65170D	cysteine-rich RLK (RECEPTOR-like protein kinase) 10 (CRK10)
bna-miR172c	BnaC04g35810D	poly(A) binding protein 4 (PAB4)
bna-miR172c	BnaC04g38510D	non-specific phospholipase C2 (NPC2)
bna-miR172c	BnaC04g40750D	pleiotropic drug resistance 3 (PDR3)
bna-miR172c	BnaC04g41660D	SHAGGY-related protein kinase dZeta (SKdZeta)
bna-miR172c	BnaC05g25810D	Terpenoid cyclases/Protein prenyltransferases superfamily protein
bna-miR172c	BnaC06g37180D	phosphate transporter 1
bna-miR172c	BnaC08g11740D	DNA binding
bna-miR172c	BnaC08g23280D	Transducin/WD40 repeat-like superfamily protein
bna-miR172c	BnaC09g17660D	unknown protein
bna-miR172c	BnaC09g25720D	DNAJ heat shock N-terminal domain-containing protein
bna-miR172c	BnaCnng02170D	shaggy-like protein kinase 32 (SK32)
bna-miR172c	BnaCnng04850D	zinc finger protein 7 (ZFP7)
bna-miR172c	BnaCnng48630D	Protein kinase superfamily protein
bna-miR172d	BnaC04g05700D	rubisco activase (RCA)
bna-miR172d	BnaC04g15640D	related to AP2.7 (RAP2.7)
bna-miR172d	BnaC04g15820D	Disease resistance protein (TIR-NBS-LRR class) family
bna-miR172d	BnaA02g06490D	target of early activation tagged (EAT) 2 (TOE2)
bna-miR172d	BnaA03g22100D	related to AP2.7 (RAP2.7)
bna-miR172d	BnaC06g13540D	Disease resistance protein (TIR-NBS-LRR class) family
bna-miR172d	BnaC06g15540D	SCHLAFMUTZE (SMZ)
bna-miR172d	BnaA03g53830D	APETALA 2 (AP2)
bna-miR172d	BnaC07g03780D	cytochrome P450, family 705, subfamily A, polypeptide 32 (CYP705A32)
bna-miR172d	BnaA05g05840D	rubisco activase (RCA)
bna-miR172d	BnaC07g16190D	target of early activation tagged (EAT) 3 (TOE3)
bna-miR172d	BnaA06g22570D	BTB and TAZ domain protein 1 (BT1)
bna-miR172d	BnaC08g25840D	SCHLAFMUTZE (SMZ)
bna-miR172d	BnaC09g06090D	shoot apical meristem arrest 1 (SHA1)
bna-miR172d	BnaA07g12050D	target of early activation tagged (EAT) 3 (TOE3)
bna-miR172d	BnaA07g13990D	related to AP2.7 (RAP2.7)
bna-miR172d	BnaA07g15400D	Disease resistance protein (TIR-NBS-LRR class) family
bna-miR172d	BnaC09g13430D	related to AP2.7 (RAP2.7)
bna-miR172d	BnaC09g35430D	target of early activation tagged (EAT) 2 (TOE2)
bna-miR172d	BnaA01g34730D	APETALA 2 (AP2)
bna-miR172d	BnaA09g52340D	shoot apical meristem arrest 1 (SHA1)
bna-miR172d	BnaA09g54740D	SCHLAFMUTZE (SMZ)
bna-miR172d	BnaC01g42830D	LOB domain-containing protein 27 (LBD27)
bna-miR172d	BnaA10g12950D	target of early activation tagged (EAT) 2 (TOE2)
bna-miR172d	BnaC01g08250D	Protein of unknown function (DUF630 and DUF632)
bna-miR172d	BnaCnng39690D	APETALA 2 (AP2)
bna-miR172d	BnaC02g09940D	unknown protein
bna-miR172d	BnaCnng71740D	APETALA 2 (AP2)
bna-miR172d	BnaC03g26480D	related to AP2.7 (RAP2.7)
bna-miR172d	BnaA01g06870D	Protein of unknown function (DUF630 and DUF632)
bna-miR172d	BnaA01g12960D	cysteine-rich RLK (RECEPTOR-like protein kinase) 21 (CRK21)
bna-miR172d	BnaA01g12970D	cysteine-rich RLK (RECEPTOR-like protein kinase) 21 (CRK21)
bna-miR172d	BnaA01g12980D	cysteine-rich RLK (RECEPTOR-like protein kinase) 21 (CRK21)
bna-miR172d	BnaA01g16690D	vacuolar iron transporter (VIT) family protein
bna-miR172d	BnaA01g18610D	EMBRYO DEFECTIVE 2719 (EMB2719)
bna-miR172d	BnaA01g24810D	cysteine-rich RLK (RECEPTOR-like protein kinase) 10 (CRK10)
bna-miR172d	BnaA01g32440D	glucan synthase-like 10 (GSL10)
bna-miR172d	BnaA01g34660D	TLD-domain containing nucleolar protein
bna-miR172d	BnaA02g15520D	poly(A)-binding protein 5 (PAB5)
bna-miR172d	BnaA02g18220D	HCP-like superfamily protein
bna-miR172d	BnaA02g27770D	TPX2 (targeting protein for Xklp2) protein family
bna-miR172d	BnaA03g27010D	shaggy-like protein kinase 32 (SK32)
bna-miR172d	BnaA03g33240D	FUNCTIONS IN: molecular_function unknown
bna-miR172d	BnaA03g34010D	MAR binding filament-like protein 1 (MFP1)
bna-miR172d	BnaA03g45080D	APS reductase 3 (APR3)
bna-miR172d	BnaA03g46100D	MAR binding filament-like protein 1 (MFP1)
bna-miR172d	BnaA03g46810D	ROP1 ENHANCER 1 (REN1)
bna-miR172d	BnaA03g49010D	unknown protein
bna-miR172d	BnaA03g53460D	BR enhanced expression 2 (BEE2)
bna-miR172d	BnaA03g54600D	unknown protein
bna-miR172d	BnaA03g55130D	Single-stranded nucleic acid binding R3H protein
bna-miR172d	BnaA04g04150D	embryo defective 1967 (emb1967)
bna-miR172d	BnaA04g13600D	poly(A) binding protein 4 (PAB4)
bna-miR172d	BnaA05g11700D	SHAGGY-related protein kinase dZeta (SKdZeta)
bna-miR172d	BnaA05g30880D	pyruvate dehydrogenase kinase (PDK)
bna-miR172d	BnaA06g13230D	inter-alpha-trypsin inhibitor heavy chain-related
bna-miR172d	BnaA07g29550D	poly(A)-binding protein 5 (PAB5)
bna-miR172d	BnaA08g26770D	Protein of unknown function, DUF593
bna-miR172d	BnaA09g44330D	inter-alpha-trypsin inhibitor heavy chain-related
bna-miR172d	BnaA09g51790D	shaggy-like protein kinase 32 (SK32)
bna-miR172d	BnaAnng07150D	unknown protein
bna-miR172d	BnaAnng25570D	cysteine-rich RLK (RECEPTOR-like protein kinase) 21 (CRK21)
bna-miR172d	BnaAnng25580D	cysteine-rich RLK (RECEPTOR-like protein kinase) 21 (CRK21)
bna-miR172d	BnaC01g14690D	cysteine-rich RLK (RECEPTOR-like protein kinase) 21 (CRK21)
bna-miR172d	BnaC01g14710D	cysteine-rich RLK (RECEPTOR-like protein kinase) 21 (CRK21)
bna-miR172d	BnaC01g14790D	cysteine-rich RLK (RECEPTOR-like protein kinase) 21 (CRK21)
bna-miR172d	BnaC01g14800D	cysteine-rich RLK (RECEPTOR-like protein kinase) 21 (CRK21)
bna-miR172d	BnaC01g14830D	cysteine-rich RLK (RECEPTOR-like protein kinase) 21 (CRK21)
bna-miR172d	BnaC01g14880D	cysteine-rich RLK (RECEPTOR-like protein kinase) 21 (CRK21)
bna-miR172d	BnaC01g14890D	cysteine-rich RLK (RECEPTOR-like protein kinase) 21 (CRK21)
bna-miR172d	BnaC01g20470D	vacuolar iron transporter (VIT) family protein
bna-miR172d	BnaC01g30110D	glyceraldehyde-3-phosphate dehydrogenase of plastid 2 (GAPCP-2)
bna-miR172d	BnaC02g20760D	poly(A)-binding protein 5 (PAB5)
bna-miR172d	BnaC02g25850D	glyceraldehyde-3-phosphate dehydrogenase of plastid 2 (GAPCP-2)
bna-miR172d	BnaC03g31970D	shaggy-like protein kinase 32 (SK32)
bna-miR172d	BnaC03g38320D	FUNCTIONS IN: molecular_function unknown
bna-miR172d	BnaC03g44400D	cysteine-rich RLK (RECEPTOR-like protein kinase) 10 (CRK10)
bna-miR172d	BnaC03g60080D	myb domain protein 4 (MYB4)
bna-miR172d	BnaC04g16540D	poly(A) binding protein 3 (PAB3)
bna-miR172d	BnaC04g35810D	poly(A) binding protein 4 (PAB4)
bna-miR172d	BnaC04g41660D	SHAGGY-related protein kinase dZeta (SKdZeta)
bna-miR172d	BnaC04g49640D	beta glucosidase 28 (BGLU28)
bna-miR172d	BnaC05g14770D	inter-alpha-trypsin inhibitor heavy chain-related
bna-miR172d	BnaC05g18010D	unknown protein
bna-miR172d	BnaC05g46120D	RING/U-box protein
bna-miR172d	BnaC06g01140D	F-box and associated interaction domains-containing protein
bna-miR172d	BnaC06g37180D	phosphate transporter 1
bna-miR172d	BnaC07g29500D	unknown protein
bna-miR172d	BnaC07g37060D	APS reductase 3 (APR3)
bna-miR172d	BnaC07g38010D	cysteine-rich RLK (RECEPTOR-like protein kinase) 10 (CRK10)
bna-miR172d	BnaC07g38110D	cysteine-rich RLK (RECEPTOR-like protein kinase) 11 (CRK11)
bna-miR172d	BnaC07g39030D	ROP1 ENHANCER 1 (REN1)
bna-miR172d	BnaC07g47580D	cysteine-rich RLK (RECEPTOR-like protein kinase) 26 (CRK26)
bna-miR172d	BnaC08g36870D	inter-alpha-trypsin inhibitor heavy chain-related
bna-miR172d	BnaC09g25720D	DNAJ heat shock N-terminal domain-containing protein
bna-miR172d	BnaC09g52420D	unknown protein
bna-miR172d	BnaCnng02170D	shaggy-like protein kinase 32 (SK32)
bna-miR172d	BnaCnng07860D	poly(A)-binding protein 5 (PAB5)
bna-miR172d	BnaCnng23360D	myb domain protein 4 (MYB4)
bna-miR172d	BnaCnng24870D	Pentatricopeptide repeat (PPR) superfamily protein
bna-miR2111a-3p	BnaC05g01030D	NAC domain containing protein 5 (NAC005)
bna-miR2111a-3p	BnaC03g37740D	unknown protein
bna-miR2111a-3p	BnaA01g07140D	METHIONINE OVER-ACCUMULATOR 2 (MTO2)
bna-miR2111a-5p	BnaA02g28650D	Galactose oxidase/kelch repeat superfamily protein
bna-miR2111a-5p	BnaA06g32400D	Galactose oxidase/kelch repeat superfamily protein
bna-miR2111a-5p	BnaC07g48940D	Galactose oxidase/kelch repeat superfamily protein
bna-miR2111a-5p	BnaA09g42010D	unknown protein
bna-miR2111a-5p	BnaAnng08650D	unknown protein
bna-miR2111a-5p	BnaCnng56670D	unknown protein
bna-miR2111a-5p	BnaC02g36670D	Galactose oxidase/kelch repeat superfamily protein
bna-miR2111a-5p	BnaA03g19660D	zinc finger protein 8 (ZFP8)
bna-miR2111a-5p	BnaA05g09260D	unknown protein
bna-miR2111a-5p	BnaA07g25140D	ARM repeat superfamily protein
bna-miR2111a-5p	BnaA09g31730D	ATP binding microtubule motor family protein
bna-miR2111a-5p	BnaA10g18320D	tRNA synthetase beta subunit family protein
bna-miR2111a-5p	BnaC01g30870D	unknown protein
bna-miR2111a-5p	BnaC03g23550D	zinc finger protein 8 (ZFP8)
bna-miR2111a-5p	BnaC04g35740D	unknown protein
bna-miR2111a-5p	BnaC08g22570D	ATP binding microtubule motor family protein
bna-miR2111a-5p	BnaC09g41850D	tRNA synthetase beta subunit family protein
bna-miR2111b-3p	BnaC04g17680D	CONSTITUTIVE PHOTOMORPHOGENIC 8 (COP8)
bna-miR2111b-3p	BnaA02g23350D	CONSTITUTIVE PHOTOMORPHOGENIC 8 (COP8)
bna-miR2111b-3p	BnaC08g32770D	DNAse I-like superfamily protein
bna-miR2111b-3p	BnaA06g36960D	CONSTITUTIVE PHOTOMORPHOGENIC 8 (COP8)
bna-miR2111b-3p	BnaAnng17270D	CONSTITUTIVE PHOTOMORPHOGENIC 8 (COP8)
bna-miR2111b-3p	BnaA01g07140D	METHIONINE OVER-ACCUMULATOR 2 (MTO2)
bna-miR2111b-3p	BnaA03g53200D	LYS/HIS transporter 7 (LHT7)
bna-miR2111b-3p	BnaA09g48180D	protein phosphatase 2A-2 (PP2A-2)
bna-miR2111b-3p	BnaC03g48230D	protein phosphatase 2A-2 (PP2A-2)
bna-miR2111b-3p	BnaC07g45470D	LYS/HIS transporter 7 (LHT7)
bna-miR2111b-5p	BnaA02g28650D	Galactose oxidase/kelch repeat superfamily protein
bna-miR2111b-5p	BnaA06g32400D	Galactose oxidase/kelch repeat superfamily protein
bna-miR2111b-5p	BnaC07g48940D	Galactose oxidase/kelch repeat superfamily protein
bna-miR2111b-5p	BnaA09g42010D	unknown protein
bna-miR2111b-5p	BnaAnng08650D	unknown protein
bna-miR2111b-5p	BnaCnng56670D	unknown protein
bna-miR2111b-5p	BnaC02g36670D	Galactose oxidase/kelch repeat superfamily protein
bna-miR2111b-5p	BnaA03g19660D	zinc finger protein 8 (ZFP8)
bna-miR2111b-5p	BnaA05g09260D	unknown protein
bna-miR2111b-5p	BnaA07g25140D	ARM repeat superfamily protein
bna-miR2111b-5p	BnaA09g31730D	ATP binding microtubule motor family protein
bna-miR2111b-5p	BnaA10g18320D	tRNA synthetase beta subunit family protein
bna-miR2111b-5p	BnaC01g30870D	unknown protein
bna-miR2111b-5p	BnaC03g23550D	zinc finger protein 8 (ZFP8)
bna-miR2111b-5p	BnaC04g35740D	unknown protein
bna-miR2111b-5p	BnaC08g22570D	ATP binding microtubule motor family protein
bna-miR2111b-5p	BnaC09g41850D	tRNA synthetase beta subunit family protein
bna-miR2111c	BnaA01g04490D	YUCCA 1 (YUC1)
bna-miR2111c	BnaC04g34750D	unknown protein
bna-miR2111c	BnaC04g34770D	unknown protein
bna-miR2111c	BnaC04g36170D	RING/U-box superfamily protein
bna-miR2111c	BnaA02g28650D	Galactose oxidase/kelch repeat superfamily protein
bna-miR2111c	BnaA04g12820D	unknown protein
bna-miR2111c	BnaA04g13880D	RING/U-box superfamily protein
bna-miR2111c	BnaA06g32400D	Galactose oxidase/kelch repeat superfamily protein
bna-miR2111c	BnaC07g48940D	Galactose oxidase/kelch repeat superfamily protein
bna-miR2111c	BnaC02g36670D	Galactose oxidase/kelch repeat superfamily protein
bna-miR2111d	BnaA02g28650D	Galactose oxidase/kelch repeat superfamily protein
bna-miR2111d	BnaA06g32400D	Galactose oxidase/kelch repeat superfamily protein
bna-miR2111d	BnaC07g48940D	Galactose oxidase/kelch repeat superfamily protein
bna-miR2111d	BnaA09g42010D	unknown protein
bna-miR2111d	BnaAnng08650D	unknown protein
bna-miR2111d	BnaCnng56670D	unknown protein
bna-miR2111d	BnaC02g36670D	Galactose oxidase/kelch repeat superfamily protein
bna-miR2111d	BnaA03g19660D	zinc finger protein 8 (ZFP8)
bna-miR2111d	BnaA05g09260D	unknown protein
bna-miR2111d	BnaA07g25140D	ARM repeat superfamily protein
bna-miR2111d	BnaA09g31730D	ATP binding microtubule motor family protein
bna-miR2111d	BnaA10g18320D	tRNA synthetase beta subunit family protein
bna-miR2111d	BnaC01g30870D	unknown protein
bna-miR2111d	BnaC03g23550D	zinc finger protein 8 (ZFP8)
bna-miR2111d	BnaC04g35740D	unknown protein
bna-miR2111d	BnaC08g22570D	ATP binding microtubule motor family protein
bna-miR2111d	BnaC09g41850D	tRNA synthetase beta subunit family protein
bna-miR390a	BnaC05g05330D	Leucine-rich repeat transmembrane protein kinase
bna-miR390a	BnaA03g28440D	receptor like protein 46 (RLP46)
bna-miR390a	BnaA03g33180D	growth-regulating factor 5 (GRF5)
bna-miR390a	BnaA05g18490D	Leucine-rich receptor-like protein kinase family protein
bna-miR390a	BnaA06g04160D	Leucine-rich repeat transmembrane protein kinase
bna-miR390a	BnaA07g14240D	RHOMBOID-like 1 (RBL1)
bna-miR390a	BnaC01g15970D	growth-regulating factor 8 (GRF8)
bna-miR390a	BnaC01g37700D	BRI1-like 3 (BRL3)
bna-miR390a	BnaCnng40710D	Protein of unknown function (DUF295)
bna-miR390a	BnaCnng77670D	growth-regulating factor 8 (GRF8)
bna-miR390a	BnaC03g33570D	receptor like protein 46 (RLP46)
bna-miR390a	BnaA02g02740D	ARM repeat superfamily protein
bna-miR390a	BnaA02g34130D	dicarboxylate transporter 2.2 (DiT2.2)
bna-miR390a	BnaA03g04070D	unknown protein
bna-miR390a	BnaA05g25240D	epithiospecifier modifier 1 (ESM1)
bna-miR390a	BnaA06g09370D	alfin-like 6 (AL6)
bna-miR390a	BnaA08g23940D	alfin-like 7 (AL7)
bna-miR390a	BnaA09g50920D	LESION INITIATION 2 (LIN2)
bna-miR390a	BnaC01g33120D	Zinc knuckle (CCHC-type) family protein
bna-miR390a	BnaC02g06190D	ARM repeat superfamily protein
bna-miR390a	BnaC03g35760D	FKBP-like peptidyl-prolyl cis-trans isomerase family protein
bna-miR390a	BnaC03g77110D	Leucine-rich repeat (LRR) family protein
bna-miR390a	BnaC05g18120D	Protein kinase family protein with ARM repeat domain
bna-miR390a	BnaC05g49670D	alfin-like 7 (AL7)
bna-miR390a	BnaC07g08450D	Protein of unknown function (DUF668)
bna-miR390a	BnaC08g16190D	alfin-like 7 (AL7)
bna-miR390a	BnaC08g45590D	LESION INITIATION 2 (LIN2)
bna-miR390a	BnaCnng43160D	LESION INITIATION 2 (LIN2)
bna-miR390b	BnaC05g05330D	Leucine-rich repeat transmembrane protein kinase
bna-miR390b	BnaA03g28440D	receptor like protein 46 (RLP46)
bna-miR390b	BnaA03g33180D	growth-regulating factor 5 (GRF5)
bna-miR390b	BnaA05g18490D	Leucine-rich receptor-like protein kinase family protein
bna-miR390b	BnaA06g04160D	Leucine-rich repeat transmembrane protein kinase
bna-miR390b	BnaA07g14240D	RHOMBOID-like 1 (RBL1)
bna-miR390b	BnaC01g15970D	growth-regulating factor 8 (GRF8)
bna-miR390b	BnaC01g37700D	BRI1-like 3 (BRL3)
bna-miR390b	BnaCnng40710D	Protein of unknown function (DUF295)
bna-miR390b	BnaCnng77670D	growth-regulating factor 8 (GRF8)
bna-miR390b	BnaC03g33570D	receptor like protein 46 (RLP46)
bna-miR390b	BnaA02g02740D	ARM repeat superfamily protein
bna-miR390b	BnaA02g34130D	dicarboxylate transporter 2.2 (DiT2.2)
bna-miR390b	BnaA03g04070D	unknown protein
bna-miR390b	BnaA05g25240D	epithiospecifier modifier 1 (ESM1)
bna-miR390b	BnaA06g09370D	alfin-like 6 (AL6)
bna-miR390b	BnaA08g23940D	alfin-like 7 (AL7)
bna-miR390b	BnaA09g50920D	LESION INITIATION 2 (LIN2)
bna-miR390b	BnaC01g33120D	Zinc knuckle (CCHC-type) family protein
bna-miR390b	BnaC02g06190D	ARM repeat superfamily protein
bna-miR390b	BnaC03g35760D	FKBP-like peptidyl-prolyl cis-trans isomerase family protein
bna-miR390b	BnaC03g77110D	Leucine-rich repeat (LRR) family protein
bna-miR390b	BnaC05g18120D	Protein kinase family protein with ARM repeat domain
bna-miR390b	BnaC05g49670D	alfin-like 7 (AL7)
bna-miR390b	BnaC07g08450D	Protein of unknown function (DUF668)
bna-miR390b	BnaC08g16190D	alfin-like 7 (AL7)
bna-miR390b	BnaC08g45590D	LESION INITIATION 2 (LIN2)
bna-miR390b	BnaCnng43160D	LESION INITIATION 2 (LIN2)
bna-miR390c	BnaC05g05330D	Leucine-rich repeat transmembrane protein kinase
bna-miR390c	BnaA03g28440D	receptor like protein 46 (RLP46)
bna-miR390c	BnaA03g33180D	growth-regulating factor 5 (GRF5)
bna-miR390c	BnaA05g18490D	Leucine-rich receptor-like protein kinase family protein
bna-miR390c	BnaA06g04160D	Leucine-rich repeat transmembrane protein kinase
bna-miR390c	BnaA07g14240D	RHOMBOID-like 1 (RBL1)
bna-miR390c	BnaC01g15970D	growth-regulating factor 8 (GRF8)
bna-miR390c	BnaC01g37700D	BRI1-like 3 (BRL3)
bna-miR390c	BnaCnng40710D	Protein of unknown function (DUF295)
bna-miR390c	BnaCnng77670D	growth-regulating factor 8 (GRF8)
bna-miR390c	BnaC03g33570D	receptor like protein 46 (RLP46)
bna-miR390c	BnaA02g02740D	ARM repeat superfamily protein
bna-miR390c	BnaA02g34130D	dicarboxylate transporter 2.2 (DiT2.2)
bna-miR390c	BnaA03g04070D	unknown protein
bna-miR390c	BnaA05g25240D	epithiospecifier modifier 1 (ESM1)
bna-miR390c	BnaA06g09370D	alfin-like 6 (AL6)
bna-miR390c	BnaA08g23940D	alfin-like 7 (AL7)
bna-miR390c	BnaA09g50920D	LESION INITIATION 2 (LIN2)
bna-miR390c	BnaC01g33120D	Zinc knuckle (CCHC-type) family protein
bna-miR390c	BnaC02g06190D	ARM repeat superfamily protein
bna-miR390c	BnaC03g35760D	FKBP-like peptidyl-prolyl cis-trans isomerase family protein
bna-miR390c	BnaC03g77110D	Leucine-rich repeat (LRR) family protein
bna-miR390c	BnaC05g18120D	Protein kinase family protein with ARM repeat domain
bna-miR390c	BnaC05g49670D	alfin-like 7 (AL7)
bna-miR390c	BnaC07g08450D	Protein of unknown function (DUF668)
bna-miR390c	BnaC08g16190D	alfin-like 7 (AL7)
bna-miR390c	BnaC08g45590D	LESION INITIATION 2 (LIN2)
bna-miR390c	BnaCnng43160D	LESION INITIATION 2 (LIN2)
bna-miR393	BnaA01g23600D	basic helix-loop-helix (bHLH) DNA-binding superfamily protein
bna-miR393	BnaA02g28290D	auxin signaling F-box 2 (AFB2)
bna-miR393	BnaA03g25790D	GRR1-like protein 1 (GRH1)
bna-miR393	BnaC07g07840D	basic helix-loop-helix (bHLH) DNA-binding superfamily protein
bna-miR393	BnaA05g16460D	membrane protein, putative
bna-miR393	BnaA06g05730D	unknown protein
bna-miR393	BnaC08g15770D	auxin signaling F-box 3 (AFB3)
bna-miR393	BnaC08g29060D	auxin signaling F-box 3 (AFB3)
bna-miR393	BnaC08g32660D	TRANSPORT INHIBITOR RESPONSE 1 (TIR1)
bna-miR393	BnaC08g40890D	auxin signaling F-box 3 (AFB3)
bna-miR393	BnaC09g00530D	GRR1-like protein 1 (GRH1)
bna-miR393	BnaC09g09440D	Pyridoxal phosphate (PLP)-dependent transferases superfamily protein
bna-miR393	BnaC09g18300D	Molybdenum cofactor sulfurase family protein
bna-miR393	BnaA07g19520D	TRANSPORT INHIBITOR RESPONSE 1 (TIR1)
bna-miR393	BnaC09g31990D	gamete expressed protein 1 (GEX1)
bna-miR393	BnaC09g39580D	unknown protein
bna-miR393	BnaA08g07080D	Eukaryotic aspartyl protease family protein
bna-miR393	BnaA08g24570D	auxin signaling F-box 3 (AFB3)
bna-miR393	BnaA09g01370D	GRR1-like protein 1 (GRH1)
bna-miR393	BnaA09g09210D	Pyridoxal phosphate (PLP)-dependent transferases superfamily protein
bna-miR393	BnaC03g73110D	GRR1-like protein 1 (GRH1)
bna-miR393	BnaC06g43000D	TRANSPORT INHIBITOR RESPONSE 1 (TIR1)
bna-miR393	BnaA09g40340D	TRANSPORT INHIBITOR RESPONSE 1 (TIR1)
bna-miR393	BnaA09g46830D	auxin signaling F-box 3 (AFB3)
bna-miR393	BnaA10g09560D	gamete expressed protein 1 (GEX1)
bna-miR393	BnaCnng29920D	basic helix-loop-helix (bHLH) DNA-binding superfamily protein
bna-miR393	BnaCnng60850D	TRANSPORT INHIBITOR RESPONSE 1 (TIR1)
bna-miR393	BnaC02g36370D	auxin signaling F-box 2 (AFB2)
bna-miR393	BnaA02g10440D	cyclic nucleotide gated channel 1 (CNGC1)
bna-miR393	BnaA08g26120D	unknown protein
bna-miR393	BnaA09g41620D	Leucine-rich receptor-like protein kinase family protein
bna-miR393	BnaA10g18660D	FUNCTIONS IN: molecular_function unknown
bna-miR393	BnaC02g14560D	cyclic nucleotide gated channel 1 (CNGC1)
bna-miR393	BnaC08g13880D	unknown protein
bna-miR393	BnaC09g42290D	dentin sialophosphoprotein-related
bna-miR394a	BnaC05g00640D	Tetratricopeptide repeat (TPR)-like superfamily protein
bna-miR394a	BnaC05g21250D	Galactose oxidase/kelch repeat superfamily protein
bna-miR394a	BnaC05g42180D	nucleic acid binding
bna-miR394a	BnaC06g12020D	high chlorophyll fluorescent 109 (HCF109)
bna-miR394a	BnaC06g29360D	pseudo-response regulator 6 (APRR6)
bna-miR394a	BnaC06g36440D	glutamate receptor 2.5 (GLR2.5)
bna-miR394a	BnaC06g37980D	S-adenosyl-L-methionine-dependent methyltransferases superfamily protein
bna-miR394a	BnaC07g11360D	Galactose oxidase/kelch repeat superfamily protein
bna-miR394a	BnaC07g42540D	FGGY family of carbohydrate kinase
bna-miR394a	BnaA06g27200D	Transducin/WD40 repeat-like superfamily protein
bna-miR394a	BnaA07g08860D	Galactose oxidase/kelch repeat superfamily protein
bna-miR394a	BnaC09g36350D	histone deacetylase 2B (HD2B)
bna-miR394a	BnaA07g33430D	S-adenosyl-L-methionine-dependent methyltransferases superfamily protein
bna-miR394a	BnaA03g59530D	Peptide chain release factor 2
bna-miR394a	BnaA09g12550D	DEA(D/H)-box RNA helicase family protein
bna-miR394a	BnaA09g27990D	Galactose oxidase/kelch repeat superfamily protein
bna-miR394a	BnaA10g00570D	Tetratricopeptide repeat (TPR)-like superfamily protein
bna-miR394a	BnaA10g13800D	histone deacetylase 2B (HD2B)
bna-miR394a	BnaAnng26240D	glutamate receptor 2.5 (GLR2.5)
bna-miR394a	BnaAnng27520D	high chlorophyll fluorescent 109 (HCF109)
bna-miR394a	BnaCnng48150D	Peptide chain release factor 2
bna-miR394a	BnaA01g07300D	prenylated RAB acceptor 1.C (PRA1.C)
bna-miR394a	BnaA01g25390D	Transducin/WD40 repeat-like superfamily protein
bna-miR394a	BnaA03g35930D	ETHYLENE-INSENSITIVE3 (EIN3)
bna-miR394a	BnaA06g23530D	loricrin-related
bna-miR394a	BnaA09g06880D	loricrin-related
bna-miR394a	BnaA09g37910D	Ypt/Rab-GAP domain of gyp1p superfamily protein
bna-miR394a	BnaC01g08870D	prenylated RAB acceptor 1.C (PRA1.C)
bna-miR394a	BnaC04g09990D	unknown protein
bna-miR394a	BnaC05g44720D	unknown protein
bna-miR394a	BnaC07g02350D	unknown protein
bna-miR394a	BnaC07g11870D	unknown protein
bna-miR394a	BnaC08g29770D	Ypt/Rab-GAP domain of gyp1p superfamily protein
bna-miR394a	BnaCnng28470D	unknown protein
bna-miR394b	BnaC05g00640D	Tetratricopeptide repeat (TPR)-like superfamily protein
bna-miR394b	BnaC05g21250D	Galactose oxidase/kelch repeat superfamily protein
bna-miR394b	BnaC05g42180D	nucleic acid binding
bna-miR394b	BnaC06g12020D	high chlorophyll fluorescent 109 (HCF109)
bna-miR394b	BnaC06g29360D	pseudo-response regulator 6 (APRR6)
bna-miR394b	BnaC06g36440D	glutamate receptor 2.5 (GLR2.5)
bna-miR394b	BnaC06g37980D	S-adenosyl-L-methionine-dependent methyltransferases superfamily protein
bna-miR394b	BnaC07g11360D	Galactose oxidase/kelch repeat superfamily protein
bna-miR394b	BnaC07g42540D	FGGY family of carbohydrate kinase
[truncated: 583 more rows]

## Sheet: novel
#miRNA_name	target_name	Annotation for targets
novel_mir_1	BnaC05g15360D	Calcium-dependent phosphotriesterase superfamily protein
novel_mir_1000	BnaA01g03760D	Chaperone DnaJ-domain superfamily protein
novel_mir_1000	BnaC02g46230D	Ulp1 protease family protein
novel_mir_1000	BnaC08g06890D	DEGP protease 12 (DEGP12)
novel_mir_1001	BnaC06g05100D	Insulinase (Peptidase family M16) protein
novel_mir_1001	BnaA06g02000D	Insulinase (Peptidase family M16) protein
novel_mir_1004	BnaA01g30580D	nuclear factor Y, subunit C11 (NF-YC11)
novel_mir_1004	BnaA08g14590D	Galactose oxidase/kelch repeat superfamily protein
novel_mir_1004	BnaC01g25160D	ABC2 homolog 2 (ATH2)
novel_mir_1004	BnaA04g29070D	DNA binding with one finger 2.4 (DOF2.4)
novel_mir_1004	BnaAnng27820D	TEOSINTE BRANCHED 1, cycloidea and PCF transcription factor 5 (TCP5)
novel_mir_1004	BnaA09g32070D	FERONIA (FER)
novel_mir_1004	BnaC03g39860D	unknown protein
novel_mir_1004	BnaC08g22890D	FERONIA (FER)
novel_mir_1005	BnaC03g56780D	unknown protein
novel_mir_1005	BnaA10g13200D	unknown protein
novel_mir_1005	BnaAnng18140D	transmembrane receptors
novel_mir_1005	BnaC07g00690D	myosin-like protein XIG (XIG)
novel_mir_1006	BnaA06g30870D	histidine-containing phosphotransmitter 2 (AHP2)
novel_mir_1006	BnaC07g25790D	histidine-containing phosphotransmitter 2 (AHP2)
novel_mir_1007	BnaA02g07190D	unknown protein
novel_mir_1009	BnaC01g16180D	EMBRYO DEFECTIVE 140 (EMB140)
novel_mir_1009	BnaCnng56260D	MuDR family transposase
novel_mir_101	BnaA05g17410D	POLLEN-PISTIL INCOMPATIBILITY 2 (POP2)
novel_mir_101	BnaC08g08820D	NO VEIN (NOV)
novel_mir_101	BnaAnng08950D	NO VEIN (NOV)
novel_mir_1010	BnaA05g06240D	unknown protein
novel_mir_1010	BnaA10g12640D	unknown protein
novel_mir_1010	BnaA01g05180D	unknown protein
novel_mir_1010	BnaA05g03820D	unknown protein
novel_mir_1010	BnaA09g02400D	unknown protein
novel_mir_1010	BnaC02g43170D	xylem NAC domain 1 (XND1)
novel_mir_1010	BnaC03g08620D	unknown protein
novel_mir_1010	BnaC03g26950D	unknown protein
novel_mir_1010	BnaC06g32500D	receptor like protein 11 (RLP11)
novel_mir_1010	BnaC07g09540D	unknown protein
novel_mir_1010	BnaC08g11050D	unknown protein
novel_mir_1010	BnaC08g30230D	unknown protein
novel_mir_1010	BnaC08g43020D	unknown protein
novel_mir_1010	BnaC08g46730D	unknown protein
novel_mir_1010	BnaC08g49420D	unknown protein
novel_mir_1010	BnaCnng26560D	unknown protein
novel_mir_1012	BnaC03g07970D	Acyl-CoA N-acyltransferases (NAT) superfamily protein
novel_mir_1014	BnaA02g13840D	unknown protein
novel_mir_1014	BnaC05g00460D	cytochrome P450, family 86, subfamily A, polypeptide 4 (CYP86A4)
novel_mir_1014	BnaA03g29750D	Tetratricopeptide repeat (TPR)-like superfamily protein
novel_mir_1014	BnaC01g41920D	Calcium-dependent lipid-binding (CaLB domain) family protein
novel_mir_1014	BnaCnng08760D	cytochrome P450, family 86, subfamily A, polypeptide 4 (CYP86A4)
novel_mir_1014	BnaCnng52320D	Calcium-dependent lipid-binding (CaLB domain) family protein
novel_mir_1014	BnaA01g30990D	2-oxoglutarate (2OG) and Fe(II)-dependent oxygenase superfamily protein
novel_mir_1014	BnaA05g15310D	4-coumarate:CoA ligase 1 (4CL1)
novel_mir_1014	BnaA06g32780D	Pectin lyase-like superfamily protein
novel_mir_1014	BnaA08g18480D	purine permease 1 (PUP1)
novel_mir_1014	BnaA09g27450D	purine permease 1 (PUP1)
novel_mir_1014	BnaA10g21530D	Eukaryotic aspartyl protease family protein
novel_mir_1014	BnaA10g25290D	nicotianamine synthase 1 (NAS1)
novel_mir_1014	BnaC06g08930D	4-coumarate:CoA ligase 1 (4CL1)
novel_mir_1014	BnaC07g23710D	Pectin lyase-like superfamily protein
novel_mir_1014	BnaC09g38790D	CONTAINS InterPro DOMAIN/s: Immunoglobulin-like fold (InterPro:IPR013783)
novel_mir_1014	BnaC09g45670D	Eukaryotic aspartyl protease family protein
novel_mir_1014	BnaCnng76300D	purine permease 1 (PUP1)
novel_mir_1016	BnaA03g54180D	Ribosomal protein L12/ ATP-dependent Clp protease adaptor protein ClpS family protein
novel_mir_1016	BnaC07g46680D	Ribosomal protein L12/ ATP-dependent Clp protease adaptor protein ClpS family protein
novel_mir_1017	BnaC01g25590D	alpha/beta-Hydrolases superfamily protein
novel_mir_1018	BnaAnng38140D	RING
novel_mir_1019	BnaA01g29340D	unknown protein
novel_mir_1019	BnaC02g26340D	unknown protein
novel_mir_1025	BnaA09g12590D	unknown protein
novel_mir_1025	BnaAnng23970D	FUNCTIONS IN: sequence-specific DNA binding transcription factor activity
novel_mir_1025	BnaC07g23700D	unknown protein
novel_mir_1025	BnaCnng43720D	unknown protein
novel_mir_1026	BnaA01g10720D	FAD-binding Berberine family protein
novel_mir_1026	BnaC01g12250D	FAD-binding Berberine family protein
novel_mir_1030	BnaA03g27360D	unknown protein
novel_mir_1030	BnaC03g32360D	unknown protein
novel_mir_1030	BnaC04g38730D	unknown protein
novel_mir_1030	BnaC04g52290D	ENHANCED EM LEVEL (EEL)
novel_mir_1030	BnaC09g38230D	RPM1-interacting protein 4 (RIN4) family protein
novel_mir_1031	BnaC02g14850D	P-loop containing nucleoside triphosphate hydrolases superfamily protein
novel_mir_1033	BnaC01g28050D	ATP binding microtubule motor family protein
novel_mir_1033	BnaA08g13140D	P450 reductase 2 (ATR2)
novel_mir_1034	BnaC05g34660D	DWARF 4 (DWF4)
novel_mir_1034	BnaA09g31290D	DWARF 4 (DWF4)
novel_mir_1036	BnaA07g02100D	unknown protein
novel_mir_1036	BnaA08g26640D	Zinc finger, RING-type
novel_mir_1036	BnaC05g28700D	AILP1
novel_mir_1038	BnaA02g16000D	Leucine-rich repeat protein kinase family protein
novel_mir_104	BnaA01g00680D	Leucine-rich repeat protein kinase family protein
novel_mir_104	BnaA01g01580D	S-adenosyl-L-methionine-dependent methyltransferases superfamily protein
novel_mir_104	BnaA01g01940D	unknown protein
novel_mir_104	BnaC03g56690D	unknown protein
novel_mir_104	BnaC03g57180D	ATP-binding cassette A2 (ABCA2)
novel_mir_104	BnaC03g57230D	Spc97 / Spc98 family of spindle pole body (SBP) component
novel_mir_104	BnaA01g03660D	Tetratricopeptide repeat (TPR)-like superfamily protein
novel_mir_104	BnaA01g03740D	unknown protein
novel_mir_104	BnaA01g05270D	glycosyl hydrolase 9B18 (GH9B18)
novel_mir_104	BnaA01g05720D	FK506-binding protein 16-2 (FKBP16-2)
novel_mir_104	BnaA01g06170D	LJRHL1-like 2 (LRL2)
novel_mir_104	BnaC03g61250D	unknown protein
novel_mir_104	BnaA01g06900D	embryo defective 1353 (emb1353)
novel_mir_104	BnaC03g62020D	Disease resistance protein (TIR-NBS-LRR class) family
novel_mir_104	BnaC03g63430D	unknown protein
novel_mir_104	BnaA01g09660D	ovate family protein 5 (OFP5)
novel_mir_104	BnaC03g66520D	beta carbonic anhydrase 5 (BCA5)
novel_mir_104	BnaC03g66750D	Tetratricopeptide repeat (TPR)-like superfamily protein
novel_mir_104	BnaC03g67350D	S-domain-2 5 (SD2-5)
novel_mir_104	BnaA01g11520D	Protein of unknown function (DUF2921)
novel_mir_104	BnaC03g68020D	P450 reductase 2 (ATR2)
novel_mir_104	BnaA01g11740D	proteinaceous RNase P 3 (PRORP3)
novel_mir_104	BnaC03g68780D	myosin-related
novel_mir_104	BnaC03g70810D	F-box and associated interaction domains-containing protein
novel_mir_104	BnaC03g70920D	zinc transporter 11 precursor (ZIP11)
novel_mir_104	BnaC03g71000D	plasmodesmata-located protein 8 (PDLP8)
novel_mir_104	BnaC04g00830D	DOF AFFECTING GERMINATION 2 (DAG2)
novel_mir_104	BnaC04g02360D	TRICHOME BIREFRINGENCE-LIKE 39 (TBL39)
novel_mir_104	BnaA01g18550D	Senescence/dehydration-associated protein-related
novel_mir_104	BnaC04g04840D	TRICHOME BIREFRINGENCE-LIKE 33 (TBL33)
novel_mir_104	BnaC04g05250D	Pollen Ole e 1 allergen and extensin family protein
novel_mir_104	BnaC04g07900D	translocase inner membrane subunit 17-2 (TIM17-2)
novel_mir_104	BnaC04g07940D	unknown protein
novel_mir_104	BnaC04g08840D	Plant protein of unknown function (DUF868)
novel_mir_104	BnaC04g09850D	unknown protein
novel_mir_104	BnaC04g10190D	EXORDIUM like 1 (EXL1)
novel_mir_104	BnaA01g23960D	Integrase-type DNA-binding superfamily protein
novel_mir_104	BnaA01g25360D	RNA-binding (RRM/RBD/RNP motifs) family protein
novel_mir_104	BnaC04g11470D	peroxisomal 3-ketoacyl-CoA thiolase 3 (PKT3)
novel_mir_104	BnaA01g26730D	CCAAT-displacement protein alternatively spliced product (CASP)
novel_mir_104	BnaA01g26790D	VQ motif-containing protein
novel_mir_104	BnaA01g29130D	TRICHOME BIREFRINGENCE-LIKE 41 (TBL41)
novel_mir_104	BnaA01g30110D	myb-like HTH transcriptional regulator family protein
novel_mir_104	BnaC04g16340D	Zinc finger, C3HC4 type (RING finger) family protein
novel_mir_104	BnaC04g16360D	MD-2-related lipid recognition domain-containing protein
novel_mir_104	BnaC04g16840D	Glycosyl hydrolase superfamily protein
novel_mir_104	BnaA01g32510D	UDP-Glycosyltransferase superfamily protein
novel_mir_104	BnaC04g17720D	Leucine-rich repeat protein kinase family protein
novel_mir_104	BnaA01g33570D	LIGHT SENSITIVE HYPOCOTYLS 2 (LSH2)
novel_mir_104	BnaA01g34380D	ARM repeat superfamily protein
novel_mir_104	BnaC04g20760D	homocysteine methyltransferase 2 (HMT2)
novel_mir_104	BnaC04g20800D	unknown protein
novel_mir_104	BnaA02g01310D	unknown protein
novel_mir_104	BnaC04g24020D	basic helix-loop-helix (bHLH) DNA-binding superfamily protein
novel_mir_104	BnaC04g24230D	unknown protein
novel_mir_104	BnaA02g02990D	alpha/beta-Hydrolases superfamily protein
novel_mir_104	BnaA02g03150D	Leucine-rich repeat protein kinase family protein
novel_mir_104	BnaA02g04050D	unknown protein
novel_mir_104	BnaC04g26930D	AGAMOUS-like 75 (AGL75)
novel_mir_104	BnaA02g05730D	WRKY DNA-binding protein 38 (WRKY38)
novel_mir_104	BnaA02g07610D	cation/H+ exchanger 24 (CHX24)
novel_mir_104	BnaA02g07800D	evolutionarily conserved C-terminal region 10 (ECT10)
novel_mir_104	BnaA02g08110D	BEST Arabidopsis thaliana protein match is: OSBP(oxysterol binding protein)-related protein 4B (TAIR:AT4G25850.2)
novel_mir_104	BnaC04g31430D	PTEN1
novel_mir_104	BnaC04g32100D	AGAMOUS-like 75 (AGL75)
novel_mir_104	BnaC04g33040D	AT hook motif DNA-binding family protein
novel_mir_104	BnaA02g09880D	DNA mismatch repair protein MutS, type 2
novel_mir_104	BnaC04g33340D	pectinesterase 11 (PE11)
novel_mir_104	BnaA02g10880D	unknown protein
novel_mir_104	BnaA02g11220D	Protein kinase superfamily protein
novel_mir_104	BnaA02g11890D	RING/U-box superfamily protein
novel_mir_104	BnaC04g35320D	NAI1
novel_mir_104	BnaC04g35830D	Protein kinase superfamily protein
novel_mir_104	BnaC04g35860D	Protein kinase superfamily protein
novel_mir_104	BnaC04g35970D	GDSL-like Lipase/Acylhydrolase superfamily protein
novel_mir_104	BnaC04g37670D	Integrase-type DNA-binding superfamily protein
novel_mir_104	BnaC04g37680D	Integrase-type DNA-binding superfamily protein
novel_mir_104	BnaA02g13800D	unknown protein
novel_mir_104	BnaA02g14210D	Tetratricopeptide repeat (TPR)-like superfamily protein
novel_mir_104	BnaA02g14610D	Uncharacterised protein family UPF0090
novel_mir_104	BnaA02g15700D	unknown protein
novel_mir_104	BnaC04g39850D	Photosystem II reaction center PsbP family protein
novel_mir_104	BnaA02g17000D	Homeodomain-like superfamily protein
novel_mir_104	BnaA02g17270D	Transcription initiation factor IIF, beta subunit
novel_mir_104	BnaC04g41090D	ovate family protein 2 (OFP2)
novel_mir_104	BnaA02g18180D	unknown protein
novel_mir_104	BnaC04g42200D	FUNCTIONS IN: DNA binding
novel_mir_104	BnaA02g19360D	MIF4G domain-containing protein / MA3 domain-containing protein
novel_mir_104	BnaA02g19630D	BRAP2 RING ZnF UBP domain-containing protein 2 (BRIZ2)
novel_mir_104	BnaA02g20820D	unknown protein
novel_mir_104	BnaC04g45080D	ABC-2 type transporter family protein
novel_mir_104	BnaC04g46290D	exocyst subunit exo70 family protein H2 (EXO70H2)
novel_mir_104	BnaC04g46850D	basic helix-loop-helix (bHLH) DNA-binding superfamily protein
novel_mir_104	BnaC04g48430D	TRICHOME BIREFRINGENCE-LIKE 39 (TBL39)
novel_mir_104	BnaC04g49330D	Pectin lyase-like superfamily protein
novel_mir_104	BnaC04g49470D	Ribosomal protein L30/L7 family protein
novel_mir_104	BnaC04g49810D	WRKY family transcription factor
novel_mir_104	BnaC04g50110D	C2H2-like zinc finger protein
novel_mir_104	BnaA02g26640D	phytochrome kinase substrate 1 (PKS1)
novel_mir_104	BnaA02g27030D	quiescin-sulfhydryl oxidase 2 (QSOX2)
novel_mir_104	BnaA02g28040D	Melibiase family protein
novel_mir_104	BnaA02g28270D	Phosphoglycerate mutase family protein
novel_mir_104	BnaA02g28780D	Disease resistance protein (TIR-NBS-LRR class) family
novel_mir_104	BnaA02g28850D	zinc finger (C3HC4-type RING finger) family protein
novel_mir_104	BnaC05g01040D	NAC domain containing protein 5 (NAC005)
novel_mir_104	BnaC05g02630D	plasmodesmata-located protein 2 (PDLP2)
novel_mir_104	BnaC05g04210D	octadecanoid-responsive Arabidopsis AP2/ERF 59 (ORA59)
novel_mir_104	BnaA03g00070D	Leucine-rich repeat protein kinase family protein
novel_mir_104	BnaA03g00160D	ENTH/VHS/GAT family protein
novel_mir_104	BnaA03g00450D	Carbohydrate-binding-like fold
novel_mir_104	BnaA03g00500D	Laccase/Diphenol oxidase family protein
novel_mir_104	BnaC05g06330D	XIC
novel_mir_104	BnaA03g01660D	alfin-like 7 (AL7)
novel_mir_104	BnaC05g07700D	RING/U-box superfamily protein
novel_mir_104	BnaA03g02520D	unknown protein
novel_mir_104	BnaC05g08650D	S-locus lectin protein kinase family protein
novel_mir_104	BnaC05g08760D	S-locus lectin protein kinase family protein
novel_mir_104	BnaC05g09160D	ENHANCER OF SHOOT REGENERATION 1 (ESR1)
novel_mir_104	BnaA03g03610D	SCP1-like small phosphatase 5
novel_mir_104	BnaA03g04290D	related to AP2 6l (Rap2.6L)
novel_mir_104	BnaC05g10510D	phytochrome kinase substrate 2 (PKS2)
novel_mir_104	BnaA03g06570D	unknown protein
novel_mir_104	BnaC05g12680D	arginine/serine-rich protein-related
novel_mir_104	BnaA03g07920D	unknown protein
novel_mir_104	BnaA03g09880D	evolutionarily conserved C-terminal region 10 (ECT10)
novel_mir_104	BnaA03g10920D	ATCRT1
novel_mir_104	BnaC05g19060D	RING/U-box superfamily protein
novel_mir_104	BnaC05g19150D	Disease resistance protein (TIR-NBS-LRR class) family
novel_mir_104	BnaC05g19300D	LGT9
novel_mir_104	BnaC05g21250D	Galactose oxidase/kelch repeat superfamily protein
novel_mir_104	BnaA03g17180D	unknown protein
novel_mir_104	BnaC05g25610D	unknown protein
novel_mir_104	BnaA03g18010D	phosphorylethanolamine cytidylyltransferase 1 (PECT1)
novel_mir_104	BnaA03g18970D	ABA INSENSITIVE 4 (ABI4)
novel_mir_104	BnaA03g19080D	unknown protein
novel_mir_104	BnaA03g19540D	mizu-kussei 1 (MIZ1)
novel_mir_104	BnaC05g28430D	unknown protein
novel_mir_104	BnaC05g28550D	non-intrinsic ABC protein 6 (NAP6)
novel_mir_104	BnaA03g20640D	Ribosomal protein L2 family
novel_mir_104	BnaA03g20950D	Integrase-type DNA-binding superfamily protein
novel_mir_104	BnaC05g30830D	alpha-mannosidase 2 (MNS2)
novel_mir_104	BnaA03g22180D	beta-galactosidase 8 (BGAL8)
novel_mir_104	BnaA03g22190D	SAND family protein
novel_mir_104	BnaC05g32350D	Ankyrin repeat family protein
novel_mir_104	BnaC05g33040D	Protein of unknown function (DUF1005)
novel_mir_104	BnaC05g33360D	Reticulon family protein
novel_mir_104	BnaA03g24080D	lectin protein kinase family protein
novel_mir_104	BnaC05g33710D	Leucine-rich repeat (LRR) family protein
novel_mir_104	BnaC05g34730D	CCAAT-displacement protein alternatively spliced product (CASP)
novel_mir_104	BnaA03g25310D	ovate family protein 4 (OFP4)
novel_mir_104	BnaA03g26100D	unfertilized embryo sac 12 (UNE12)
novel_mir_104	BnaA03g26160D	AAA-type ATPase family protein
novel_mir_104	BnaA03g26170D	HSP20-like chaperones superfamily protein
novel_mir_104	BnaC05g36070D	unknown protein
novel_mir_104	BnaA03g26460D	Nucleotide-diphospho-sugar transferase family protein
novel_mir_104	BnaA03g26890D	glycosyl transferase family 1 protein
novel_mir_104	BnaC05g37110D	Integrase-type DNA-binding superfamily protein
novel_mir_104	BnaC05g37340D	MAR binding filament-like protein 1 (MFP1)
novel_mir_104	BnaA03g27420D	phosphoenolpyruvate (pep)/phosphate translocator 2 (PPT2)
novel_mir_104	BnaA03g27690D	C2H2 and C2HC zinc fingers superfamily protein
novel_mir_104	BnaA03g28180D	EXORDIUM like 6 (EXL6)
novel_mir_104	BnaA03g28440D	receptor like protein 46 (RLP46)
novel_mir_104	BnaC05g39170D	Transducin/WD40 repeat-like superfamily protein
novel_mir_104	BnaA03g29130D	embryo defective 2016 (EMB2016)
novel_mir_104	BnaC05g39370D	Subtilase family protein
novel_mir_104	BnaC05g39850D	OVULE ABORTION 5 (OVA5)
novel_mir_104	BnaC05g40550D	ENHANCER OF AG-4 1 (HUA1)
novel_mir_104	BnaC05g41500D	FASCICLIN-like arabinogalactan protein 18 precursor (FLA18)
novel_mir_104	BnaA03g31190D	unknown protein
novel_mir_104	BnaC05g42080D	Transcriptional factor B3 family protein
novel_mir_104	BnaC05g42960D	TBP-associated factor 12 (TAF12)
novel_mir_104	BnaA03g33300D	Subtilase family protein
novel_mir_104	BnaC05g44310D	CONSTANS-like 9 (COL9)
novel_mir_104	BnaA03g33580D	TRICHOME BIREFRINGENCE-LIKE 41 (TBL41)
novel_mir_104	BnaA03g35270D	Reticulon family protein
novel_mir_104	BnaC05g47780D	ARM repeat superfamily protein
novel_mir_104	BnaA03g37540D	transmembrane kinase-like 1 (TMKL1)
novel_mir_104	BnaA03g39540D	cytochrome P450, family 86, subfamily B, polypeptide 1 (CYP86B1)
novel_mir_104	BnaA03g40120D	unknown protein
novel_mir_104	BnaC06g02230D	unknown protein
novel_mir_104	BnaA03g40520D	ABC2 homolog 11 (ATH11)
novel_mir_104	BnaA03g42890D	CLP protease R subunit 4 (CLPR4)
novel_mir_104	BnaA03g43400D	FUNCTIONS IN: molecular_function unknown
novel_mir_104	BnaC06g08260D	5'-3' exonuclease family protein
novel_mir_104	BnaA03g48280D	AR192
novel_mir_104	BnaA03g48680D	GENES NECESSARY FOR THE ACHIEVEMENT OF RUBISCO ACCUMULATION 5 (NARA5)
novel_mir_104	BnaA03g49130D	Wound-responsive family protein
novel_mir_104	BnaC06g13070D	unknown protein
novel_mir_104	BnaC06g13710D	Zinc finger, C3HC4 type (RING finger) family protein
novel_mir_104	BnaC06g13770D	alpha/beta-Hydrolases superfamily protein
novel_mir_104	BnaA03g50770D	Leucine-rich repeat (LRR) family protein
novel_mir_104	BnaA03g50780D	Leucine-rich repeat (LRR) family protein
novel_mir_104	BnaA04g00740D	Phosphatidylinositol N-acetyglucosaminlytransferase subunit P-related
novel_mir_104	BnaA04g00840D	BON association protein 1 (BAP1)
novel_mir_104	BnaA04g00880D	galacturonosyltransferase 1 (GAUT1)
novel_mir_104	BnaA04g01250D	C2H2-like zinc finger protein
novel_mir_104	BnaA04g03810D	exocyst subunit exo70 family protein H1 (EXO70H1)
novel_mir_104	BnaC06g22740D	response regulator 15 (ARR15)
novel_mir_104	BnaA04g04490D	RNApolymerase sigma-subunit C (SIGC)
novel_mir_104	BnaC06g23810D	SU(VAR)3-9 homolog 3 (SUVH3)
novel_mir_104	BnaC06g24220D	Domain of unknown function (DUF543)
novel_mir_104	BnaC06g24360D	HYPOXIA RESPONSIVE ERF (ETHYLENE RESPONSE FACTOR) 1 (HRE1)
novel_mir_104	BnaA04g05830D	Transducin/WD40 repeat-like superfamily protein
novel_mir_104	BnaA04g05960D	Rubredoxin-like superfamily protein
novel_mir_104	BnaC06g24820D	RNA-binding (RRM/RBD/RNP motifs) family protein
novel_mir_104	BnaC06g25100D	Protein kinase superfamily protein
novel_mir_104	BnaA04g06480D	Werner syndrome-like exonuclease (WRNEXO)
novel_mir_104	BnaC06g25860D	unknown protein
novel_mir_104	BnaC06g27040D	NONPHOTOCHEMICAL QUENCHING 7 (NPQ7)
novel_mir_104	BnaA04g08130D	Pentatricopeptide repeat (PPR-like) superfamily protein
novel_mir_104	BnaA04g10470D	unknown protein
novel_mir_104	BnaA04g12310D	Transcriptional factor B3 family protein
novel_mir_104	BnaA04g13210D	basic helix-loop-helix (bHLH) DNA-binding superfamily protein
novel_mir_104	BnaA04g13610D	Protein kinase superfamily protein
novel_mir_104	BnaC06g32590D	Rieske (2Fe-2S) domain-containing protein
novel_mir_104	BnaA04g13700D	GDSL-like Lipase/Acylhydrolase superfamily protein
novel_mir_104	BnaC06g33650D	Lung seven transmembrane receptor family protein
novel_mir_104	BnaC06g34080D	Disease resistance protein (TIR-NBS class)
novel_mir_104	BnaA04g15910D	alpha/beta-Hydrolases superfamily protein
novel_mir_104	BnaC06g35170D	unknown protein
novel_mir_104	BnaC06g35340D	myb domain protein 95 (MYB95)
novel_mir_104	BnaC06g35350D	myb domain protein 95 (MYB95)
novel_mir_104	BnaA04g16500D	Photosystem II reaction center PsbP family protein
novel_mir_104	BnaA04g17530D	ovate family protein 2 (OFP2)
novel_mir_104	BnaA04g17600D	unknown protein
novel_mir_104	BnaA04g18390D	unknown protein
novel_mir_104	BnaC06g38250D	Integrase-type DNA-binding superfamily protein
novel_mir_104	BnaA04g19290D	Haloacid dehalogenase-like hydrolase (HAD) superfamily protein
novel_mir_104	BnaA04g21360D	ABC-2 type transporter family protein
novel_mir_104	BnaA04g21400D	ATP binding microtubule motor family protein
novel_mir_104	BnaC07g00900D	RING/U-box superfamily protein
novel_mir_104	BnaA04g23120D	exocyst subunit exo70 family protein H2 (EXO70H2)
novel_mir_104	BnaC07g03150D	RING/U-box superfamily protein
novel_mir_104	BnaA04g24590D	TRICHOME BIREFRINGENCE-LIKE 39 (TBL39)
novel_mir_104	BnaA04g25550D	ARGOS-like (ARL)
novel_mir_104	BnaA04g25840D	WRKY family transcription factor
novel_mir_104	BnaA04g26050D	C2H2-like zinc finger protein
novel_mir_104	BnaC07g06330D	unknown protein
novel_mir_104	BnaC07g07540D	Protein kinase superfamily protein
novel_mir_104	BnaC07g07600D	Leucine-rich repeat receptor-like protein kinase family protein
novel_mir_104	BnaC07g08970D	F-box and associated interaction domains-containing protein
novel_mir_104	BnaC07g10730D	Eukaryotic aspartyl protease family protein
novel_mir_104	BnaA05g03270D	Protein of unknown function (DUF1685)
novel_mir_104	BnaA05g03750D	Ribosomal protein L30/L7 family protein
novel_mir_104	BnaC07g11800D	DEAD/DEAH box RNA helicase family protein
novel_mir_104	BnaA05g05530D	Pollen Ole e 1 allergen and extensin family protein
novel_mir_104	BnaC07g14300D	Chaperone DnaJ-domain superfamily protein
novel_mir_104	BnaC07g14500D	Target of Myb protein 1
novel_mir_104	BnaC07g14660D	Cupredoxin superfamily protein
novel_mir_104	BnaC07g14690D	unknown protein
novel_mir_104	BnaA05g07130D	unknown protein
novel_mir_104	BnaA05g08210D	ovate family protein 15 (OFP15)
novel_mir_104	BnaA05g08790D	EXORDIUM like 1 (EXL1)
novel_mir_104	BnaA05g09030D	MURUS 4 (MUR4)
novel_mir_104	BnaC07g18240D	Nucleotide-diphospho-sugar transferase family protein
novel_mir_104	BnaA05g09770D	homeobox-3 (HB-3)
novel_mir_104	BnaA05g12060D	ovate family protein 17 (OFP17)
novel_mir_104	BnaC07g21890D	Leucine-rich repeat protein kinase family protein
novel_mir_104	BnaC07g21980D	sucrose transporter 2 (SUT2)
novel_mir_104	BnaC07g22010D	phytochrome kinase substrate 1 (PKS1)
novel_mir_104	BnaC07g22130D	Eukaryotic aspartyl protease family protein
novel_mir_104	BnaC07g22370D	Disease resistance protein (TIR-NBS-LRR class) family
novel_mir_104	BnaA05g12860D	Eukaryotic aspartyl protease family protein
novel_mir_104	BnaA05g12950D	REVEILLE 2 (RVE2)
novel_mir_104	BnaC07g22830D	FUNCTIONS IN: molecular_function unknown
novel_mir_104	BnaC07g24050D	Concanavalin A-like lectin protein kinase family protein
novel_mir_104	BnaC07g24180D	plant UBX domain-containing protein 1 (PUX1)
novel_mir_104	BnaA05g14930D	unknown protein
novel_mir_104	BnaC07g27020D	unknown protein
novel_mir_104	BnaA05g17480D	unknown protein
novel_mir_104	BnaA05g18000D	unknown protein
novel_mir_104	BnaA05g19890D	alpha-mannosidase 2 (MNS2)
novel_mir_104	BnaA05g20390D	Ankyrin repeat family protein
novel_mir_104	BnaA05g20590D	Reticulon family protein
novel_mir_104	BnaA05g20970D	Leucine-rich repeat (LRR) family protein
novel_mir_104	BnaC07g30670D	DNAJ heat shock N-terminal domain-containing protein
novel_mir_104	BnaC07g31100D	Ankyrin repeat family protein
novel_mir_104	BnaA05g21680D	CCAAT-displacement protein alternatively spliced product (CASP)
novel_mir_104	BnaC07g31470D	ABC2 homolog 11 (ATH11)
novel_mir_104	BnaA05g22800D	unknown protein
novel_mir_104	BnaA05g23420D	Integrase-type DNA-binding superfamily protein
novel_mir_104	BnaC07g35320D	CHLI1
novel_mir_104	BnaC07g35500D	ovate family protein 5 (OFP5)
novel_mir_104	BnaA05g25190D	Subtilase family protein
novel_mir_104	BnaC07g35750D	unknown protein
novel_mir_104	BnaC07g35930D	Disease resistance protein (TIR-NBS-LRR class)
novel_mir_104	BnaA05g25810D	OVULE ABORTION 5 (OVA5)
novel_mir_104	BnaA05g26330D	unknown protein
novel_mir_104	BnaA05g26530D	FASCICLIN-like arabinogalactan protein 14 precursor (FLA14)
novel_mir_104	BnaA05g26540D	unknown protein
novel_mir_104	BnaC07g42840D	eukaryotic translation Initiation Factor isoform 4G2 (eIFiso4G2)
novel_mir_104	BnaA05g32550D	Calcineurin-like metallo-phosphoesterase superfamily protein
novel_mir_104	BnaA05g32620D	ARM repeat superfamily protein
novel_mir_104	BnaA05g33250D	IAA-LEUCINE RESISTANT 1 (ILR1)
novel_mir_104	BnaA05g33360D	isopentenyl pyrophosphate:dimethylallyl pyrophosphate isomerase 2 (IPP2)
novel_mir_104	BnaC07g44590D	Peroxisomal membrane 22 kDa (Mpv17/PMP22) family protein
novel_mir_104	BnaC07g45650D	unknown protein
novel_mir_104	BnaC07g45840D	winged-helix DNA-binding transcription factor family protein
novel_mir_104	BnaC07g47290D	Leucine-rich repeat protein kinase family protein
novel_mir_104	BnaA06g03220D	unknown protein
novel_mir_104	BnaA06g03530D	unknown protein
novel_mir_104	BnaC08g02750D	Leucine-rich repeat (LRR) family protein
novel_mir_104	BnaC08g03800D	embryo defective 1345 (emb1345)
novel_mir_104	BnaC08g04810D	WUSCHEL related homeobox 4 (WOX4)
novel_mir_104	BnaA06g05670D	COBRA-like protein 6 precursor (COBL6)
novel_mir_104	BnaA06g07000D	S-locus lectin protein kinase family protein
novel_mir_104	BnaC08g08450D	cytochrome P450, family 97, subfamily A, polypeptide 3 (CYP97A3)
novel_mir_104	BnaA06g07530D	RING/U-box superfamily protein
novel_mir_104	BnaC08g08860D	Eukaryotic aspartyl protease family protein
novel_mir_104	BnaA06g09060D	phytochrome kinase substrate 2 (PKS2)
novel_mir_104	BnaA06g09100D	Haloacid dehalogenase-like hydrolase (HAD) superfamily protein
novel_mir_104	BnaA06g10480D	unknown protein
novel_mir_104	BnaC08g12880D	Integrase-type DNA-binding superfamily protein
novel_mir_104	BnaA06g11140D	arginine/serine-rich protein-related
novel_mir_104	BnaC08g14920D	S-locus lectin protein kinase family protein
novel_mir_104	BnaC08g15090D	O-Glycosyl hydrolases family 17 protein
novel_mir_104	BnaC08g17800D	ATMPK8
novel_mir_104	BnaA06g17180D	ATP-binding cassette A2 (ABCA2)
novel_mir_104	BnaA06g17960D	zinc finger (C3HC4-type RING finger) family protein
novel_mir_104	BnaC08g21620D	KICP-02
novel_mir_104	BnaC08g22080D	unknown protein
novel_mir_104	BnaA06g19490D	ATPRX Q
novel_mir_104	BnaA06g19580D	RING/FYVE/PHD-type zinc finger family protein
novel_mir_104	BnaC08g22950D	unknown protein
novel_mir_104	BnaC08g23280D	Transducin/WD40 repeat-like superfamily protein
novel_mir_104	BnaC08g23560D	Duplicated homeodomain-like superfamily protein
novel_mir_104	BnaC08g24590D	Tetratricopeptide repeat (TPR)-like superfamily protein
novel_mir_104	BnaC08g25500D	Protein of unknown function, DUF593
novel_mir_104	BnaC08g25640D	plant U-box 14 (PUB14)
novel_mir_104	BnaA06g22690D	embryo defective 2746 (emb2746)
novel_mir_104	BnaC08g25970D	AGAMOUS-like 93 (AGL93)
novel_mir_104	BnaA06g23870D	ABC2 homolog 13 (ATH13)
novel_mir_104	BnaA06g24120D	VQ motif-containing protein
novel_mir_104	BnaA06g24350D	unknown protein
novel_mir_104	BnaA06g24520D	Zincin-like metalloproteases family protein
novel_mir_104	BnaC08g28350D	unknown protein
novel_mir_104	BnaA06g26290D	calmodulin-like domain protein kinase 9 (CDPK9)
novel_mir_104	BnaA06g26980D	pseudo-response regulator 5 (PRR5)
novel_mir_104	BnaC08g30860D	plasmodesmata-located protein 8 (PDLP8)
novel_mir_104	BnaC08g31670D	Cytochrome b561/ferric reductase transmembrane with DOMON related domain
novel_mir_104	BnaA06g31670D	nodulin MtN21 /EamA-like transporter family protein
novel_mir_104	BnaA06g32210D	plant UBX domain-containing protein 1 (PUX1)
novel_mir_104	BnaA06g32540D	CONSTITUTIVE DIFFERENTIAL GROWTH 1 (CDG1)
novel_mir_104	BnaA06g32580D	shikimate kinase like 1 (SKL1)
novel_mir_104	BnaC08g37390D	ATMPK8
novel_mir_104	BnaA06g33100D	Cellulase (glycosyl hydrolase family 5) protein
novel_mir_104	BnaC08g37860D	alanine aminotransferas (AlaAT1)
novel_mir_104	BnaA06g33820D	Eukaryotic aspartyl protease family protein
novel_mir_104	BnaA06g34470D	unknown protein
novel_mir_104	BnaA06g35020D	ribose-5-phosphate isomerase 2 (RPI2)
novel_mir_104	BnaA06g35570D	GATA transcription factor 27 (GATA27)
novel_mir_104	BnaC08g40510D	RING/U-box superfamily protein
novel_mir_104	BnaC08g40940D	Zinc finger, C3HC4 type (RING finger) family protein
novel_mir_104	BnaC08g41150D	copper chaperone for SOD1 (CCS)
novel_mir_104	BnaA06g36660D	TRAF-like superfamily protein
novel_mir_104	BnaA06g36930D	Leucine-rich repeat protein kinase family protein
novel_mir_104	BnaC08g42360D	Carbohydrate-binding protein
novel_mir_104	BnaC08g42450D	LRR XI-23
novel_mir_104	BnaC08g42670D	germin-like protein 5 (GLP5)
novel_mir_104	BnaA07g00050D	CONTINUOUS VASCULAR RING (COV1)
novel_mir_104	BnaA07g00060D	phytochrome interacting factor 3-like 5 (PIL5)
novel_mir_104	BnaA07g00660D	RING/U-box superfamily protein
novel_mir_104	BnaA07g01500D	RING/U-box superfamily protein
novel_mir_104	BnaA07g01590D	xyloglucan endotransglucosylase/hydrolase 21 (XTH21)
novel_mir_104	BnaC08g44340D	Domain of unknown function (DUF313)
novel_mir_104	BnaC08g45890D	FUNCTIONS IN: molecular_function unknown
novel_mir_104	BnaA07g03880D	UNC-50 family protein
novel_mir_104	BnaC09g00290D	GTP binding Elongation factor Tu family protein
novel_mir_104	BnaC09g01610D	nodulin MtN21 /EamA-like transporter family protein
novel_mir_104	BnaC09g02660D	myb domain protein 111 (MYB111)
novel_mir_104	BnaA07g06590D	RNA-binding (RRM/RBD/RNP motifs) family protein
novel_mir_104	BnaC09g03660D	PHOSPHOGLUCAN WATER DIKINASE (PWD)
novel_mir_104	BnaA07g08730D	DEAD/DEAH box RNA helicase family protein
novel_mir_104	BnaA07g09930D	unknown protein
novel_mir_104	BnaA07g10080D	Plant invertase/pectin methylesterase inhibitor superfamily protein
novel_mir_104	BnaC09g06020D	Disease resistance protein (TIR-NBS-LRR class) family
novel_mir_104	BnaC09g06740D	COP1-interacting protein 8 (CIP8)
novel_mir_104	BnaC09g07220D	adenosine-5'-phosphosulfate (APS) kinase 4 (APK4)
novel_mir_104	BnaC09g07960D	DA1-related protein 6 (DAR6)
novel_mir_104	BnaA07g12030D	Leucine-rich repeat protein kinase family protein
novel_mir_104	BnaC09g09840D	S-locus lectin protein kinase family protein
novel_mir_104	BnaA07g14030D	exocyst subunit exo70 family protein H8 (EXO70H8)
novel_mir_104	BnaA07g16380D	SAC3/GANP/Nin1/mts3/eIF-3 p25 family
novel_mir_104	BnaA07g16490D	BLUE MICROPYLAR END 3 (BME3)
novel_mir_104	BnaA07g17290D	unknown protein
novel_mir_104	BnaC09g14790D	Radical SAM superfamily protein
novel_mir_104	BnaC09g15040D	cullin4 (CUL4)
novel_mir_104	BnaA07g18640D	FUNCTIONS IN: molecular_function unknown
novel_mir_104	BnaC09g15920D	receptor like protein 46 (RLP46)
novel_mir_104	BnaC09g16300D	P-loop containing nucleoside triphosphate hydrolases superfamily protein
novel_mir_104	BnaC09g19380D	RESISTANT TO P. SYRINGAE 6 (RPS6)
novel_mir_104	BnaA07g21660D	Transcription initiation factor IIF, beta subunit
novel_mir_104	BnaC09g21550D	RING/U-box superfamily protein
novel_mir_104	BnaC09g21570D	unknown protein
novel_mir_104	BnaA07g24040D	Protein kinase superfamily protein
novel_mir_104	BnaA07g24630D	unknown protein
novel_mir_104	BnaC09g26200D	Protein of Unknown Function (DUF239)
novel_mir_104	BnaA07g26990D	unknown protein
novel_mir_104	BnaA07g28670D	formin 8 (FH8)
novel_mir_104	BnaC09g29480D	SPEECHLESS (SPCH)
novel_mir_104	BnaC09g29930D	Ypt/Rab-GAP domain of gyp1p superfamily protein
novel_mir_104	BnaA07g29780D	unknown protein
novel_mir_104	BnaC09g30850D	Protein of unknown function (DUF630 and DUF632)
novel_mir_104	BnaA07g30210D	Lung seven transmembrane receptor family protein
novel_mir_104	BnaA07g30500D	Disease resistance protein (TIR-NBS class)
novel_mir_104	BnaA07g31180D	Calcium-dependent phosphotriesterase superfamily protein
novel_mir_104	BnaC09g32770D	Galactosyltransferase family protein
novel_mir_104	BnaA07g31540D	myb domain protein 95 (MYB95)
novel_mir_104	BnaA07g31740D	catalytics
novel_mir_104	BnaA07g31820D	response regulator 15 (ARR15)
novel_mir_104	BnaA07g31910D	cytochrome P450, family 721, subfamily A, polypeptide 1 (CYP721A1)
novel_mir_104	BnaA07g33610D	Plant protein of unknown function (DUF869)
novel_mir_104	BnaA07g33640D	Integrase-type DNA-binding superfamily protein
novel_mir_104	BnaC09g35920D	Concanavalin A-like lectin protein kinase family protein
novel_mir_104	BnaC09g36060D	myb domain protein 37 (MYB37)
novel_mir_104	BnaC09g37180D	Leucine-rich repeat protein kinase family protein
novel_mir_104	BnaA08g00190D	zinc transporter 11 precursor (ZIP11)
novel_mir_104	BnaA08g00320D	F-box and associated interaction domains-containing protein
novel_mir_104	BnaC09g38390D	TRAF-like family protein
novel_mir_104	BnaC09g39160D	PALE-GREEN AND CHLOROPHYLL B REDUCED 2 (PCB2)
novel_mir_104	BnaC09g39490D	Disease resistance protein (TIR-NBS-LRR class) family
novel_mir_104	BnaC09g39700D	Chaperone DnaJ-domain superfamily protein
novel_mir_104	BnaA08g02660D	AP2/B3-like transcriptional factor family protein
novel_mir_104	BnaC09g40730D	PHYTOENE SYNTHASE (PSY)
novel_mir_104	BnaA08g04100D	WUSCHEL related homeobox 4 (WOX4)
novel_mir_104	BnaA08g06410D	sensitive to proton rhizotoxicity 1 (STOP1)
novel_mir_104	BnaC09g44550D	PIGMENT DEFECTIVE 149 (PDE149)
novel_mir_104	BnaA08g09270D	Chaperone DnaJ-domain superfamily protein
novel_mir_104	BnaC09g46320D	unknown protein
novel_mir_104	BnaA08g09510D	FAD-binding Berberine family protein
novel_mir_104	BnaA08g10610D	cysteine-rich RLK (RECEPTOR-like protein kinase) 18 (CRK18)
novel_mir_104	BnaA08g11350D	CYCLIN D3
novel_mir_104	BnaA08g11890D	Tetratricopeptide repeat (TPR)-like superfamily protein
novel_mir_104	BnaA08g12250D	S-domain-2 5 (SD2-5)
novel_mir_104	BnaA08g13260D	unknown protein
novel_mir_104	BnaC09g50790D	pentatricopeptide (PPR) repeat-containing protein
novel_mir_104	BnaA08g17000D	KAKTUS (KAK)
novel_mir_104	BnaA08g17180D	RING-H2 group F1A (RHF1A)
novel_mir_104	BnaA08g17210D	alpha/beta-Hydrolases superfamily protein
novel_mir_104	BnaA08g17300D	DNA-DAMAGE-REPAIR/TOLERATION PROTEIN 111 (DRT111)
novel_mir_104	BnaA08g18340D	unknown protein
novel_mir_104	BnaA02g36950D	purple acid phosphatase 9 (PAP9)
novel_mir_104	BnaA08g18940D	unknown protein
novel_mir_104	BnaA03g55510D	Embryo-specific protein 3, (ATS3)
novel_mir_104	BnaA03g55990D	unknown protein
novel_mir_104	BnaA03g56270D	Phosphatidate cytidylyltransferase family protein
novel_mir_104	BnaA03g56310D	unknown protein
novel_mir_104	BnaA03g57660D	AUXIN-INDUCED IN ROOT CULTURES 3 (AIR3)
novel_mir_104	BnaA03g58430D	ovate family protein 5 (OFP5)
novel_mir_104	BnaA03g60240D	MILDEW RESISTANCE LOCUS O 6 (MLO6)
novel_mir_104	BnaA04g27810D	cation/H+ exchanger 20 (CHX20)
novel_mir_104	BnaA04g28170D	glutamate receptor 2.3 (GLR2.3)
novel_mir_104	BnaA08g25490D	RING/FYVE/PHD zinc finger superfamily protein
novel_mir_104	BnaA08g27820D	TRAF-like superfamily protein
novel_mir_104	BnaA05g36660D	basic helix-loop-helix (bHLH) DNA-binding superfamily protein
novel_mir_104	BnaA08g27950D	unknown protein
novel_mir_104	BnaA06g37540D	ICK5
novel_mir_104	BnaA06g38090D	Zinc finger, C3HC4 type (RING finger) family protein
novel_mir_104	BnaA09g00140D	glycosyl transferase family 1 protein
novel_mir_104	BnaA09g00420D	Nucleotide-diphospho-sugar transferase family protein
novel_mir_104	BnaA09g00630D	Cysteine/Histidine-rich C1 domain family protein
novel_mir_104	BnaA09g00720D	glycosyl hydrolase 9B13 (GH9B13)
novel_mir_104	BnaA09g02200D	nodulin MtN21 /EamA-like transporter family protein
novel_mir_104	BnaA06g40690D	Leucine-rich repeat protein kinase family protein
novel_mir_104	BnaA07g36350D	Leucine-rich repeat (LRR) family protein
novel_mir_104	BnaA09g03290D	myb domain protein 111 (MYB111)
novel_mir_104	BnaA09g04310D	unknown protein
novel_mir_104	BnaA07g39010D	Pentatricopeptide repeat (PPR) superfamily protein
novel_mir_104	BnaA08g29650D	Family of unknown function (DUF566)
novel_mir_104	BnaA09g06910D	O-fucosyltransferase family protein
novel_mir_104	BnaA09g07360D	GRAS family transcription factor
novel_mir_104	BnaA08g30720D	RING/U-box superfamily protein
novel_mir_104	BnaA09g07370D	unknown protein
novel_mir_104	BnaA09g07800D	DA1-related protein 6 (DAR6)
novel_mir_104	BnaA09g52070D	NC domain-containing protein-related
novel_mir_104	BnaA09g53090D	BODYGUARD1 (BDG1)
novel_mir_104	BnaA09g10900D	Aldolase-type TIM barrel family protein
novel_mir_104	BnaA09g11650D	Disease resistance protein (TIR-NBS-LRR class) family
novel_mir_104	BnaA09g56300D	unknown protein
novel_mir_104	BnaA09g56760D	unknown protein
novel_mir_104	BnaA09g57100D	glyoxal oxidase-related protein
novel_mir_104	BnaA09g13910D	Hydroxyproline-rich glycoprotein family protein
novel_mir_104	BnaA09g15280D	receptor like protein 46 (RLP46)
novel_mir_104	BnaA10g29440D	mitogen-activated protein kinase kinase kinase 13 (MAPKKK13)
novel_mir_104	BnaA09g15810D	P-loop containing nucleoside triphosphate hydrolases superfamily protein
novel_mir_104	BnaA09g18010D	RESISTANT TO P. SYRINGAE 6 (RPS6)
novel_mir_104	BnaC02g44430D	unknown protein
novel_mir_104	BnaC02g44450D	BEST Arabidopsis thaliana protein match is: OSBP(oxysterol binding protein)-related protein 4B (TAIR:AT4G25850.2)
novel_mir_104	BnaA09g21230D	SNARE associated Golgi protein family
novel_mir_104	BnaC02g45110D	ZWICHEL (ZWI)
novel_mir_104	BnaC02g45200D	clavata 2 (CLV2)
novel_mir_104	BnaC02g45210D	non-intrinsic ABC protein 11 (NAP11)
novel_mir_104	BnaC02g45770D	Exostosin family protein
novel_mir_104	BnaA09g23430D	AGAMOUS-like 89 (AGL89)
novel_mir_104	BnaC02g47020D	peptide transporter 3 (PTR3)
novel_mir_104	BnaC03g72510D	ABA INSENSITIVE 4 (ABI4)
novel_mir_104	BnaA09g26670D	receptor-like kinase in flowers 1 (RKF1)
novel_mir_104	BnaC03g73400D	Polyketide cyclase/dehydrase and lipid transport superfamily protein
novel_mir_104	BnaC03g73670D	myb-like HTH transcriptional regulator family protein
novel_mir_104	BnaA09g27990D	Galactose oxidase/kelch repeat superfamily protein
novel_mir_104	BnaA09g28500D	Protein kinase superfamily protein
novel_mir_104	BnaC03g75340D	ATPRX Q
novel_mir_104	BnaA09g29380D	unknown protein
novel_mir_104	BnaC03g76060D	RING-H2 group F1A (RHF1A)
novel_mir_104	BnaC03g77070D	CYCLIN D3
novel_mir_104	BnaC03g77890D	mitogen-activated protein kinase kinase 4 (MKK4)
novel_mir_104	BnaA09g32160D	unknown protein
novel_mir_104	BnaA09g32430D	unknown protein
novel_mir_104	BnaC05g49040D	coenzyme F420 hydrogenase family / dehydrogenase, beta subunit family
novel_mir_104	BnaA09g36550D	unknown protein
novel_mir_104	BnaA09g36720D	unknown protein
novel_mir_104	BnaC05g50100D	ATMPK8
novel_mir_104	BnaA09g37810D	receptor like protein 7 (RLP7)
novel_mir_104	BnaA09g38350D	ELMO/CED-12 family protein
novel_mir_104	BnaA09g38690D	plasmodesmata-located protein 8 (PDLP8)
novel_mir_104	BnaA09g39070D	FUNCTIONS IN: molecular_function unknown
novel_mir_104	BnaC06g41570D	Pentatricopeptide repeat (PPR) superfamily protein
novel_mir_104	BnaC06g42180D	Eukaryotic aspartyl protease family protein
novel_mir_104	BnaC06g42790D	FUNCTIONS IN: molecular_function unknown
novel_mir_104	BnaC06g43300D	SU(VAR)3-9 homolog 3 (SUVH3)
novel_mir_104	BnaC07g48290D	unknown protein
novel_mir_104	BnaC07g49570D	unknown protein
novel_mir_104	BnaC07g51300D	PORCINO (POR)
novel_mir_104	BnaA09g46850D	Zinc finger, C3HC4 type (RING finger) family protein
novel_mir_104	BnaA09g47090D	copper chaperone for SOD1 (CCS)
novel_mir_104	BnaC08g49050D	Peroxidase superfamily protein
novel_mir_104	BnaC09g50890D	BAH domain
novel_mir_104	BnaA09g48420D	germin-like protein 5 (GLP5)
novel_mir_104	BnaC09g51770D	nodulin MtN21 /EamA-like transporter family protein
novel_mir_104	BnaC09g53570D	peroxin 5 (PEX5)
novel_mir_104	BnaAnng00370D	Dof-type zinc finger DNA-binding family protein
novel_mir_104	BnaAnng00410D	Heavy metal transport/detoxification superfamily protein
novel_mir_104	BnaA10g00740D	RNA-binding (RRM/RBD/RNP motifs) family protein
novel_mir_104	BnaA10g00920D	NAC domain containing protein 5 (NAC005)
novel_mir_104	BnaAnng02250D	5'-3' exonuclease family protein
novel_mir_104	BnaA10g02650D	plasmodesmata-located protein 2 (PDLP2)
novel_mir_104	BnaA10g02760D	coenzyme F420 hydrogenase family / dehydrogenase, beta subunit family
novel_mir_104	BnaA10g03670D	chromatin remodeling 31 (chr31)
novel_mir_104	BnaAnng05960D	unknown protein
novel_mir_104	BnaAnng06350D	HXXXD-type acyl-transferase family protein
novel_mir_104	BnaA10g05260D	tubby like protein 6 (TLP6)
novel_mir_104	BnaA10g05670D	Protein of Unknown Function (DUF239)
novel_mir_104	BnaA10g06200D	quinolinate synthase (QS)
novel_mir_104	BnaA10g06360D	unknown protein
novel_mir_104	BnaA10g06580D	SPEECHLESS (SPCH)
novel_mir_104	BnaAnng07670D	ovate family protein 15 (OFP15)
novel_mir_104	BnaA10g06860D	Ypt/Rab-GAP domain of gyp1p superfamily protein
novel_mir_104	BnaA10g07220D	IAA-leucine-resistant (ILR1)-like 3 (ILL3)
novel_mir_104	BnaAnng09580D	Spc97 / Spc98 family of spindle pole body (SBP) component
novel_mir_104	BnaA10g10580D	ATCRT1
novel_mir_104	BnaAnng12610D	homocysteine methyltransferase 2 (HMT2)
novel_mir_104	BnaA10g12900D	laccase 17 (LAC17)
novel_mir_104	BnaA10g13540D	Zinc finger (C3HC4-type RING finger) family protein
novel_mir_104	BnaA10g15830D	kinase associated protein phosphatase (KAPP)
novel_mir_104	BnaA10g16310D	PALE-GREEN AND CHLOROPHYLL B REDUCED 2 (PCB2)
novel_mir_104	BnaA10g16510D	unknown protein
novel_mir_104	BnaA10g16530D	unknown protein
novel_mir_104	BnaA10g16870D	Disease resistance protein (TIR-NBS-LRR class) family
novel_mir_104	BnaAnng20100D	Nascent polypeptide-associated complex NAC
novel_mir_104	BnaAnng20960D	myosin-related
novel_mir_104	BnaAnng21450D	Protein of unknown function (DUF295)
novel_mir_104	BnaA10g20540D	PIGMENT DEFECTIVE 149 (PDE149)
novel_mir_104	BnaA10g21930D	unknown protein
novel_mir_104	BnaAnng26470D	BAH domain
novel_mir_104	BnaAnng27010D	unknown protein
novel_mir_104	BnaAnng27140D	Heavy metal transport/detoxification superfamily protein
novel_mir_104	BnaAnng31070D	nodulin MtN21 /EamA-like transporter family protein
novel_mir_104	BnaAnng32490D	unknown protein
novel_mir_104	BnaA10g26110D	NAD(P)-binding Rossmann-fold superfamily protein
novel_mir_104	BnaA10g26240D	Iron-sulphur cluster biosynthesis family protein
novel_mir_104	BnaA10g27560D	sulfoquinovosyldiacylglycerol 2 (SQD2)
novel_mir_104	BnaA10g27570D	unknown protein
novel_mir_104	BnaAnng35070D	Phosphatidate cytidylyltransferase family protein
novel_mir_104	BnaAnng35180D	FUNCTIONS IN: DNA binding
novel_mir_104	BnaAnng35780D	Protein of unknown function (DUF1635)
novel_mir_104	BnaC01g00600D	FK506-binding protein 16-2 (FKBP16-2)
novel_mir_104	BnaC01g01670D	Leucine-rich repeat protein kinase family protein
novel_mir_104	BnaAnng39350D	unknown protein
novel_mir_104	BnaC01g02620D	S-adenosyl-L-methionine-dependent methyltransferases superfamily protein
novel_mir_104	BnaC01g03080D	unknown protein
novel_mir_104	BnaC01g03540D	Major facilitator superfamily protein
novel_mir_104	BnaCnng01750D	cysteine-rich RLK (RECEPTOR-like protein kinase) 41 (CRK41)
novel_mir_104	BnaCnng01950D	glycosyl transferase family 1 protein
novel_mir_104	BnaCnng02420D	RING-H2 finger B1A (RHB1A)
novel_mir_104	BnaCnng03990D	lectin receptor kinase a4.1 (LECRKA4.2)
novel_mir_104	BnaC01g07430D	LJRHL1-like 2 (LRL2)
novel_mir_104	BnaCnng05780D	WRKY DNA-binding protein 72 (WRKY72)
novel_mir_104	BnaCnng06050D	Leucine-rich repeat protein kinase family protein
novel_mir_104	BnaCnng06630D	Protein phosphatase 2C family protein
novel_mir_104	BnaCnng07410D	Glycosyl hydrolase superfamily protein
novel_mir_104	BnaCnng08230D	TIFY10B
novel_mir_104	BnaC01g11320D	ovate family protein 5 (OFP5)
novel_mir_104	BnaCnng09290D	ataxia-telangiectasia mutated (ATM)
novel_mir_104	BnaC01g12340D	tripeptidyl peptidase ii (TPP2)
novel_mir_104	BnaCnng10380D	NAD(P)-binding Rossmann-fold superfamily protein
novel_mir_104	BnaCnng10540D	F-box associated ubiquitination effector family protein
novel_mir_104	BnaC01g13310D	proteinaceous RNase P 3 (PRORP3)
novel_mir_104	BnaC01g14020D	Exostosin family protein
novel_mir_104	BnaC01g14460D	FUNCTIONS IN: molecular_function unknown
novel_mir_104	BnaC01g16000D	ATP binding microtubule motor family protein
novel_mir_104	BnaCnng13990D	ATCRT1
novel_mir_104	BnaCnng14550D	S-adenosyl-L-methionine-dependent methyltransferases superfamily protein
novel_mir_104	BnaCnng15940D	STRUBBELIG-receptor family 3 (SRF3)
novel_mir_104	BnaCnng16130D	Disease resistance protein (TIR-NBS-LRR class) family
novel_mir_104	BnaCnng16180D	zinc finger (C3HC4-type RING finger) family protein
novel_mir_104	BnaC01g17940D	unknown protein
novel_mir_104	BnaC01g18350D	embryo defective 1027 (emb1027)
novel_mir_104	BnaCnng18040D	unknown protein
novel_mir_104	BnaCnng18530D	ARM repeat superfamily protein
novel_mir_104	BnaC01g20270D	unknown protein
novel_mir_104	BnaCnng19290D	Werner syndrome-like exonuclease (WRNEXO)
novel_mir_104	BnaC01g22450D	Senescence/dehydration-associated protein-related
novel_mir_104	BnaCnng21230D	RAB GTPase homolog A1F (RABA1f)
novel_mir_104	BnaC01g23340D	FERONIA (FER)
novel_mir_104	BnaCnng22430D	Leucine-rich repeat protein kinase family protein
novel_mir_104	BnaCnng22570D	MURUS 4 (MUR4)
novel_mir_104	BnaC01g23990D	Phototropic-responsive NPH3 family protein
novel_mir_104	BnaCnng23180D	Ypt/Rab-GAP domain of gyp1p superfamily protein
novel_mir_104	BnaCnng23250D	glycosyl hydrolase 9B13 (GH9B13)
novel_mir_104	BnaC01g24950D	Zinc finger, C3HC4 type (RING finger) family protein
novel_mir_104	BnaC01g25130D	ATP-binding cassette A2 (ABCA2)
novel_mir_104	BnaCnng24460D	nodulin MtN21 /EamA-like transporter family protein
novel_mir_104	BnaCnng26020D	unknown protein
novel_mir_104	BnaCnng27900D	ABA INSENSITIVE 4 (ABI4)
novel_mir_104	BnaCnng28850D	Dof-type zinc finger DNA-binding family protein
novel_mir_104	BnaC01g31740D	proline-rich family protein
novel_mir_104	BnaC01g32250D	RNA-binding (RRM/RBD/RNP motifs) family protein
novel_mir_104	BnaC01g34130D	CCAAT-displacement protein alternatively spliced product (CASP)
novel_mir_104	BnaCnng32490D	Leucine-rich repeat protein kinase family protein
novel_mir_104	BnaC01g35930D	Rubredoxin-like superfamily protein
novel_mir_104	BnaC01g36550D	TRICHOME BIREFRINGENCE-LIKE 41 (TBL41)
novel_mir_104	BnaC01g38060D	myb-like HTH transcriptional regulator family protein
novel_mir_104	BnaCnng37160D	exocyst subunit exo70 family protein H8 (EXO70H8)
novel_mir_104	BnaCnng38210D	Disease resistance protein (TIR-NBS-LRR class)
novel_mir_104	BnaC01g40080D	LIGHT SENSITIVE HYPOCOTYLS 2 (LSH2)
novel_mir_104	BnaC01g40460D	Disease resistance protein (TIR-NBS-LRR class) family
novel_mir_104	BnaCnng39440D	phytochrome kinase substrate 1 (PKS1)
novel_mir_104	BnaC02g01250D	peptidoglycan-binding LysM domain-containing protein
novel_mir_104	BnaC02g02490D	Cysteine proteinases superfamily protein
novel_mir_104	BnaCnng42850D	unknown protein
novel_mir_104	BnaCnng44410D	exocyst subunit exo70 family protein H2 (EXO70H2)
novel_mir_104	BnaCnng47860D	AGAMOUS-like 75 (AGL75)
novel_mir_104	BnaC02g07280D	Transducin/WD40 repeat-like superfamily protein
novel_mir_104	BnaC02g08000D	unknown protein
novel_mir_104	BnaCnng50910D	Protein of unknown function (DUF1635)
novel_mir_104	BnaCnng51140D	ovate family protein 15 (OFP15)
novel_mir_104	BnaC02g09670D	WRKY DNA-binding protein 38 (WRKY38)
novel_mir_104	BnaCnng53100D	basic helix-loop-helix (bHLH) DNA-binding superfamily protein
novel_mir_104	BnaC02g12190D	unknown protein
novel_mir_104	BnaC02g12390D	INVOLVED IN: biological_process unknown
novel_mir_104	BnaCnng56670D	unknown protein
novel_mir_104	BnaC02g15130D	unknown protein
novel_mir_104	BnaC02g15520D	Protein kinase superfamily protein
novel_mir_104	BnaC02g15980D	ARM repeat superfamily protein
novel_mir_104	BnaCnng58280D	Protein of Unknown Function (DUF239)
novel_mir_104	BnaCnng62530D	homeobox-3 (HB-3)
novel_mir_104	BnaC02g20700D	receptor like protein 12 (RLP12)
novel_mir_104	BnaC02g20940D	unknown protein
novel_mir_104	BnaC02g21760D	Glucose-methanol-choline (GMC) oxidoreductase family protein
novel_mir_104	BnaC02g22030D	unknown protein
novel_mir_104	BnaCnng64960D	cation/H+ exchanger 24 (CHX24)
novel_mir_104	BnaC02g24170D	unknown protein
novel_mir_104	BnaCnng66640D	UDP-xylosyltransferase 2 (XT2)
novel_mir_104	BnaCnng66940D	CCT motif family protein
novel_mir_104	BnaCnng68330D	growth-regulating factor 6 (GRF6)
novel_mir_104	BnaC02g25940D	MIF4G domain-containing protein / MA3 domain-containing protein
novel_mir_104	BnaC02g26820D	unknown protein
novel_mir_104	BnaC02g27290D	POSTMEIOTIC SEGREGATION 1 (PMS1)
novel_mir_104	BnaCnng71230D	cysteine-rich RLK (RECEPTOR-like protein kinase) 18 (CRK18)
novel_mir_104	BnaCnng78120D	Polyketide cyclase/dehydrase and lipid transport superfamily protein
novel_mir_104	BnaC02g33860D	quiescin-sulfhydryl oxidase 2 (QSOX2)
novel_mir_104	BnaCnng78530D	Plant invertase/pectin methylesterase inhibitor superfamily protein
novel_mir_104	BnaUnng01250D	FUNCTIONS IN: DNA binding
novel_mir_104	BnaUnng01300D	UDP-xylosyltransferase 2 (XT2)
novel_mir_104	BnaC02g36080D	Melibiase family protein
novel_mir_104	BnaC02g37200D	nodulin MtN21 /EamA-like transporter family protein
novel_mir_104	BnaC02g40920D	Protein kinase superfamily protein
novel_mir_104	BnaC02g43640D	Ribosomal L29 family protein
novel_mir_104	BnaC03g00210D	lectin receptor kinase a4.1 (LECRKA4.1)
novel_mir_104	BnaC03g00350D	unknown protein
novel_mir_104	BnaC03g00480D	Laccase/Diphenol oxidase family protein
novel_mir_104	BnaC03g02910D	Embryo-specific protein 3, (ATS3)
novel_mir_104	BnaC03g03200D	Protein kinase superfamily protein
novel_mir_104	BnaC03g03220D	unknown protein
novel_mir_104	BnaC03g03280D	HXXXD-type acyl-transferase family protein
novel_mir_104	BnaC03g03570D	ferredoxin/thioredoxin reductase subunit A (variable subunit) 2 (FTRA2)
novel_mir_104	BnaC03g04460D	Translation elongation factor EF1A/initiation factor IF2gamma family protein
novel_mir_104	BnaC03g05740D	unknown protein
novel_mir_104	BnaC03g05820D	related to AP2 6l (Rap2.6L)
novel_mir_104	BnaC03g06360D	tyrosyl-DNA phosphodiesterase-related
novel_mir_104	BnaC03g06570D	Isocitrate/isopropylmalate dehydrogenase family protein
novel_mir_104	BnaC03g08410D	unknown protein
novel_mir_104	BnaC03g08870D	unknown protein
novel_mir_104	BnaC03g10690D	unknown protein
novel_mir_104	BnaC03g11150D	Protein of unknown function, DUF547
novel_mir_104	BnaC03g11450D	laccase 17 (LAC17)
novel_mir_104	BnaC03g13600D	ATCRT1
novel_mir_104	BnaC03g14610D	THESEUS1 (THE1)
novel_mir_104	BnaC03g15310D	unknown protein
novel_mir_104	BnaC03g16060D	Pseudouridine synthase family protein
novel_mir_104	BnaC03g16170D	cell division cycle 48C (CDC48C)
novel_mir_104	BnaC03g17140D	Cytochrome b561/ferric reductase transmembrane protein family
novel_mir_104	BnaC03g17670D	alpha/beta-Hydrolases superfamily protein
novel_mir_104	BnaC03g21530D	phosphorylethanolamine cytidylyltransferase 1 (PECT1)
novel_mir_104	BnaC03g23290D	Glutaredoxin family protein
novel_mir_104	BnaC03g23430D	mizu-kussei 1 (MIZ1)
novel_mir_104	BnaC03g24670D	Ribosomal protein L2 family
novel_mir_104	BnaC03g25920D	Protein kinase superfamily protein
novel_mir_104	BnaC03g27710D	embryo defective 1006 (EMB1006)
novel_mir_104	BnaC03g28150D	MAPK/ERK kinase kinase 1 (MEKK1)
novel_mir_104	BnaC03g29760D	ovate family protein 4 (OFP4)
novel_mir_104	BnaC03g30940D	receptor lectin kinase (RLK)
novel_mir_104	BnaC03g31320D	Nucleotide-diphospho-sugar transferase family protein
novel_mir_104	BnaC03g31850D	glycosyl transferase family 1 protein
novel_mir_104	BnaC03g32440D	phosphoenolpyruvate (pep)/phosphate translocator 2 (PPT2)
novel_mir_104	BnaC03g32700D	C2H2 and C2HC zinc fingers superfamily protein
novel_mir_104	BnaC03g33230D	EXORDIUM like 6 (EXL6)
novel_mir_104	BnaC03g33570D	receptor like protein 46 (RLP46)
novel_mir_104	BnaC03g34960D	unknown protein
novel_mir_104	BnaC03g34970D	Transducin/WD40 repeat-like superfamily protein
novel_mir_104	BnaC03g35340D	peroxin 13 (PEX13)
novel_mir_104	BnaC03g38410D	Subtilase family protein
novel_mir_104	BnaC03g40600D	unknown protein
novel_mir_104	BnaC03g40980D	Reticulon family protein
novel_mir_104	BnaC03g40990D	Reticulon family protein
novel_mir_104	BnaC03g44450D	AUXIN-INDUCED IN ROOT CULTURES 3 (AIR3)
novel_mir_104	BnaC03g44800D	transmembrane kinase-like 1 (TMKL1)
novel_mir_104	BnaC03g49120D	VQ motif-containing protein
novel_mir_104	BnaC03g49200D	Ethylene insensitive 3 family protein
novel_mir_104	BnaC03g49360D	ABC2 homolog 13 (ATH13)
novel_mir_104	BnaC03g50230D	TRICHOME BIREFRINGENCE-LIKE 14 (TBL14)
novel_mir_104	BnaA01g00860D	unknown protein
novel_mir_104	BnaA01g01180D	unknown protein
novel_mir_104	BnaA01g01260D	SEC14-like 12 (SFH12)
novel_mir_104	BnaA01g02290D	P-loop containing nucleoside triphosphate hydrolases superfamily protein
novel_mir_104	BnaA01g02580D	CAN OF WORMS1 (COW1)
novel_mir_104	BnaA01g02790D	TBP-associated factor 8 (TAF8)
novel_mir_104	BnaA01g02970D	CYCLIN D3
novel_mir_104	BnaA01g03240D	unknown protein
novel_mir_104	BnaA01g03820D	embryo sac development arrest 39 (EDA39)
novel_mir_104	BnaA01g04420D	copper ion binding
novel_mir_104	BnaA01g05280D	ENHANCED DISEASE SUSCEPTIBILITY 5 (EDS5)
novel_mir_104	BnaA01g05550D	Galactose oxidase/kelch repeat superfamily protein
novel_mir_104	BnaA01g05770D	Protein of unknown function (DUF630 and DUF632)
novel_mir_104	BnaA01g06080D	Wall-associated kinase family protein
novel_mir_104	BnaA01g09710D	Transducin/WD40 repeat-like superfamily protein
novel_mir_104	BnaA01g09950D	Transcription factor TFIIE, alpha subunit
novel_mir_104	BnaA01g10790D	ethylene-responsive nuclear protein / ethylene-regulated nuclear protein (ERT2)
novel_mir_104	BnaA01g11490D	proline-rich spliceosome-associated (PSP) family protein
novel_mir_104	BnaA01g11610D	unknown protein
novel_mir_104	BnaA01g12520D	Cell cycle regulated microtubule associated protein
novel_mir_104	BnaA01g13430D	HMG (high mobility group) box protein
novel_mir_104	BnaA01g14570D	DNA-binding storekeeper protein-related transcriptional regulator
novel_mir_104	BnaA01g15720D	S-adenosyl-L-methionine-dependent methyltransferases superfamily protein
novel_mir_104	BnaA01g16160D	CONTAINS InterPro DOMAIN/s: DDRGK domain (InterPro:IPR019153)
novel_mir_104	BnaA01g16420D	COP1-interacting protein 7 (CIP7)
novel_mir_104	BnaA01g16700D	vacuolar iron transporter (VIT) family protein
novel_mir_104	BnaA01g18150D	2-oxoglutarate (2OG) and Fe(II)-dependent oxygenase superfamily protein
novel_mir_104	BnaA01g22010D	unknown protein
novel_mir_104	BnaA01g22050D	Actin-binding FH2 (formin homology 2) family protein
novel_mir_104	BnaA01g22830D	basic helix-loop-helix (bHLH) DNA-binding superfamily protein
novel_mir_104	BnaA01g24570D	RING/U-box superfamily protein
novel_mir_104	BnaA01g26630D	Zinc finger C-x8-C-x5-C-x3-H type family protein
novel_mir_104	BnaA01g28330D	Coatomer, beta' subunit
novel_mir_104	BnaA01g31030D	receptor like protein 35 (RLP35)
novel_mir_104	BnaA01g31050D	receptor like protein 53 (RLP53)
novel_mir_104	BnaA01g31210D	receptor like protein 34 (RLP34)
novel_mir_104	BnaA01g31220D	receptor like protein 43 (RLP43)
novel_mir_104	BnaA01g31240D	receptor like protein 32 (RLP32)
novel_mir_104	BnaA01g31270D	receptor like protein 43 (RLP43)
novel_mir_104	BnaA01g32110D	P-loop containing nucleoside triphosphate hydrolases superfamily protein
novel_mir_104	BnaA01g32120D	IQ-domain 1 (IQD1)
novel_mir_104	BnaA01g34500D	ARM repeat superfamily protein
novel_mir_104	BnaA01g35880D	ZCW7
novel_mir_104	BnaA01g36100D	FUNCTIONS IN: molecular_function unknown
novel_mir_104	BnaA01g37130D	Protein kinase family protein
novel_mir_104	BnaA01g37230D	unknown protein
novel_mir_104	BnaA02g00910D	transducin family protein / WD-40 repeat family protein
novel_mir_104	BnaA02g05130D	eukaryotic translation initiation factor 2 beta subunit (EIF2 BETA)
novel_mir_104	BnaA02g05450D	Protein of unknown function (DUF3049)
novel_mir_104	BnaA02g06490D	target of early activation tagged (EAT) 2 (TOE2)
novel_mir_104	BnaA02g06670D	HTB9
novel_mir_104	BnaA02g07010D	SENSITIVITY TO RED LIGHT REDUCED 1 (SRR1)
novel_mir_104	BnaA02g08820D	HEAT SHOCK PROTEIN 81.4 (Hsp81.4)
novel_mir_104	BnaA02g08870D	FASCICLIN-like arabinogalactan 1 (FLA1)
novel_mir_104	BnaA02g08990D	Protein kinase superfamily protein
novel_mir_104	BnaA02g09780D	unknown protein
novel_mir_104	BnaA02g12880D	ATPases
novel_mir_104	BnaA02g14680D	receptor-like protein kinase 1 (RPK1)
novel_mir_104	BnaA02g16820D	unknown protein
novel_mir_104	BnaA02g16850D	DNAJ heat shock N-terminal domain-containing protein
novel_mir_104	BnaA02g17550D	RAC-like GTP binding protein 5 (ARAC5)
novel_mir_104	BnaA02g17700D	HSP20-like chaperones superfamily protein
novel_mir_104	BnaA02g18760D	unknown protein
novel_mir_104	BnaA02g19060D	LIGHT SENSITIVE HYPOCOTYLS 7 (LSH7)
novel_mir_104	BnaA02g19400D	Protein kinase superfamily protein
novel_mir_104	BnaA02g19740D	ATXRCC1
novel_mir_104	BnaA02g19880D	embryo defective 1427 (emb1427)
novel_mir_104	BnaA02g20020D	Tetratricopeptide repeat (TPR)-like superfamily protein
novel_mir_104	BnaA02g20770D	AP2/B3-like transcriptional factor family protein
novel_mir_104	BnaA02g21770D	homologue of NAP57 (NAP57)
novel_mir_104	BnaA02g21950D	oligopeptide transporter 7 (OPT7)
novel_mir_104	BnaA02g22310D	Protein of unknown function (DUF1012)
novel_mir_104	BnaA02g25380D	myb-like transcription factor family protein
novel_mir_104	BnaA02g25690D	Adenine nucleotide alpha hydrolases-like superfamily protein
novel_mir_104	BnaA02g27620D	unknown protein
novel_mir_104	BnaA02g29340D	P-loop containing nucleoside triphosphate hydrolases superfamily protein
novel_mir_104	BnaA02g29670D	glycine-rich protein
novel_mir_104	BnaA02g29820D	calmodulin-binding protein-related
novel_mir_104	BnaA02g30870D	unknown protein
novel_mir_104	BnaA02g30930D	SIN-like family protein
novel_mir_104	BnaA02g31210D	ALWAYS EARLY 1 (ALY1)
novel_mir_104	BnaA02g31250D	Heavy metal transport/detoxification superfamily protein
novel_mir_104	BnaA02g32530D	unknown protein
novel_mir_104	BnaA02g33620D	RING/U-box superfamily protein
novel_mir_104	BnaA02g33710D	CBS / octicosapeptide/Phox/Bemp1 (PB1) domains-containing protein
novel_mir_104	BnaA03g00080D	eukaryotic translation initiation factor 2B family protein / eIF-2B family protein
novel_mir_104	BnaA03g00110D	eukaryotic translation initiation factor 2B family protein / eIF-2B family protein
novel_mir_104	BnaA03g01010D	unknown protein
novel_mir_104	BnaA03g01090D	EF hand calcium-binding protein family
novel_mir_104	BnaA03g01820D	Mitochondrial glycoprotein family protein
novel_mir_104	BnaA03g02220D	unknown protein
novel_mir_104	BnaA03g02240D	Plant calmodulin-binding protein-related
novel_mir_104	BnaA03g02810D	Ethylene insensitive 3 family protein
novel_mir_104	BnaA03g03230D	sucrose phosphate synthase 2F (SPS2F)
novel_mir_104	BnaA03g03360D	P-loop containing nucleoside triphosphate hydrolases superfamily protein
novel_mir_104	BnaA03g04900D	Surfeit locus protein 2 (SURF2)
novel_mir_104	BnaA03g05160D	SIN3-like 2 (SNL2)
novel_mir_104	BnaA03g06690D	TERMINAL FLOWER 2 (TFL2)
novel_mir_104	BnaA03g06780D	unknown protein
novel_mir_104	BnaA03g07160D	Lung seven transmembrane receptor family protein
novel_mir_104	BnaA03g07550D	unknown protein
novel_mir_104	BnaA03g12350D	PLASTID DIVISION1 (PDV1)
novel_mir_104	BnaA03g12890D	Integrase-type DNA-binding superfamily protein
novel_mir_104	BnaA03g13010D	Protein kinase superfamily protein
novel_mir_104	BnaA03g14770D	RAP
novel_mir_104	BnaA03g15300D	glycoside hydrolase family 28 protein / polygalacturonase (pectinase) family protein
novel_mir_104	BnaA03g15780D	unknown protein
novel_mir_104	BnaA03g16800D	unknown protein
novel_mir_104	BnaA03g16810D	unknown protein
novel_mir_104	BnaA03g16930D	TRF-like 8 (TRFL8)
novel_mir_104	BnaA03g18800D	Nucleolar histone methyltransferase-related protein
novel_mir_104	BnaA03g20360D	EMBRYO DEFECTIVE 2777 (EMB2777)
novel_mir_104	BnaA03g20910D	WRKY family transcription factor
novel_mir_104	BnaA03g21450D	unknown protein
novel_mir_104	BnaA03g21870D	unknown protein
novel_mir_104	BnaA03g22210D	CONTAINS InterPro DOMAIN/s: Nucleic acid-binding, OB-fold-like (InterPro:IPR016027), Replication factor A, C-terminal (InterPro:IPR013955)
novel_mir_104	BnaA03g22920D	unfertilized embryo sac 10 (UNE10)
novel_mir_104	BnaA03g23390D	embryo defective 1006 (EMB1006)
novel_mir_104	BnaA03g23420D	receptor like protein 43 (RLP43)
novel_mir_104	BnaA03g24640D	KELP
novel_mir_104	BnaA03g25520D	cysteine-rich RLK (RECEPTOR-like protein kinase) 37 (CRK37)
novel_mir_104	BnaA03g26270D	unknown protein
novel_mir_104	BnaA03g27180D	INDEHISCENT (IND)
novel_mir_104	BnaA03g27300D	Ankyrin repeat family protein
novel_mir_104	BnaA03g28130D	Protein kinase superfamily protein
novel_mir_104	BnaA03g28490D	unknown protein
novel_mir_104	BnaA03g28530D	unknown protein
novel_mir_104	BnaA03g29120D	RING/U-box protein
novel_mir_104	BnaA03g29580D	Disease resistance protein (TIR-NBS-LRR class) family
novel_mir_104	BnaA03g29850D	RING/U-box superfamily protein
novel_mir_104	BnaA03g30070D	peroxin 13 (PEX13)
novel_mir_104	BnaA03g30620D	Ankyrin repeat family protein
novel_mir_104	BnaA03g31130D	Protein of unknown function (DUF1191)
novel_mir_104	BnaA03g31610D	alfin-like 2 (AL2)
novel_mir_104	BnaA03g31910D	Polyketide cyclase/dehydrase and lipid transport superfamily protein
novel_mir_104	BnaA03g32190D	protein arginine methyltransferase 3 (PRMT3)
novel_mir_104	BnaA03g33310D	RING/U-box superfamily protein
novel_mir_104	BnaA03g35340D	Plant protein of unknown function (DUF936)
novel_mir_104	BnaA03g36670D	unknown protein
novel_mir_104	BnaA03g36900D	MAK16 protein-related
novel_mir_104	BnaA03g37760D	Beta-ketoacyl synthase
novel_mir_104	BnaA03g38200D	EARLY FLOWERING 8 (ELF8)
novel_mir_104	BnaA03g38680D	receptor like protein 43 (RLP43)
novel_mir_104	BnaA03g38790D	receptor like protein 34 (RLP34)
novel_mir_104	BnaA03g39560D	ENHANCER OF AG-4 2 (HUA2)
novel_mir_104	BnaA03g40680D	unknown protein
novel_mir_104	BnaA03g43080D	HAT1
novel_mir_104	BnaA03g43470D	unknown protein
novel_mir_104	BnaA03g44680D	B160
novel_mir_104	BnaA03g45270D	SUPPRESSOR OF AVRBST-ELICITED RESISTANCE 1 (SOBER1)
novel_mir_104	BnaA03g47200D	DNA-binding storekeeper protein-related transcriptional regulator
novel_mir_104	BnaA03g49080D	unknown protein
novel_mir_104	BnaA03g49450D	unknown protein
novel_mir_104	BnaA03g50250D	cyclic nucleotide gated channel 9 (CNGC9)
novel_mir_104	BnaA03g50640D	FUNCTIONS IN: molecular_function unknown
novel_mir_104	BnaA03g51540D	unknown protein
novel_mir_104	BnaA03g53290D	ankyrin repeat-containing protein 2 (AKR2)
novel_mir_104	BnaA03g54390D	SNF1-related protein kinase 2.7 (SNRK2.7)
novel_mir_104	BnaA03g55880D	Plastid-lipid associated protein PAP / fibrillin family protein
novel_mir_104	BnaA03g56230D	TOXICOS EN LEVADURA 63 (ATL63)
novel_mir_104	BnaA03g56320D	receptor like protein 26 (RLP26)
novel_mir_104	BnaA04g01450D	methionine aminopeptidase 2B (MAP2B)
novel_mir_104	BnaA04g01490D	LETM1-like protein
novel_mir_104	BnaA04g01730D	ARM repeat superfamily protein
novel_mir_104	BnaA04g02250D	Protein kinase superfamily protein
novel_mir_104	BnaA04g04080D	SKP1/ASK-interacting protein 5 (SKIP5)
novel_mir_104	BnaA04g06700D	plastid transcriptionally active 5 (PTAC5)
novel_mir_104	BnaA04g08230D	alpha/beta-Hydrolases superfamily protein
novel_mir_104	BnaA04g08550D	unknown protein
novel_mir_104	BnaA04g09080D	unknown protein
novel_mir_104	BnaA04g09620D	FUNCTIONS IN: structural constituent of ribosome
novel_mir_104	BnaA04g10700D	putative fasciclin-like arabinogalactan protein 20 (FLA20)
novel_mir_104	BnaA04g10750D	myb family transcription factor
novel_mir_104	BnaA04g11150D	Disease resistance protein (TIR-NBS-LRR class) family
novel_mir_104	BnaA04g11840D	Galactose oxidase/kelch repeat superfamily protein
novel_mir_104	BnaA04g12120D	unknown protein
novel_mir_104	BnaA04g12240D	SEC14-like 3 (SFH3)
novel_mir_104	BnaA04g12360D	Galactose oxidase/kelch repeat superfamily protein
novel_mir_104	BnaA04g12880D	homeobox protein 6 (HB6)
novel_mir_104	BnaA04g12890D	homeobox protein 6 (HB6)
novel_mir_104	BnaA04g13550D	Leucine-rich repeat protein kinase family protein
novel_mir_104	BnaA04g15940D	S-adenosyl-L-methionine-dependent methyltransferases superfamily protein
novel_mir_104	BnaA04g19360D	Calcium-dependent lipid-binding (CaLB domain) family protein
novel_mir_104	BnaA04g19580D	Homeodomain-like superfamily protein
novel_mir_104	BnaA04g19840D	squamosa promoter binding protein-like 3 (SPL3)
novel_mir_104	BnaA04g20530D	DNAJ heat shock N-terminal domain-containing protein
novel_mir_104	BnaA04g22450D	Homeodomain-like superfamily protein
novel_mir_104	BnaA04g23630D	BZIP17
novel_mir_104	BnaA04g24050D	unknown protein
novel_mir_104	BnaA04g26300D	Protein kinase superfamily protein
novel_mir_104	BnaA04g28500D	JOSEPHIN-like protein (JOSL)
novel_mir_104	BnaA05g00020D	PALE CRESS (PAC)
novel_mir_104	BnaA05g00070D	Exonuclease family protein
novel_mir_104	BnaA05g00530D	CYTOKININ-INDEPENDENT 1 (CKI1)
novel_mir_104	BnaA05g00680D	RNI-like superfamily protein
novel_mir_104	BnaA05g00920D	phytochrome interacting factor 3-like 1 (PIL1)
novel_mir_104	BnaA05g01000D	CONTAINS InterPro DOMAIN/s: Basic helix-loop-helix, Nulp1-type (InterPro:IPR006994)
novel_mir_104	BnaA05g01030D	NGATHA1 (NGA1)
novel_mir_104	BnaA05g01590D	Uncharacterized conserved protein (DUF2358)
novel_mir_104	BnaA05g01600D	unknown protein
novel_mir_104	BnaA05g02570D	unknown protein
novel_mir_104	BnaA05g03940D	Cysteine/Histidine-rich C1 domain family protein
novel_mir_104	BnaA05g04810D	FUNCTIONS IN: molecular_function unknown
novel_mir_104	BnaA05g05700D	proline transporter 1 (PROT1)
novel_mir_104	BnaA05g06440D	myb-like HTH transcriptional regulator family protein
novel_mir_104	BnaA05g08350D	FERTILIZATION INDEPENDENT SEED 2 (FIS2)
novel_mir_104	BnaA05g09840D	squamosa promoter binding protein-like 3 (SPL3)
novel_mir_104	BnaA05g10020D	BUB1-related (BUB1: budding uninhibited by benzymidazol 1) (BUBR1)
novel_mir_104	BnaA05g10070D	unknown protein
novel_mir_104	BnaA05g10270D	Calcium-dependent lipid-binding (CaLB domain) family protein
novel_mir_104	BnaA05g10540D	receptor like protein 27 (RLP27)
novel_mir_104	BnaA05g10550D	receptor like protein 25 (RLP25)
novel_mir_104	BnaA05g11520D	basic helix-loop-helix (bHLH) DNA-binding superfamily protein
novel_mir_104	BnaA05g11980D	high-level expression of sugar-inducible gene 2 (HSI2)
novel_mir_104	BnaA05g12120D	RNA-directed DNA methylation 4 (RDM4)
novel_mir_104	BnaA05g12420D	unknown protein
novel_mir_104	BnaA05g13230D	unknown protein
novel_mir_104	BnaA05g13530D	BED zinc finger
novel_mir_104	BnaA05g13550D	cellulose synthase like E1 (CSLE1)
novel_mir_104	BnaA05g13560D	cellulose synthase like E1 (CSLE1)
novel_mir_104	BnaA05g15780D	indigoidine synthase A family protein
novel_mir_104	BnaA05g16520D	extra-large GTP-binding protein 3 (XLG3)
novel_mir_104	BnaA05g16610D	unknown protein
novel_mir_104	BnaA05g16880D	heat shock transcription factor A6B (HSFA6B)
novel_mir_104	BnaA05g19110D	ATHXK4
novel_mir_104	BnaA05g21540D	nucleolin like 2 (NUC-L2)
novel_mir_104	BnaA05g22980D	AP2/B3-like transcriptional factor family protein
novel_mir_104	BnaA05g25430D	ATBRXL2
novel_mir_104	BnaA05g25740D	Protein kinase family protein
novel_mir_104	BnaA05g26170D	Cysteine/Histidine-rich C1 domain family protein
novel_mir_104	BnaA05g27410D	DIGALACTOSYL DIACYLGLYCEROL DEFICIENT 1 (DGD1)
novel_mir_104	BnaA05g27550D	rac GTPase activating protein
novel_mir_104	BnaA05g27900D	Transcriptional factor B3 family protein
novel_mir_104	BnaA05g28840D	HIGH CHLOROPHYLL FLUORESCENCE 152 (HCF152)
novel_mir_104	BnaA05g29450D	Galactose oxidase/kelch repeat superfamily protein
novel_mir_104	BnaA05g30090D	Actin-binding FH2 (formin homology 2) family protein
novel_mir_104	BnaA05g30460D	RING/U-box superfamily protein
novel_mir_104	BnaA05g31270D	Protein of unknown function (DUF3049)
novel_mir_104	BnaA05g31550D	importin alpha isoform 7 (IMPA-7)
novel_mir_104	BnaA05g33990D	Protein kinase superfamily protein
novel_mir_104	BnaA05g34050D	FUNCTIONS IN: molecular_function unknown
novel_mir_104	BnaA05g35790D	nitrate transporter 1.5 (NRT1.5)
novel_mir_104	BnaA05g36110D	CONTAINS InterPro DOMAIN/s: Phosphorylated adapter RNA export protein, RNA-binding domain (InterPro:IPR019385)
novel_mir_104	BnaA05g36930D	BCS1 AAA-type ATPase
novel_mir_104	BnaA05g36950D	Cysteine/Histidine-rich C1 domain family protein
novel_mir_104	BnaA05g37490D	unknown protein
novel_mir_104	BnaA06g00530D	carbon-nitrogen hydrolase family protein
novel_mir_104	BnaA06g01260D	BREVIS RADIX-like 3 (BRX-LIKE3)
novel_mir_104	BnaA06g01910D	unknown protein
novel_mir_104	BnaA06g02040D	Regulator of Vps4 activity in the MVB pathway protein
novel_mir_104	BnaA06g02270D	Plant mobile domain protein family
novel_mir_104	BnaA06g02350D	alpha/beta-Hydrolases superfamily protein
novel_mir_104	BnaA06g03230D	Protein kinase superfamily protein
novel_mir_104	BnaA06g03470D	Zinc finger C-x8-C-x5-C-x3-H type family protein
novel_mir_104	BnaA06g03730D	RING/U-box superfamily protein
novel_mir_104	BnaA06g04130D	unknown protein
novel_mir_104	BnaA06g04900D	fatty acyl-ACP thioesterases B (FATB)
novel_mir_104	BnaA06g06020D	ZCF37
novel_mir_104	BnaA06g06840D	unknown protein
novel_mir_104	BnaA06g06930D	CONTAINS InterPro DOMAIN/s: Nucleolar protein 12 (InterPro:IPR019186)
novel_mir_104	BnaA06g08940D	EXS (ERD1/XPR1/SYG1) family protein
novel_mir_104	BnaA06g09570D	KNOX Arabidopsis thaliana meinox (KNATM)
novel_mir_104	BnaA06g11900D	unknown protein
novel_mir_104	BnaA06g13150D	DDT domain superfamily
novel_mir_104	BnaA06g14790D	FUNCTIONS IN: molecular_function unknown
novel_mir_104	BnaA06g15600D	GTP-binding protein, HflX
novel_mir_104	BnaA06g16240D	alpha/beta-Hydrolases superfamily protein
novel_mir_104	BnaA06g16660D	unknown protein
novel_mir_104	BnaA06g20900D	MA3 domain-containing protein
novel_mir_104	BnaA06g21760D	nucleotide-sensitive chloride conductance regulator (ICln) family protein
novel_mir_104	BnaA06g22380D	F-box family protein
novel_mir_104	BnaA06g22700D	DEK domain-containing chromatin associated protein
novel_mir_104	BnaA06g22800D	SNF1-related protein kinase 2.5 (SNRK2.5)
novel_mir_104	BnaA06g22940D	HIT-type Zinc finger family protein
novel_mir_104	BnaA06g23830D	precursor of peptide 1 (PROPEP1)
novel_mir_104	BnaA06g24010D	unknown protein
novel_mir_104	BnaA06g25570D	unknown protein
novel_mir_104	BnaA06g26800D	Vacuolar iron transporter (VIT) family protein
novel_mir_104	BnaA06g27030D	Heavy metal transport/detoxification superfamily protein
novel_mir_104	BnaA06g27100D	brassinosteroid-insensitive4 (BIN4)
novel_mir_104	BnaA06g28960D	NOP56-like pre RNA processing ribonucleoprotein
novel_mir_104	BnaA06g29110D	Duplicated homeodomain-like superfamily protein
novel_mir_104	BnaA06g30270D	Actin-binding FH2 (formin homology 2) family protein
novel_mir_104	BnaA06g31270D	Glutaredoxin family protein
novel_mir_104	BnaA06g31430D	P-loop containing nucleoside triphosphate hydrolases superfamily protein
novel_mir_104	BnaA06g31440D	P-loop containing nucleoside triphosphate hydrolases superfamily protein
novel_mir_104	BnaA06g32160D	unknown protein
novel_mir_104	BnaA06g32660D	FUSCA 3 (FUS3)
novel_mir_104	BnaA06g34110D	STICHEL (STI)
novel_mir_104	BnaA06g35580D	BAX inhibitor 1 (BI1)
novel_mir_104	BnaA06g37020D	Plant protein of unknown function (DUF827)
novel_mir_104	BnaA06g37060D	Leucine carboxyl methyltransferase
novel_mir_104	BnaA06g37160D	Kinesin motor family protein
novel_mir_104	BnaA06g37170D	RNA-binding CRS1 / YhbY (CRM) domain protein
novel_mir_104	BnaA06g37410D	beta-galactosidase 14 (BGAL14)
novel_mir_104	BnaA06g38200D	Octicosapeptide/Phox/Bem1p (PB1) domain-containing protein / tetratricopeptide repeat (TPR)-containing protein
novel_mir_104	BnaA06g38230D	unknown protein
novel_mir_104	BnaA06g40520D	Galactose oxidase/kelch repeat superfamily protein
novel_mir_104	BnaA07g00300D	ROP-interactive CRIB motif-containing protein 6 (RIC6)
novel_mir_104	BnaA07g01380D	unknown protein
novel_mir_104	BnaA07g01660D	Protein kinase superfamily protein
novel_mir_104	BnaA07g01990D	syntaxin of plants 112 (SYP112)
novel_mir_104	BnaA07g03400D	GCIP-interacting family protein
novel_mir_104	BnaA07g03470D	receptor like protein 34 (RLP34)
novel_mir_104	BnaA07g03950D	receptor like protein 32 (RLP32)
novel_mir_104	BnaA07g05000D	CTP synthase family protein
novel_mir_104	BnaA07g05050D	unknown protein
novel_mir_104	BnaA07g05630D	Serinc-domain containing serine and sphingolipid biosynthesis protein
novel_mir_104	BnaA07g07370D	Chaperone DnaJ-domain superfamily protein
novel_mir_104	BnaA07g07770D	unknown protein
novel_mir_104	BnaA07g07940D	unknown protein
novel_mir_104	BnaA07g08080D	unknown protein
novel_mir_104	BnaA07g09500D	FUNCTIONS IN: molecular_function unknown
novel_mir_104	BnaA07g11450D	EARLY RESPONSIVE TO DEHYDRATION 10 (ERD10)
novel_mir_104	BnaA07g12490D	Phototropic-responsive NPH3 family protein
novel_mir_104	BnaA07g12570D	Tetratricopeptide repeat (TPR)-like superfamily protein
novel_mir_104	BnaA07g13150D	OTU-like cysteine protease family protein
novel_mir_104	BnaA07g13470D	Acyl-CoA N-acyltransferase with RING/FYVE/PHD-type zinc finger domain
novel_mir_104	BnaA07g14220D	GRAS family transcription factor
novel_mir_104	BnaA07g14980D	unknown protein
novel_mir_104	BnaA07g15710D	unknown protein
novel_mir_104	BnaA07g15720D	unknown protein
novel_mir_104	BnaA07g18760D	C2H2-like zinc finger protein
novel_mir_104	BnaA07g19060D	CONTAINS InterPro DOMAIN/s: Protein of unknown function DUF2043 (InterPro:IPR018610), ENTH/VHS (InterPro:IPR008942)
novel_mir_104	BnaA07g19140D	indole-3-acetic acid inducible 30 (IAA30)
novel_mir_104	BnaA07g19620D	downstream target of AGL15-4 (DTA4)
novel_mir_104	BnaA07g19680D	golgin candidate 5 (GC5)
novel_mir_104	BnaA07g20710D	unknown protein
novel_mir_104	BnaA07g21450D	CYCLIN B2
novel_mir_104	BnaA07g22880D	unknown protein
novel_mir_104	BnaA07g22960D	hydroxyproline-rich glycoprotein family protein
novel_mir_104	BnaA07g23930D	RNA-binding (RRM/RBD/RNP motifs) family protein
novel_mir_104	BnaA07g24470D	ATPase E1-E2 type family protein / haloacid dehalogenase-like hydrolase family protein
novel_mir_104	BnaA07g24720D	B-box zinc finger family protein
novel_mir_104	BnaA07g25140D	ARM repeat superfamily protein
novel_mir_104	BnaA07g25270D	global transcription factor group B1 (GTB1)
novel_mir_104	BnaA07g25910D	Protein with RING/U-box and TRAF-like domains
novel_mir_104	BnaA07g25930D	Protein with RING/U-box and TRAF-like domains
novel_mir_104	BnaA07g26530D	Lojap-related protein
novel_mir_104	BnaA07g26740D	heat shock transcription factor A8 (HSFA8)
novel_mir_104	BnaA07g27830D	unknown protein
novel_mir_104	BnaA07g27870D	RING/U-box superfamily protein
novel_mir_104	BnaA07g28780D	Ran BP2/NZF zinc finger-like superfamily protein
novel_mir_104	BnaA07g29500D	Nucleic acid-binding proteins superfamily
novel_mir_104	BnaA07g29620D	transducin family protein / WD-40 repeat family protein
novel_mir_104	BnaA07g30130D	HYPOXIA RESPONSIVE ERF (ETHYLENE RESPONSE FACTOR) 1 (HRE1)
novel_mir_104	BnaA07g30190D	embryo sac development arrest 25 (EDA25)
novel_mir_104	BnaA07g31030D	FUNCTIONS IN: structural constituent of ribosome
novel_mir_104	BnaA07g31360D	unknown protein
novel_mir_104	BnaA07g32660D	DNA-binding bromodomain-containing protein
novel_mir_104	BnaA07g33090D	Duplicated homeodomain-like superfamily protein
novel_mir_104	BnaA07g33570D	Protein of unknown function (DUF630 and DUF632)
novel_mir_104	BnaA07g34410D	LIGHT SENSITIVE HYPOCOTYLS 7 (LSH7)
novel_mir_104	BnaA07g34780D	evolutionarily conserved C-terminal region 8 (ECT8)
novel_mir_104	BnaA07g36050D	CONTAINS InterPro DOMAIN/s: Mitotic checkpoint protein PRCC, C-terminal (InterPro:IPR018800)
novel_mir_104	BnaA07g37600D	Histone superfamily protein
novel_mir_104	BnaA08g00020D	F-box associated ubiquitination effector family protein
novel_mir_104	BnaA08g03300D	YELLOW STRIPE like 8 (YSL8)
novel_mir_104	BnaA08g04370D	MINICHROMOSOME MAINTENANCE 2 (MCM2)
novel_mir_104	BnaA08g04590D	PLASTID MOVEMENT IMPAIRED1 (PMI1)
novel_mir_104	BnaA08g05910D	EARLY IN SHORT DAYS 4 (ESD4)
novel_mir_104	BnaA08g07020D	STRESS RESPONSE SUPPRESSOR 1 (STRS1)
novel_mir_104	BnaA08g07510D	Rapid alkalinization factor (RALF) family protein
novel_mir_104	BnaA08g09630D	proline-rich spliceosome-associated (PSP) family protein
novel_mir_104	BnaA08g10720D	unknown protein
novel_mir_104	BnaA08g11090D	CAN OF WORMS1 (COW1)
novel_mir_104	BnaA08g11600D	unknown protein
novel_mir_104	BnaA08g13850D	FUNCTIONS IN: molecular_function unknown
novel_mir_104	BnaA08g14530D	RPM1 interacting protein 2 (RIN2)
novel_mir_104	BnaA08g15120D	Dof-type zinc finger DNA-binding family protein
novel_mir_104	BnaA08g15260D	ARM repeat superfamily protein
novel_mir_104	BnaA08g16790D	Kinesin motor family protein
novel_mir_104	BnaA08g17640D	basic helix-loop-helix (bHLH) DNA-binding superfamily protein
novel_mir_104	BnaA08g18770D	Ubiquitin system component Cue protein
novel_mir_104	BnaA08g19110D	receptor like protein 1 (RLP1)
novel_mir_104	BnaA08g20430D	Domain of unknown function DUF220
novel_mir_104	BnaA08g22840D	RING/U-box superfamily protein
novel_mir_104	BnaA08g24530D	Phosphoglycerate mutase family protein
novel_mir_104	BnaA08g27200D	alpha/beta-Hydrolases superfamily protein
novel_mir_104	BnaA08g27870D	cryptochrome 2 (CRY2)
novel_mir_104	BnaA08g28150D	ENTH/ANTH/VHS superfamily protein
novel_mir_104	BnaA08g29290D	RING/U-box superfamily protein
novel_mir_104	BnaA08g30210D	alpha/beta-Hydrolases superfamily protein
novel_mir_104	BnaA08g30330D	DEA(D/H)-box RNA helicase family protein
novel_mir_104	BnaA08g31150D	RHO-related protein from plants 2 (ROP2)
novel_mir_104	BnaA09g00550D	pitchoun 1 (PIT1)
novel_mir_104	BnaA09g01030D	unknown protein
novel_mir_104	BnaA09g01110D	unknown protein
novel_mir_104	BnaA09g02930D	Thioesterase/thiol ester dehydrase-isomerase superfamily protein
novel_mir_104	BnaA09g03440D	BEST Arabidopsis thaliana protein match is: glycine-rich protein (TAIR:AT5G28630.1)
novel_mir_104	BnaA09g03590D	NOP56-like pre RNA processing ribonucleoprotein
novel_mir_104	BnaA09g03970D	unknown protein
novel_mir_104	BnaA09g04350D	Mitochondrial substrate carrier family protein
novel_mir_104	BnaA09g05160D	Homeodomain-like superfamily protein
novel_mir_104	BnaA09g05610D	VERNALIZATION INDEPENDENCE 4 (VIP4)
novel_mir_104	BnaA09g05800D	PETER PAN-like protein (PPAN)
novel_mir_104	BnaA09g06220D	Protein of unknown function (DUF1645)
novel_mir_104	BnaA09g07050D	COP1-interacting protein 8 (CIP8)
novel_mir_104	BnaA09g07450D	unknown protein
novel_mir_104	BnaA09g08050D	RADIATION SENSITIVE 17 (ATRAD17)
novel_mir_104	BnaA09g08270D	Calcium-dependent lipid-binding (CaLB domain) family protein
novel_mir_104	BnaA09g08280D	Calcium-dependent lipid-binding (CaLB domain) family protein
novel_mir_104	BnaA09g09070D	unknown protein
novel_mir_104	BnaA09g09200D	Cyclin B2
novel_mir_104	BnaA09g09250D	Protein of unknown function DUF2359, transmembrane
novel_mir_104	BnaA09g10020D	Leucine-rich repeat (LRR) family protein
novel_mir_104	BnaA09g10280D	ROP-interactive CRIB motif-containing protein 6 (RIC6)
novel_mir_104	BnaA09g13590D	phospholipases
novel_mir_104	BnaA09g15540D	unknown protein
novel_mir_104	BnaA09g17040D	RING 1A (RING1A)
novel_mir_104	BnaA09g19220D	unknown protein
novel_mir_104	BnaA09g19240D	unknown protein
novel_mir_104	BnaA09g19610D	Protein kinase superfamily protein
novel_mir_104	BnaA09g19790D	NAC (No Apical Meristem) domain transcriptional regulator superfamily protein
novel_mir_104	BnaA09g20040D	unknown protein.
novel_mir_104	BnaA09g20140D	SENSITIVE TO FREEZING 6 (SFR6)
novel_mir_104	BnaA09g20810D	RAP74
novel_mir_104	BnaA09g25030D	RHO guanyl-nucleotide exchange factor 14 (ROPGEF14)
novel_mir_104	BnaA09g25490D	PLATZ transcription factor family protein
novel_mir_104	BnaA09g25770D	Protein of unknown function (DUF668)
novel_mir_104	BnaA09g26260D	Chaperone DnaJ-domain superfamily protein
novel_mir_104	BnaA09g26750D	unknown protein
novel_mir_104	BnaA09g30530D	suppressor of actin 1 (ATSAC1)
novel_mir_104	BnaA09g30780D	unknown protein
novel_mir_104	BnaA09g32960D	ovate family protein 18 (OFP18)
novel_mir_104	BnaA09g32970D	ovate family protein 18 (OFP18)
novel_mir_104	BnaA09g33060D	RNA-binding (RRM/RBD/RNP motifs) family protein
novel_mir_104	BnaA09g33620D	AP2/B3-like transcriptional factor family protein
novel_mir_104	BnaA09g34920D	phragmoplastin interacting protein 1 (PHIP1)
novel_mir_104	BnaA09g36400D	binding
novel_mir_104	BnaA09g37490D	Protein of unknown function (DUF688)
novel_mir_104	BnaA09g38240D	methionine aminopeptidase 2B (MAP2B)
novel_mir_104	BnaA09g39150D	BEST Arabidopsis thaliana protein match is: U-box domain-containing protein kinase family protein (TAIR:AT2G45910.1)
novel_mir_104	BnaA09g39840D	TRICHOME BIREFRINGENCE-LIKE 6 (TBL6)
novel_mir_104	BnaA09g39970D	sucrose-phosphatase-related
novel_mir_104	BnaA09g40350D	unknown protein
novel_mir_104	BnaA09g41200D	zinc finger (CCCH-type) family protein / D111/G-patch domain-containing protein
novel_mir_104	BnaA09g41210D	Peroxidase superfamily protein
novel_mir_104	BnaA09g41220D	translation initiation factor 3B1 (TIF3B1)
novel_mir_104	BnaA09g41270D	DNA binding
novel_mir_104	BnaA09g41330D	FZF
novel_mir_104	BnaA09g41390D	selenium binding
novel_mir_104	BnaA09g42400D	SPT2 chromatin protein
novel_mir_104	BnaA09g42540D	VARIANT IN METHYLATION 1 (VIM1)
novel_mir_104	BnaA09g42810D	binding
novel_mir_104	BnaA09g44130D	recA DNA recombination family protein
novel_mir_104	BnaA09g44400D	DDT domain superfamily
novel_mir_104	BnaA09g45340D	PRETTY FEW SEEDS 2 (PFS2)
novel_mir_104	BnaA09g46280D	RNA-binding (RRM/RBD/RNP motifs) family protein
novel_mir_104	BnaA09g46430D	F-box and associated interaction domains-containing protein
novel_mir_104	BnaA09g46560D	embryo defective 1745 (emb1745)
novel_mir_104	BnaA09g47020D	unknown protein
novel_mir_104	BnaA09g47860D	Protein kinase superfamily protein
novel_mir_104	BnaA09g48370D	unknown protein
novel_mir_104	BnaA09g48500D	agenet domain-containing protein
novel_mir_104	BnaA09g50010D	octadecanoid-responsive Arabidopsis AP2/ERF 59 (ORA59)
novel_mir_104	BnaA09g50770D	EXPRESSED IN: 24 plant structures
novel_mir_104	BnaA09g50840D	targeting protein for XKLP2 (TPX2)
novel_mir_104	BnaA09g53410D	Agenet domain-containing protein
novel_mir_104	BnaA09g53730D	STRESS RESPONSE SUPPRESSOR 1 (STRS1)
novel_mir_104	BnaA09g53880D	unknown protein
novel_mir_104	BnaA09g56160D	unknown protein
novel_mir_104	BnaA10g00100D	C2H2-type zinc finger family protein
novel_mir_104	BnaA10g00440D	ANGUSTIFOLIA (AN)
novel_mir_104	BnaA10g01150D	NIM1-interacting 1 (NIMIN1)
novel_mir_104	BnaA10g01980D	Core-2/I-branching beta-1,6-N-acetylglucosaminyltransferase family protein
novel_mir_104	BnaA10g02620D	Protein of unknown function (DUF3527)
novel_mir_104	BnaA10g02680D	indole-3-acetic acid inducible 12 (IAA12)
novel_mir_104	BnaA10g03970D	RNA-binding (RRM/RBD/RNP motifs) family protein
novel_mir_104	BnaA10g08290D	B-box type zinc finger family protein
novel_mir_104	BnaA10g08670D	purine permease 11 (PUP11)
novel_mir_104	BnaA10g08960D	unknown protein
novel_mir_104	BnaA10g09210D	DEA(D/H)-box RNA helicase family protein
novel_mir_104	BnaA10g11160D	Clp amino terminal domain-containing protein
novel_mir_104	BnaA10g11320D	Pentatricopeptide repeat (PPR) superfamily protein
novel_mir_104	BnaA10g12440D	OSBP(oxysterol binding protein)-related protein 3C (ORP3C)
novel_mir_104	BnaA10g12870D	HTB4
novel_mir_104	BnaA10g13050D	zinc finger (C3HC4-type RING finger) family protein
novel_mir_104	BnaA10g13350D	geminivirus rep interacting kinase 2 (GRIK2)
novel_mir_104	BnaA10g14220D	Protein of unknown function (DUF3049)
novel_mir_104	BnaA10g14830D	TRICHOME BIREFRINGENCE-LIKE 16
novel_mir_104	BnaA10g15140D	heptahelical transmembrane protein1 (HHP1)
novel_mir_104	BnaA10g15500D	Exostosin family protein
novel_mir_104	BnaA10g19350D	CCT motif family protein
novel_mir_104	BnaA10g20250D	unknown protein
novel_mir_104	BnaA10g20290D	THUMP domain-containing protein
novel_mir_104	BnaA10g21010D	P-loop containing nucleoside triphosphate hydrolases superfamily protein
novel_mir_104	BnaA10g21030D	Protein of unknown function (DUF581)
novel_mir_104	BnaA10g21060D	SPOC domain / Transcription elongation factor S-II protein
novel_mir_104	BnaA10g22050D	slufate transporter 2
novel_mir_104	BnaA10g23120D	unknown protein
novel_mir_104	BnaA10g25220D	Transcription elongation factor (TFIIS) family protein
novel_mir_104	BnaA10g26180D	SGNH hydrolase-type esterase superfamily protein
novel_mir_104	BnaA10g27650D	cation exchanger 4 (CAX4)
novel_mir_104	BnaA10g27850D	BEST Arabidopsis thaliana protein match is: homolog of yeast oxidase assembly 1 (OXA1) (TAIR:AT5G62050.1)
novel_mir_104	BnaA10g28290D	pre-mRNA-processing protein 40A (PRP40A)
novel_mir_104	BnaA10g29190D	Protein of unknown function (DUF740)
novel_mir_104	BnaA10g30350D	unknown protein
novel_mir_104	BnaAnng00220D	ENHANCED SILENCING PHENOTYPE 4 (ESP4)
novel_mir_104	BnaAnng00650D	Transducin/WD40 repeat-like superfamily protein
novel_mir_104	BnaAnng00860D	Iron-sulphur cluster biosynthesis family protein
novel_mir_104	BnaAnng01210D	Transcription elongation factor (TFIIS) family protein
novel_mir_104	BnaAnng01690D	unknown protein
novel_mir_104	BnaAnng03030D	unknown protein
novel_mir_104	BnaAnng03940D	Phototropic-responsive NPH3 family protein
novel_mir_104	BnaAnng04270D	CYCLIN B1
novel_mir_104	BnaAnng04710D	unknown protein
novel_mir_104	BnaAnng05280D	REV1
novel_mir_104	BnaAnng05970D	ARIADNE 16 (ARI16)
novel_mir_104	BnaAnng06800D	U5 small nuclear ribonucleoprotein helicase
novel_mir_104	BnaAnng06810D	VERNALIZATION INDEPENDENCE 4 (VIP4)
novel_mir_104	BnaAnng09750D	unknown protein
novel_mir_104	BnaAnng09900D	unknown protein
novel_mir_104	BnaAnng10320D	unknown protein
novel_mir_104	BnaAnng11410D	NOP56-like pre RNA processing ribonucleoprotein
novel_mir_104	BnaAnng11490D	Duplicated homeodomain-like superfamily protein
novel_mir_104	BnaAnng11600D	Tetratricopeptide repeat (TPR)-like superfamily protein
novel_mir_104	BnaAnng12720D	fumarase 1 (FUM1)
novel_mir_104	BnaAnng13750D	unknown protein
novel_mir_104	BnaAnng15090D	DNA polymerase V family
novel_mir_104	BnaAnng17290D	unknown protein
novel_mir_104	BnaAnng17490D	BSD domain-containing protein
novel_mir_104	BnaAnng17610D	FKBP-like peptidyl-prolyl cis-trans isomerase family protein
novel_mir_104	BnaAnng17980D	geranylgeranyl reductase (GGR)
novel_mir_104	BnaAnng21010D	C2H2 type zinc finger transcription factor family
novel_mir_104	BnaAnng21020D	INVOLVED IN: biological_process unknown
novel_mir_104	BnaAnng22000D	CR88
novel_mir_104	BnaAnng24490D	FUNCTIONS IN: molecular_function unknown
novel_mir_104	BnaAnng25930D	Plant protein of unknown function (DUF247)
novel_mir_104	BnaAnng26050D	Plant protein of unknown function (DUF247)
novel_mir_104	BnaAnng26940D	delta-adaptin (delta-ADR)
novel_mir_104	BnaAnng27110D	recA DNA recombination family protein
novel_mir_104	BnaAnng30700D	MAPK/ERK kinase kinase 1 (MEKK1)
novel_mir_104	BnaAnng33100D	Surfeit locus protein 2 (SURF2)
novel_mir_104	BnaAnng33300D	chromatin remodeling 4 (CHR4)
novel_mir_104	BnaAnng33730D	chromatin remodeling 4 (CHR4)
novel_mir_104	BnaAnng39850D	RNA-binding (RRM/RBD/RNP motifs) family protein
novel_mir_104	BnaAnng40700D	receptor like protein 24 (RLP24)
novel_mir_104	BnaAnng41400D	F-box and associated interaction domains-containing protein
novel_mir_104	BnaAnng41990D	TOXICOS EN LEVADURA 63 (ATL63)
novel_mir_104	BnaC01g00120D	ENHANCED DISEASE SUSCEPTIBILITY 5 (EDS5)
novel_mir_104	BnaC01g00430D	Galactose oxidase/kelch repeat superfamily protein
novel_mir_104	BnaC01g00670D	Protein of unknown function (DUF630 and DUF632)
novel_mir_104	BnaC01g00890D	SNF1-related protein kinase 2.7 (SNRK2.7)
novel_mir_104	BnaC01g01860D	unknown protein
novel_mir_104	BnaC01g02210D	ARM repeat superfamily protein
novel_mir_104	BnaC01g02230D	Chaperone DnaJ-domain superfamily protein
novel_mir_104	BnaC01g02280D	SEC14-like 12 (SFH12)
novel_mir_104	BnaC01g02500D	Putative endonuclease or glycosyl hydrolase
novel_mir_104	BnaC01g03390D	Galactose oxidase/kelch repeat superfamily protein
novel_mir_104	BnaC01g03820D	CAN OF WORMS1 (COW1)
novel_mir_104	BnaC01g03860D	cryptochrome-interacting basic-helix-loop-helix 1 (CIB1)
novel_mir_104	BnaC01g04470D	FUNCTIONS IN: molecular_function unknown
novel_mir_104	BnaC01g04500D	unknown protein
novel_mir_104	BnaC01g05860D	copper ion binding
novel_mir_104	BnaC01g06470D	unknown protein
novel_mir_104	BnaC01g06810D	Transcriptional factor B3 family protein
novel_mir_104	BnaC01g08020D	cyclic nucleotide-gated channel 17 (CNGC17)
novel_mir_104	BnaC01g09090D	Protein of unknown function (DUF3531)
novel_mir_104	BnaC01g09580D	RING/U-box superfamily protein
novel_mir_104	BnaC01g12520D	myb family transcription factor
novel_mir_104	BnaC01g12940D	proline-rich spliceosome-associated (PSP) family protein
novel_mir_104	BnaC01g13120D	unknown protein
novel_mir_104	BnaC01g14290D	SNARE associated Golgi protein family
novel_mir_104	BnaC01g15000D	Disease resistance protein (TIR-NBS class)
novel_mir_104	BnaC01g15930D	unknown protein
novel_mir_104	BnaC01g18770D	S-adenosyl-L-methionine-dependent methyltransferases superfamily protein
novel_mir_104	BnaC01g18970D	microtubule-associated protein 65-2 (MAP65-2)
novel_mir_104	BnaC01g19610D	COP1-interacting protein 7 (CIP7)
novel_mir_104	BnaC01g20840D	unknown protein
novel_mir_104	BnaC01g24450D	Protein kinase superfamily protein
novel_mir_104	BnaC01g27460D	unknown protein
novel_mir_104	BnaC01g31150D	FUNCTIONS IN: molecular_function unknown
novel_mir_104	BnaC01g31960D	BRCT domain-containing DNA repair protein
novel_mir_104	BnaC01g34040D	P-loop containing nucleoside triphosphate hydrolases superfamily protein
novel_mir_104	BnaC01g34230D	VQ motif-containing protein
novel_mir_104	BnaC01g35560D	Coatomer, beta' subunit
novel_mir_104	BnaC01g35630D	Phox (PX) domain-containing protein
novel_mir_104	BnaC01g37300D	ATBRXL2
novel_mir_104	BnaC01g37610D	unknown protein
novel_mir_104	BnaC01g39020D	P-loop containing nucleoside triphosphate hydrolases superfamily protein
novel_mir_104	BnaC01g39030D	IQ-domain 1 (IQD1)
novel_mir_104	BnaC01g39210D	Protein of unknown function (DUF740)
novel_mir_104	BnaC01g39400D	unknown protein
novel_mir_104	BnaC01g39720D	unknown protein
novel_mir_104	BnaC01g40690D	Leucine-rich repeat (LRR) family protein
novel_mir_104	BnaC01g43110D	ARM repeat superfamily protein
novel_mir_104	BnaC01g44610D	DNA binding
novel_mir_104	BnaC02g00480D	FUNCTIONS IN: molecular_function unknown
novel_mir_104	BnaC02g03120D	DPB
novel_mir_104	BnaC02g04640D	CORYNE (CRN)
novel_mir_104	BnaC02g05360D	Surfeit locus protein 2 (SURF2)
novel_mir_104	BnaC02g05900D	SIN3-like 2 (SNL2)
novel_mir_104	BnaC02g06120D	LONGIFOLIA1 (LNG1)
novel_mir_104	BnaC02g10550D	damaged DNA binding 2 (DDB2)
novel_mir_104	BnaC02g11050D	Reticulon family protein
novel_mir_104	BnaC02g11610D	villin, putative
novel_mir_104	BnaC02g11850D	FUNCTIONS IN: molecular_function unknown
novel_mir_104	BnaC02g13740D	global transcription factor group B1 (GTB1)
novel_mir_104	BnaC02g15920D	S-adenosyl-L-methionine-dependent methyltransferases superfamily protein
novel_mir_104	BnaC02g16160D	unknown protein
novel_mir_104	BnaC02g16430D	Ubiquitin carboxyl-terminal hydrolase-related protein
novel_mir_104	BnaC02g17080D	unknown protein
novel_mir_104	BnaC02g17280D	Proline-rich spliceosome-associated (PSP) family protein / zinc knuckle (CCHC-type) family protein
novel_mir_104	BnaC02g20050D	MAK16 protein-related
novel_mir_104	BnaC02g22810D	unknown protein
novel_mir_104	BnaC02g22840D	DNAJ heat shock N-terminal domain-containing protein
novel_mir_104	BnaC02g23390D	RAC-like GTP binding protein 5 (ARAC5)
novel_mir_104	BnaC02g23530D	Plant protein of unknown function (DUF827)
novel_mir_104	BnaC02g24240D	HSP20-like chaperones superfamily protein
novel_mir_104	BnaC02g24260D	HSP20-like chaperones superfamily protein
novel_mir_104	BnaC02g24860D	unknown protein
novel_mir_104	BnaC02g25100D	unknown protein
novel_mir_104	BnaC02g25250D	LIGHT SENSITIVE HYPOCOTYLS 7 (LSH7)
novel_mir_104	BnaC02g25920D	RESISTANCE TO FUSARIUM OXYSPORUM 1 (RFO1)
novel_mir_104	BnaC02g27260D	AP2/B3-like transcriptional factor family protein
novel_mir_104	BnaC02g31880D	Protein of unknown function (DUF688)
novel_mir_104	BnaC02g32810D	unknown protein
novel_mir_104	BnaC02g34060D	maternal effect embryo arrest 11 (MEE11)
novel_mir_104	BnaC02g35040D	purple acid phosphatase 9 (PAP9)
novel_mir_104	BnaC02g36970D	golgin candidate 6 (GC6)
novel_mir_104	BnaC02g37640D	golgin candidate 6 (GC6)
novel_mir_104	BnaC02g38810D	C2H2-like zinc finger protein
novel_mir_104	BnaC02g39140D	unknown protein
novel_mir_104	BnaC02g39390D	BEST Arabidopsis thaliana protein match is: glycine-rich protein (TAIR:AT5G28630.1)
novel_mir_104	BnaC02g39570D	NOP56-like pre RNA processing ribonucleoprotein
novel_mir_104	BnaC02g39780D	ALWAYS EARLY 1 (ALY1)
novel_mir_104	BnaC02g39810D	Heavy metal transport/detoxification superfamily protein
novel_mir_104	BnaC02g41020D	unknown protein
novel_mir_104	BnaC02g42340D	RAC-like 10 (RAC10)
novel_mir_104	BnaC02g42470D	Acyl-CoA N-acyltransferases (NAT) superfamily protein
novel_mir_104	BnaC02g43770D	homeobox protein 25 (HB25)
novel_mir_104	BnaC02g44680D	cyclic nucleotide-gated cation channel 4 (ATCNGC4)
novel_mir_104	BnaC02g46780D	homologue of NAP57 (NAP57)
novel_mir_104	BnaC03g00200D	tRNAse Z1 (TRZ1)
novel_mir_104	BnaC03g01460D	EF hand calcium-binding protein family
novel_mir_104	BnaC03g02590D	FUNCTIONS IN: molecular_function unknown
novel_mir_104	BnaC03g03260D	Plant calmodulin-binding protein-related
novel_mir_104	BnaC03g03950D	Plastid-lipid associated protein PAP / fibrillin family protein
novel_mir_104	BnaC03g03990D	cellulose synthase 5 (CESA5)
novel_mir_104	BnaC03g04790D	P-loop containing nucleoside triphosphate hydrolases superfamily protein
novel_mir_104	BnaC03g06500D	Surfeit locus protein 2 (SURF2)
novel_mir_104	BnaC03g06710D	SIN3-like 2 (SNL2)
novel_mir_104	BnaC03g06750D	Protein of unknown function (DUF1637)
novel_mir_104	BnaC03g07210D	O-fucosyltransferase family protein
novel_mir_104	BnaC03g07810D	Protein kinase superfamily protein
novel_mir_104	BnaC03g08560D	TERMINAL FLOWER 2 (TFL2)
novel_mir_104	BnaC03g08680D	unknown protein
novel_mir_104	BnaC03g09080D	Lung seven transmembrane receptor family protein
novel_mir_104	BnaC03g10670D	Protein of unknown function (DUF3049)
novel_mir_104	BnaC03g12240D	unknown protein
novel_mir_104	BnaC03g14070D	unknown protein
novel_mir_104	BnaC03g15150D	SPEECHLESS (SPCH)
novel_mir_104	BnaC03g15360D	P-loop containing nucleoside triphosphate hydrolases superfamily protein
novel_mir_104	BnaC03g15800D	Serine protease inhibitor (SERPIN) family protein
novel_mir_104	BnaC03g15870D	Protein kinase superfamily protein
novel_mir_104	BnaC03g17320D	unknown protein
novel_mir_104	BnaC03g17360D	ATP binding
novel_mir_104	BnaC03g18170D	receptor like protein 26 (RLP26)
novel_mir_104	BnaC03g20470D	TRF-like 8 (TRFL8)
novel_mir_104	BnaC03g21410D	CONTAINS InterPro DOMAIN/s: PRC-barrel-like (InterPro:IPR011033)
novel_mir_104	BnaC03g22170D	Protein of unknown function (DUF506)
novel_mir_104	BnaC03g22700D	unknown protein
novel_mir_104	BnaC03g22870D	unknown protein
novel_mir_104	BnaC03g23280D	response regulator 3 (RR3)
novel_mir_104	BnaC03g24960D	WRKY family transcription factor
novel_mir_104	BnaC03g25100D	C2H2-like zinc finger protein
novel_mir_104	BnaC03g26160D	unknown protein
novel_mir_104	BnaC03g26990D	unfertilized embryo sac 10 (UNE10)
novel_mir_104	BnaC03g27290D	Chaperone DnaJ-domain superfamily protein
novel_mir_104	BnaC03g27560D	Protein of unknown function (DUF1682)
novel_mir_104	BnaC03g27740D	receptor like protein 43 (RLP43)
novel_mir_104	BnaC03g30600D	unknown protein
novel_mir_104	BnaC03g32090D	ATMYC1
novel_mir_104	BnaC03g32190D	unfertilized embryo sac 10 (UNE10)
novel_mir_104	BnaC03g32780D	TWO OR MORE ABRES-CONTAINING GENE 2 (TMAC2)
novel_mir_104	BnaC03g33620D	unknown protein
novel_mir_104	BnaC03g33670D	unknown protein
novel_mir_104	BnaC03g35880D	Tudor/PWWP/MBT superfamily protein
novel_mir_104	BnaC03g35910D	Ankyrin repeat family protein
novel_mir_104	BnaC03g35950D	pol-like 3 (PLL3)
novel_mir_104	BnaC03g36580D	F-box and associated interaction domains-containing protein
novel_mir_104	BnaC03g37050D	Outer membrane OMP85 family protein
novel_mir_104	BnaC03g37100D	alfin-like 2 (AL2)
novel_mir_104	BnaC03g37480D	protein arginine methyltransferase 3 (PRMT3)
novel_mir_104	BnaC03g37970D	unknown protein
novel_mir_104	BnaC03g38090D	Protein kinase family protein
novel_mir_104	BnaC03g38390D	related to AP2 2 (RAP2.2)
novel_mir_104	BnaC03g38420D	RING/U-box superfamily protein
novel_mir_104	BnaC03g39810D	AP2/B3-like transcriptional factor family protein
novel_mir_104	BnaC03g40480D	embryo defective 1865 (EMB1865)
novel_mir_104	BnaC03g40570D	P-loop containing nucleoside triphosphate hydrolases superfamily protein
novel_mir_104	BnaC03g41030D	Plant protein of unknown function (DUF936)
novel_mir_104	BnaC03g42850D	unknown protein
novel_mir_104	BnaC03g43640D	unknown protein
novel_mir_104	BnaC03g45490D	receptor like protein 43 (RLP43)
novel_mir_104	BnaC03g45660D	Leucine-rich repeat (LRR) family protein
novel_mir_104	BnaC03g45740D	Protein of unknown function (DUF579)
novel_mir_104	BnaC03g46120D	cell division cycle 48C (CDC48C)
novel_mir_104	BnaC03g46230D	Sec14p-like phosphatidylinositol transfer family protein
novel_mir_104	BnaC03g46770D	F-box family protein
novel_mir_104	BnaC03g48460D	RmlC-like cupins superfamily protein
novel_mir_104	BnaC03g48720D	BSD domain-containing protein
novel_mir_104	BnaC03g48730D	DEA(D/H)-box RNA helicase family protein
novel_mir_104	BnaC03g48830D	unknown protein
novel_mir_104	BnaC03g49000D	homeobox protein 25 (HB25)
novel_mir_104	BnaC03g49220D	unknown protein
novel_mir_104	BnaC03g49760D	DNA polymerase V family
novel_mir_104	BnaC03g50530D	HIT-type Zinc finger family protein
novel_mir_104	BnaC03g50700D	SNF1-related protein kinase 2.5 (SNRK2.5)
novel_mir_104	BnaC03g50720D	P-loop containing nucleoside triphosphate hydrolases superfamily protein
novel_mir_104	BnaC03g53190D	unknown protein
novel_mir_104	BnaC03g55780D	Protein kinase superfamily protein
novel_mir_104	BnaC03g57050D	Leucine-rich repeat protein kinase family protein
novel_mir_104	BnaC03g57370D	Plant protein of unknown function (DUF863)
novel_mir_104	BnaC03g57420D	C2H2-like zinc finger protein
novel_mir_104	BnaC03g58060D	EF hand calcium-binding protein family
novel_mir_104	BnaC03g58240D	Pre-mRNA-splicing factor 3
novel_mir_104	BnaC03g58330D	unknown protein
novel_mir_104	BnaC03g58690D	homeobox-1 (HB-1)
novel_mir_104	BnaC03g59530D	basic helix-loop-helix (bHLH) DNA-binding superfamily protein
novel_mir_104	BnaC03g59730D	cleavage and polyadenylation specificity factor 30 (CPSF30)
novel_mir_104	BnaC03g60320D	Kinesin motor family protein
novel_mir_104	BnaC03g61800D	unknown protein
novel_mir_104	BnaC03g62060D	Dof-type zinc finger DNA-binding family protein
novel_mir_104	BnaC03g62300D	ankyrin repeat-containing protein 2 (AKR2)
novel_mir_104	BnaC03g62830D	myb domain protein 98 (MYB98)
novel_mir_104	BnaC03g64040D	proline-rich spliceosome-associated (PSP) family protein
novel_mir_104	BnaC03g64180D	unknown protein
novel_mir_104	BnaC03g66310D	ROOT HAIR DEFECTIVE 6-LIKE 2 (RSL2)
novel_mir_104	BnaC03g70940D	Family of unknown function (DUF577)
novel_mir_104	BnaC03g71120D	NAC domain containing protein 20 (NAC020)
novel_mir_104	BnaC03g71320D	Glycosyl hydrolase superfamily protein
novel_mir_104	BnaC03g71920D	phosphorylcholine cytidylyltransferase (CCT1)
novel_mir_104	BnaC03g72270D	Nucleolar histone methyltransferase-related protein
novel_mir_104	BnaC03g72370D	NGATHA1 (NGA1)
novel_mir_104	BnaC03g72940D	Galactose oxidase/kelch repeat superfamily protein
novel_mir_104	BnaC03g72950D	Galactose oxidase/kelch repeat superfamily protein
novel_mir_104	BnaC03g74570D	unknown protein
novel_mir_104	BnaC03g74810D	end binding protein 1B (EB1B)
novel_mir_104	BnaC03g74970D	BCL-2-associated athanogene 7 (BAG7)
novel_mir_104	BnaC03g76980D	Galactose oxidase/kelch repeat superfamily protein
novel_mir_104	BnaC03g77210D	unknown protein
novel_mir_104	BnaC03g77970D	protein kinase family protein / peptidoglycan-binding LysM domain-containing protein
novel_mir_104	BnaC04g00040D	B-box type zinc finger protein with CCT domain
novel_mir_104	BnaC04g00220D	maternal effect embryo arrest 65 (MEE65)
novel_mir_104	BnaC04g00560D	CONTAINS InterPro DOMAIN/s: Basic helix-loop-helix, Nulp1-type (InterPro:IPR006994)
novel_mir_104	BnaC04g00580D	NGATHA1 (NGA1)
novel_mir_104	BnaC04g00920D	unknown protein
novel_mir_104	BnaC04g00960D	effector of transcription2 (ET2)
novel_mir_104	BnaC04g01510D	P-loop containing nucleoside triphosphate hydrolases superfamily protein
novel_mir_104	BnaC04g02410D	F-box/RNI-like/FBD-like domains-containing protein
novel_mir_104	BnaC04g02510D	unknown protein
novel_mir_104	BnaC04g02840D	F-box and associated interaction domains-containing protein
novel_mir_104	BnaC04g04050D	Transducin/WD40 repeat-like superfamily protein
novel_mir_104	BnaC04g05390D	Mitochondrial substrate carrier family protein
novel_mir_104	BnaC04g05480D	proline transporter 1 (PROT1)
novel_mir_104	BnaC04g05800D	embryo defective 1745 (emb1745)
novel_mir_104	BnaC04g07080D	myb-like HTH transcriptional regulator family protein
novel_mir_104	BnaC04g08110D	protamine P1 family protein
novel_mir_104	BnaC04g09410D	FERTILIZATION INDEPENDENT SEED 2 (FIS2)
novel_mir_104	BnaC04g10360D	CLAVATA3/ESR-RELATED 42 (CLE42)
novel_mir_104	BnaC04g11010D	unknown protein
novel_mir_104	BnaC04g11180D	Calcium-dependent lipid-binding (CaLB domain) family protein
novel_mir_104	BnaC04g11580D	receptor like protein 27 (RLP27)
novel_mir_104	BnaC04g11630D	receptor like protein 27 (RLP27)
novel_mir_104	BnaC04g11650D	receptor like protein 26 (RLP26)
novel_mir_104	BnaC04g12170D	receptor like protein 41 (RLP41)
novel_mir_104	BnaC04g13850D	winged-helix DNA-binding transcription factor family protein
novel_mir_104	BnaC04g14480D	RNA-directed DNA methylation 4 (RDM4)
novel_mir_104	BnaC04g14930D	Galactose oxidase/kelch repeat superfamily protein
novel_mir_104	BnaC04g15500D	unknown protein
novel_mir_104	BnaC04g17090D	Protein of unknown function (DUF630 and DUF632)
novel_mir_104	BnaC04g17290D	embryo defective 1187 (emb1187)
novel_mir_104	BnaC04g17610D	Plant protein of unknown function (DUF827)
novel_mir_104	BnaC04g18510D	ARM repeat superfamily protein
novel_mir_104	BnaC04g18820D	unknown protein
novel_mir_104	BnaC04g21120D	unknown protein
novel_mir_104	BnaC04g21790D	BEST Arabidopsis thaliana protein match is: U-box domain-containing protein kinase family protein (TAIR:AT2G45910.1)
novel_mir_104	BnaC04g22250D	unknown protein
novel_mir_104	BnaC04g22650D	LETM1-like protein
novel_mir_104	BnaC04g24830D	unknown protein
novel_mir_104	BnaC04g26260D	SKP1/ASK-interacting protein 5 (SKIP5)
novel_mir_104	BnaC04g26680D	PASTICCINO 1 (PAS1)
novel_mir_104	BnaC04g26820D	RNApolymerase sigma-subunit C (SIGC)
novel_mir_104	BnaC04g29530D	HhH-GPD base excision DNA repair family protein
novel_mir_104	BnaC04g30400D	alpha/beta-Hydrolases superfamily protein
novel_mir_104	BnaC04g30760D	unknown protein
novel_mir_104	BnaC04g31110D	unknown protein
novel_mir_104	BnaC04g31800D	FUNCTIONS IN: structural constituent of ribosome
novel_mir_104	BnaC04g32270D	Uncharacterised protein family (UPF0497)
novel_mir_104	BnaC04g32810D	CONTAINS InterPro DOMAIN/s: EF-Hand 1, calcium-binding site (InterPro:IPR018247)
novel_mir_104	BnaC04g32970D	unknown protein
novel_mir_104	BnaC04g33310D	Galactose oxidase/kelch repeat superfamily protein
novel_mir_104	BnaC04g33430D	SEC14-like 3 (SFH3)
novel_mir_104	BnaC04g33900D	Galactose oxidase/kelch repeat superfamily protein
novel_mir_104	BnaC04g34040D	unknown protein
novel_mir_104	BnaC04g34190D	CONTAINS InterPro DOMAIN/s: Nucleolar protein 12 (InterPro:IPR019186)
novel_mir_104	BnaC04g34310D	unknown protein
novel_mir_104	BnaC04g34580D	unknown protein
novel_mir_104	BnaC04g35750D	Leucine-rich repeat protein kinase family protein
novel_mir_104	BnaC04g39020D	Coiled-coil domain-containing protein 55 (DUF2040)
novel_mir_104	BnaC04g40120D	CAX interacting protein 4 (CXIP4)
novel_mir_104	BnaC04g40660D	JOSEPHIN-like protein (JOSL)
novel_mir_104	BnaC04g43950D	Homeodomain-like superfamily protein
novel_mir_104	BnaC04g44230D	squamosa promoter binding protein-like 3 (SPL3)
novel_mir_104	BnaC04g44260D	Nucleic acid-binding, OB-fold-like protein
novel_mir_104	BnaC04g46120D	Transmembrane amino acid transporter family protein
novel_mir_104	BnaC04g46130D	unknown protein
novel_mir_104	BnaC04g46900D	Homeodomain-like superfamily protein
novel_mir_104	BnaC04g47730D	LACHESIS (LIS)
novel_mir_104	BnaC04g50230D	growth-regulating factor 9 (GRF9)
novel_mir_104	BnaC04g50350D	Protein kinase superfamily protein
novel_mir_104	BnaC04g51630D	pseudo-response regulator 9 (PRR9)
novel_mir_104	BnaC04g51990D	CYTOKININ-INDEPENDENT 1 (CKI1)
novel_mir_104	BnaC04g52060D	phytochrome interacting factor 3-like 1 (PIL1)
novel_mir_104	BnaC04g52310D	unknown protein
novel_mir_104	BnaC04g54300D	unknown protein
novel_mir_104	BnaC04g55130D	FUNCTIONS IN: molecular_function unknown
novel_mir_104	BnaC04g55720D	plastid transcriptionally active 5 (PTAC5)
novel_mir_104	BnaC04g56770D	BZIP17
novel_mir_104	BnaC05g00510D	ANGUSTIFOLIA (AN)
novel_mir_104	BnaC05g01240D	NIM1-interacting 1 (NIMIN1)
novel_mir_104	BnaC05g01390D	importin alpha isoform 6 (IMPA-6)
novel_mir_104	BnaC05g01780D	Protein of unknown function (DUF3049)
novel_mir_104	BnaC05g01860D	Transcription factor TFIIE, alpha subunit
novel_mir_104	BnaC05g01880D	debranching enzyme 1 (DBE1)
novel_mir_104	BnaC05g02030D	Prefoldin chaperone subunit family protein
novel_mir_104	BnaC05g02660D	indole-3-acetic acid inducible 12 (IAA12)
novel_mir_104	BnaC05g03580D	chromatin remodeling 31 (chr31)
novel_mir_104	BnaC05g05850D	unknown protein
novel_mir_104	BnaC05g07570D	ZCF37
novel_mir_104	BnaC05g08880D	unknown protein
novel_mir_104	BnaC05g09390D	SNARE associated Golgi protein family
novel_mir_104	BnaC05g10110D	F-box/FBD-like domains containing protein
novel_mir_104	BnaC05g10130D	F-box/FBD-like domains containing protein
novel_mir_104	BnaC05g10300D	EXS (ERD1/XPR1/SYG1) family protein
novel_mir_104	BnaC05g11750D	CONTAINS InterPro DOMAIN/s: Small-subunit processome, Utp12 (InterPro:IPR007148)
novel_mir_104	BnaC05g12700D	unknown protein
novel_mir_104	BnaC05g15150D	NUCLEAR FUSION DEFECTIVE 5 (NFD5)
novel_mir_104	BnaC05g15280D	BEL1-like homeodomain 10 (BEL10)
novel_mir_104	BnaC05g15780D	EARLY RESPONSIVE TO DEHYDRATION 10 (ERD10)
novel_mir_104	BnaC05g16260D	FUNCTIONS IN: molecular_function unknown
novel_mir_104	BnaC05g16650D	embryo defective 2170 (emb2170)
novel_mir_104	BnaC05g19100D	RING/U-box protein
novel_mir_104	BnaC05g19660D	Regulator of chromosome condensation (RCC1) family protein
novel_mir_104	BnaC05g19760D	ARM repeat superfamily protein
novel_mir_104	BnaC05g20270D	UDP-glucose dehydrogenase 1 (UGD1)
novel_mir_104	BnaC05g20900D	poltergeist like 1 (PLL1)
novel_mir_104	BnaC05g22590D	unknown protein
novel_mir_104	BnaC05g24110D	extra-large GTP-binding protein 3 (XLG3)
novel_mir_104	BnaC05g28460D	unknown protein
novel_mir_104	BnaC05g28620D	nitrate transporter 1.5 (NRT1.5)
novel_mir_104	BnaC05g28650D	ATPases
novel_mir_104	BnaC05g29220D	unknown protein
novel_mir_104	BnaC05g29960D	myb family transcription factor
novel_mir_104	BnaC05g31260D	cyclic nucleotide gated channel 7 (CNGC7)
novel_mir_104	BnaC05g31630D	CONTAINS InterPro DOMAIN/s: Phosphorylated adapter RNA export protein, RNA-binding domain (InterPro:IPR019385)
novel_mir_104	BnaC05g32490D	ATHXK4
novel_mir_104	BnaC05g34540D	nucleolin like 2 (NUC-L2)
novel_mir_104	BnaC05g34570D	P-loop containing nucleoside triphosphate hydrolases superfamily protein
novel_mir_104	BnaC05g35810D	unknown protein
novel_mir_104	BnaC05g36080D	ARM repeat superfamily protein
novel_mir_104	BnaC05g36100D	BED zinc finger
novel_mir_104	BnaC05g38030D	Leucine-rich repeat (LRR) family protein
novel_mir_104	BnaC05g38620D	unknown protein
novel_mir_104	BnaC05g39710D	calmodulin-binding family protein
novel_mir_104	BnaC05g40330D	hAT transposon superfamily protein
novel_mir_104	BnaC05g41980D	alfin-like 2 (AL2)
novel_mir_104	BnaC05g42090D	Transcriptional factor B3 family protein
novel_mir_104	BnaC05g43720D	unknown protein
novel_mir_104	BnaC05g43770D	Galactose oxidase/kelch repeat superfamily protein
novel_mir_104	BnaC05g43800D	FERRIC REDUCTASE DEFECTIVE 3 (FRD3)
novel_mir_104	BnaC05g43950D	Protein of unknown function (DUF1191)
novel_mir_104	BnaC05g46490D	Plant protein of unknown function (DUF869)
novel_mir_104	BnaC05g48500D	unknown protein
novel_mir_104	BnaC05g48650D	FUNCTIONS IN: molecular_function unknown
novel_mir_104	BnaC05g48700D	Protein kinase superfamily protein
novel_mir_104	BnaC05g50810D	Acyl-CoA N-acyltransferases (NAT) superfamily protein
novel_mir_104	BnaC05g51050D	ATBRXL2
novel_mir_104	BnaC06g01010D	pre-mRNA-processing protein 40A (PRP40A)
novel_mir_104	BnaC06g02220D	Protein of unknown function (DUF1639)
novel_mir_104	BnaC06g02290D	Zinc finger C-x8-C-x5-C-x3-H type family protein
novel_mir_104	BnaC06g02890D	C2H2 type zinc finger transcription factor family
novel_mir_104	BnaC06g04080D	unknown protein
novel_mir_104	BnaC06g04150D	unknown protein
novel_mir_104	BnaC06g04560D	alpha/beta-Hydrolases superfamily protein
novel_mir_104	BnaC06g04660D	Aminotransferase-like, plant mobile domain family protein
novel_mir_104	BnaC06g05030D	Regulator of Vps4 activity in the MVB pathway protein
novel_mir_104	BnaC06g05380D	unknown protein
novel_mir_104	BnaC06g05600D	basic helix-loop-helix (bHLH) DNA-binding superfamily protein
novel_mir_104	BnaC06g10940D	DNA/RNA-binding protein Kin17, conserved region
novel_mir_104	BnaC06g11140D	ubiquitin-protein ligase 1 (UPL1)
novel_mir_104	BnaC06g11780D	unknown protein
novel_mir_104	BnaC06g11910D	unknown protein
novel_mir_104	BnaC06g12670D	Malectin/receptor-like protein kinase family protein
novel_mir_104	BnaC06g12940D	unknown protein
novel_mir_104	BnaC06g13240D	DNA-binding storekeeper protein-related transcriptional regulator
novel_mir_104	BnaC06g13250D	SYN2
novel_mir_104	BnaC06g13960D	unknown protein
novel_mir_104	BnaC06g13970D	RING/FYVE/PHD zinc finger superfamily protein
novel_mir_104	BnaC06g14720D	Protein kinase superfamily protein
novel_mir_104	BnaC06g15990D	NAC (No Apical Meristem) domain transcriptional regulator superfamily protein
novel_mir_104	BnaC06g18200D	CONTAINS InterPro DOMAIN/s: Protein of unknown function DUF2043 (InterPro:IPR018610), ENTH/VHS (InterPro:IPR008942)
novel_mir_104	BnaC06g18310D	indole-3-acetic acid inducible 30 (IAA30)
novel_mir_104	BnaC06g18880D	downstream target of AGL15-4 (DTA4)
novel_mir_104	BnaC06g21760D	PLATZ transcription factor family protein
novel_mir_104	BnaC06g25680D	ATPase E1-E2 type family protein / haloacid dehalogenase-like hydrolase family protein
novel_mir_104	BnaC06g27050D	global transcription factor group B1 (GTB1)
novel_mir_104	BnaC06g27520D	Protein with RING/U-box and TRAF-like domains
novel_mir_104	BnaC06g27550D	Protein with RING/U-box and TRAF-like domains
novel_mir_104	BnaC06g28230D	unknown protein
novel_mir_104	BnaC06g29110D	CONTAINS InterPro DOMAIN/s: Membrane protein,Tapt1/CMV receptor (InterPro:IPR008010)
novel_mir_104	BnaC06g30020D	unknown protein
novel_mir_104	BnaC06g30460D	unknown protein
novel_mir_104	BnaC06g31140D	SIN3-like 4 (SNL4)
novel_mir_104	BnaC06g31370D	unknown protein
novel_mir_104	BnaC06g31760D	Ran BP2/NZF zinc finger-like superfamily protein
novel_mir_104	BnaC06g33630D	embryo sac development arrest 25 (EDA25)
novel_mir_104	BnaC06g34700D	FUNCTIONS IN: structural constituent of ribosome
novel_mir_104	BnaC06g35730D	ORA47
novel_mir_104	BnaC06g35960D	unknown protein
novel_mir_104	BnaC06g37780D	FUNCTIONS IN: molecular_function unknown
novel_mir_104	BnaC06g37870D	Uncharacterised protein family UPF0090
novel_mir_104	BnaC06g39240D	LIGHT SENSITIVE HYPOCOTYLS 7 (LSH7)
novel_mir_104	BnaC06g40010D	RESISTANCE TO FUSARIUM OXYSPORUM 1 (RFO1)
novel_mir_104	BnaC06g41630D	NDH-dependent cyclic electron flow 5 (NDF5)
novel_mir_104	BnaC07g03500D	syntaxin of plants 112 (SYP112)
novel_mir_104	BnaC07g04430D	PRLI-interacting factor, putative
novel_mir_104	BnaC07g04670D	receptor like protein 33 (RLP33)
novel_mir_104	BnaC07g05890D	GCIP-interacting family protein
novel_mir_104	BnaC07g06060D	purine permease 11 (PUP11)
novel_mir_104	BnaC07g08660D	GTP-binding family protein
novel_mir_104	BnaC07g09110D	Protein of unknown function (DUF295)
novel_mir_104	BnaC07g10030D	Protein of unknown function (DUF688)
novel_mir_104	BnaC07g12260D	FUNCTIONS IN: molecular_function unknown
novel_mir_104	BnaC07g14400D	sorting nexin 1 (SNX1)
novel_mir_104	BnaC07g15940D	unknown protein
novel_mir_104	BnaC07g16420D	Pyridoxal phosphate (PLP)-dependent transferases superfamily protein
novel_mir_104	BnaC07g16600D	Protein kinase superfamily protein
novel_mir_104	BnaC07g16740D	unknown protein
novel_mir_104	BnaC07g17040D	COP1-interacting protein-related
novel_mir_104	BnaC07g17080D	RING 1A (RING1A)
novel_mir_104	BnaC07g17610D	cellulose synthase A4 (CESA4)
novel_mir_104	BnaC07g17690D	Homeodomain-like transcriptional regulator
novel_mir_104	BnaC07g17700D	Homeodomain-like transcriptional regulator
novel_mir_104	BnaC07g18790D	unknown protein
novel_mir_104	BnaC07g22660D	phosphoinositide 4-kinase gamma 7 (PI4K GAMMA 7)
novel_mir_104	BnaC07g25140D	P-loop containing nucleoside triphosphate hydrolases superfamily protein
novel_mir_104	BnaC07g25350D	Glutaredoxin family protein
novel_mir_104	BnaC07g25550D	glycine-rich protein
novel_mir_104	BnaC07g27370D	unknown protein
novel_mir_104	BnaC07g29160D	INVOLVED IN: N-terminal protein myristoylation
novel_mir_104	BnaC07g29450D	Exostosin family protein
novel_mir_104	BnaC07g30030D	general control non-repressible 4 (GCN4)
novel_mir_104	BnaC07g30170D	Vacuolar iron transporter (VIT) family protein
novel_mir_104	BnaC07g30690D	Transmembrane CLPTM1 family protein
novel_mir_104	BnaC07g31940D	unknown protein
novel_mir_104	BnaC07g32840D	chloroplast RNA-binding protein 33 (CP33)
novel_mir_104	BnaC07g33600D	Ubiquitin fusion degradation UFD1 family protein
novel_mir_104	BnaC07g33610D	5'-AMP-activated protein kinase beta-2 subunit protein
novel_mir_104	BnaC07g34480D	glycine-rich protein
novel_mir_104	BnaC07g35540D	Transducin/WD40 repeat-like superfamily protein
novel_mir_104	BnaC07g36730D	crooked neck protein, putative / cell cycle protein, putative
novel_mir_104	BnaC07g38210D	Disease resistance protein (TIR-NBS class)
novel_mir_104	BnaC07g38570D	Leucine-rich repeat (LRR) family protein
novel_mir_104	BnaC07g41590D	novel interactor of JAZ (NINJA)
novel_mir_104	BnaC07g41650D	Tesmin/TSO1-like CXC domain-containing protein
novel_mir_104	BnaC07g42090D	CRS1 / YhbY (CRM) domain-containing protein
novel_mir_104	BnaC07g42230D	Double Clp-N motif-containing P-loop nucleoside triphosphate hydrolases superfamily protein
novel_mir_104	BnaC07g42730D	cyclic nucleotide gated channel 9 (CNGC9)
novel_mir_104	BnaC07g43190D	Class II aminoacyl-tRNA and biotin synthetases superfamily protein
novel_mir_104	BnaC07g43290D	unknown protein
novel_mir_104	BnaC07g44500D	FUNCTIONS IN: molecular_function unknown
novel_mir_104	BnaC07g47400D	Kinesin motor family protein
novel_mir_104	BnaC07g47690D	beta-galactosidase 14 (BGAL14)
novel_mir_104	BnaC07g49080D	CONSTITUTIVE DIFFERENTIAL GROWTH 1 (CDG1)
novel_mir_104	BnaC07g49710D	cytochrome P450, family 86, subfamily B, polypeptide 1 (CYP86B1)
novel_mir_104	BnaC08g00150D	Protein of unknown function (DUF3049)
novel_mir_104	BnaC08g00750D	unknown protein
novel_mir_104	BnaC08g00940D	CHROMOSOME TRANSMISSION FIDELITY 18 (CTF18)
novel_mir_104	BnaC08g01090D	ENTH/ANTH/VHS superfamily protein
novel_mir_104	BnaC08g03830D	Surfeit locus protein 2 (SURF2)
novel_mir_104	BnaC08g04550D	F-box and associated interaction domains-containing protein
novel_mir_104	BnaC08g05610D	PLASTID MOVEMENT IMPAIRED1 (PMI1)
novel_mir_104	BnaC08g05890D	unknown protein
novel_mir_104	BnaC08g06180D	unknown protein
novel_mir_104	BnaC08g07600D	HAF01
novel_mir_104	BnaC08g07890D	STRESS RESPONSE SUPPRESSOR 1 (STRS1)
novel_mir_104	BnaC08g08290D	Rapid alkalinization factor (RALF) family protein
novel_mir_104	BnaC08g08690D	DNA-binding storekeeper protein-related transcriptional regulator
novel_mir_104	BnaC08g10390D	unknown protein
novel_mir_104	BnaC08g13810D	Cysteine proteinases superfamily protein
novel_mir_104	BnaC08g13950D	alpha/beta-Hydrolases superfamily protein
novel_mir_104	BnaC08g14450D	AP2/B3-like transcriptional factor family protein
novel_mir_104	BnaC08g14940D	BEST Arabidopsis thaliana protein match is: glycine-rich protein (TAIR:AT3G29075.1)
novel_mir_104	BnaC08g15240D	Transcription factor jumonji (jmjC) domain-containing protein
novel_mir_104	BnaC08g15590D	Cornichon family protein
novel_mir_104	BnaC08g16680D	CONTAINS InterPro DOMAIN/s: Small-subunit processome, Utp12 (InterPro:IPR007148)
novel_mir_104	BnaC08g17110D	Protein of unknown function (DUF594)
novel_mir_104	BnaC08g17670D	RING/U-box superfamily protein
novel_mir_104	BnaC08g18150D	Haloacid dehalogenase-like hydrolase (HAD) superfamily protein
novel_mir_104	BnaC08g18460D	DDT domain superfamily
novel_mir_104	BnaC08g18590D	unknown protein
novel_mir_104	BnaC08g18840D	Transducin/WD40 repeat-like superfamily protein
novel_mir_104	BnaC08g19170D	BEL1-like homeodomain 10 (BEL10)
novel_mir_104	BnaC08g21330D	GTP-binding protein, HflX
novel_mir_104	BnaC08g23770D	ovate family protein 18 (OFP18)
novel_mir_104	BnaC08g23870D	RNA-binding (RRM/RBD/RNP motifs) family protein
novel_mir_104	BnaC08g26130D	phragmoplastin interacting protein 1 (PHIP1)
novel_mir_104	BnaC08g27480D	NAC (No Apical Meristem) domain transcriptional regulator superfamily protein
novel_mir_104	BnaC08g30210D	methionine aminopeptidase 2B (MAP2B)
novel_mir_104	BnaC08g32190D	TRICHOME BIREFRINGENCE-LIKE 6 (TBL6)
novel_mir_104	BnaC08g32330D	sucrose-phosphatase-related
novel_mir_104	BnaC08g32570D	unknown protein
novel_mir_104	BnaC08g33370D	BEST Arabidopsis thaliana protein match is: Zinc finger, C3HC4 type (RING finger) family protein (TAIR:AT2G24480.1)
novel_mir_104	BnaC08g33760D	zinc finger (CCCH-type) family protein / D111/G-patch domain-containing protein
novel_mir_104	BnaC08g33780D	translation initiation factor 3B1 (TIF3B1)
novel_mir_104	BnaC08g35000D	VARIANT IN METHYLATION 1 (VIM1)
novel_mir_104	BnaC08g35320D	binding
novel_mir_104	BnaC08g35750D	Coatomer, alpha subunit
novel_mir_104	BnaC08g35790D	Kinesin motor family protein
novel_mir_104	BnaC08g35840D	unknown protein
novel_mir_104	BnaC08g36310D	Reticulon family protein
novel_mir_104	BnaC08g36690D	recA DNA recombination family protein
novel_mir_104	BnaC08g36950D	DDT domain superfamily
novel_mir_104	BnaC08g38200D	unknown protein
novel_mir_104	BnaC08g38870D	CONTAINS InterPro DOMAIN/s: Small-subunit processome, Utp12 (InterPro:IPR007148)
novel_mir_104	BnaC08g39150D	PRETTY FEW SEEDS 2 (PFS2)
novel_mir_104	BnaC08g39740D	HYPERSENSITIVITY TO LOW PI-ELICITED PRIMARY ROOT SHORTENING 1 (HRS1)
novel_mir_104	BnaC08g39770D	dual specificity protein phosphatase-related
novel_mir_104	BnaC08g39950D	EXS (ERD1/XPR1/SYG1) family protein
novel_mir_104	BnaC08g40490D	F-box and associated interaction domains-containing protein
novel_mir_104	BnaC08g41050D	unknown protein
novel_mir_104	BnaC08g43210D	decapping 1 (DCP1)
novel_mir_104	BnaC08g44000D	HMG (high mobility group) box protein with ARID/BRIGHT DNA-binding domain
novel_mir_104	BnaC08g44160D	TraB family protein
novel_mir_104	BnaC08g44670D	octadecanoid-responsive Arabidopsis AP2/ERF 59 (ORA59)
novel_mir_104	BnaC08g45290D	receptor like protein 1 (RLP1)
novel_mir_104	BnaC08g46040D	alpha/beta-Hydrolases superfamily protein
novel_mir_104	BnaC08g46630D	MINICHROMOSOME MAINTENANCE 2 (MCM2)
novel_mir_104	BnaC08g47920D	DEA(D/H)-box RNA helicase family protein
novel_mir_104	BnaC08g49840D	basic helix-loop-helix (bHLH) DNA-binding superfamily protein
novel_mir_104	BnaC08g49940D	BSD domain-containing protein
novel_mir_104	BnaC09g01530D	ARIADNE 3 (ARI3)
novel_mir_104	BnaC09g02340D	Thioesterase/thiol ester dehydrase-isomerase superfamily protein
novel_mir_104	BnaC09g02970D	NOP56-like pre RNA processing ribonucleoprotein
novel_mir_104	BnaC09g03230D	FUNCTIONS IN: molecular_function unknown
novel_mir_104	BnaC09g04740D	Transducin/WD40 repeat-like superfamily protein
novel_mir_104	BnaC09g04780D	INVOLVED IN: biological_process unknown
novel_mir_104	BnaC09g05080D	COBRA (COB)
novel_mir_104	BnaC09g05170D	VERNALIZATION INDEPENDENCE 4 (VIP4)
novel_mir_104	BnaC09g05190D	putative endonuclease or glycosyl hydrolase with C2H2-type zinc finger domain
novel_mir_104	BnaC09g05950D	RECQ MEDIATED INSTABILITY 1 (RMI1)
novel_mir_104	BnaC09g06950D	homeobox protein 25 (HB25)
novel_mir_104	BnaC09g07290D	unknown protein
novel_mir_104	BnaC09g08230D	RADIATION SENSITIVE 17 (ATRAD17)
novel_mir_104	BnaC09g08420D	unknown protein
novel_mir_104	BnaC09g08530D	Calcium-dependent lipid-binding (CaLB domain) family protein
novel_mir_104	BnaC09g10090D	Leucine-rich repeat (LRR) family protein
novel_mir_104	BnaC09g10390D	multidrug resistance-associated protein 5 (MRP5)
novel_mir_104	BnaC09g10440D	ROP-interactive CRIB motif-containing protein 6 (RIC6)
novel_mir_104	BnaC09g13970D	phospholipases
novel_mir_104	BnaC09g18610D	AAA-type ATPase family protein
novel_mir_104	BnaC09g20470D	unknown protein
novel_mir_104	BnaC09g20990D	unknown protein
novel_mir_104	BnaC09g21600D	Protein kinase superfamily protein
novel_mir_104	BnaC09g23210D	unknown protein
novel_mir_104	BnaC09g30210D	unknown protein
novel_mir_104	BnaC09g33520D	Reticulon family protein
novel_mir_104	BnaC09g34120D	unknown protein
novel_mir_104	BnaC09g34190D	Protein of unknown function (DUF740)
novel_mir_104	BnaC09g34780D	scarecrow-like transcription factor 11 (SCL11)
novel_mir_104	BnaC09g35280D	HTB4
novel_mir_104	BnaC09g35850D	geminivirus rep interacting kinase 2 (GRIK2)
novel_mir_104	BnaC09g37190D	TRICHOME BIREFRINGENCE-LIKE 16
novel_mir_104	BnaC09g37480D	heptahelical transmembrane protein1 (HHP1)
novel_mir_104	BnaC09g37590D	Tetratricopeptide repeat (TPR)-like superfamily protein
novel_mir_104	BnaC09g38020D	Exostosin family protein
novel_mir_104	BnaC09g38350D	unknown protein
novel_mir_104	BnaC09g38380D	CONTAINS InterPro DOMAIN/s: Nucleic acid-binding, OB-fold-like (InterPro:IPR016027), Protein of unknown function DUF171 (InterPro:IPR003750)
novel_mir_104	BnaC09g40240D	TERMINAL FLOWER 2 (TFL2)
novel_mir_104	BnaC09g41210D	RING/FYVE/PHD zinc finger superfamily protein
novel_mir_104	BnaC09g41980D	CONSTANS-like 1 (COL1)
novel_mir_104	BnaC09g43740D	related to AP2 6l (Rap2.6L)
novel_mir_104	BnaC09g45110D	P-loop containing nucleoside triphosphate hydrolases superfamily protein
novel_mir_104	BnaC09g46440D	slufate transporter 2
novel_mir_104	BnaC09g46820D	Transcription elongation factor (TFIIS) family protein
novel_mir_104	BnaC09g47390D	SNF1-related protein kinase 2.1 (SNRK2.1)
novel_mir_104	BnaC09g48790D	unknown protein
novel_mir_104	BnaC09g49010D	CONTAINS InterPro DOMAIN/s: Transcription factor jumonji/aspartyl beta-hydroxylase (InterPro:IPR003347), F-box domain, Skp2-like (InterPro:IPR022364), Transcription factor jumonji (InterPro:IPR013129)
novel_mir_104	BnaC09g49650D	Protein of unknown function (DUF620)
novel_mir_104	BnaC09g49700D	unknown protein
novel_mir_104	BnaC09g50050D	Chalcone-flavanone isomerase family protein
novel_mir_104	BnaC09g50090D	RING/U-box superfamily protein
novel_mir_104	BnaC09g50160D	Transcription elongation factor (TFIIS) family protein
novel_mir_104	BnaC09g51540D	unknown protein
novel_mir_104	BnaC09g52720D	CONTAINS InterPro DOMAIN/s: Nucleolar protein 12 (InterPro:IPR019186)
novel_mir_104	BnaC09g52740D	Clp amino terminal domain-containing protein
novel_mir_104	BnaC09g53310D	Ypt/Rab-GAP domain of gyp1p superfamily protein
novel_mir_104	BnaC09g53420D	unknown protein
novel_mir_104	BnaC09g53500D	FUNCTIONS IN: molecular_function unknown
novel_mir_104	BnaC09g53550D	WRKY DNA-binding protein 2 (WRKY2)
novel_mir_104	BnaC09g54760D	zinc induced facilitator-like 1 (ZIFL1)
novel_mir_104	BnaCnng00400D	RNA-binding CRS1 / YhbY (CRM) domain protein
novel_mir_104	BnaCnng01640D	RNA-binding (RRM/RBD/RNP motifs) family protein
novel_mir_104	BnaCnng03850D	Protein of unknown function (DUF740)
novel_mir_104	BnaCnng05200D	squamosa promoter binding protein-like 3 (SPL3)
novel_mir_104	BnaCnng05680D	SIN3-like 1 (SNL1)
novel_mir_104	BnaCnng05690D	SIN3-like 1 (SNL1)
novel_mir_104	BnaCnng05750D	Protein kinase superfamily protein
novel_mir_104	BnaCnng05850D	Plant protein of unknown function (DUF247)
novel_mir_104	BnaCnng07570D	homologue of NAP57 (NAP57)
novel_mir_104	BnaCnng07970D	F-box/RNI-like/FBD-like domains-containing protein
novel_mir_104	BnaCnng08310D	tRNAse Z1 (TRZ1)
novel_mir_104	BnaCnng08590D	NC domain-containing protein-related
novel_mir_104	BnaCnng08610D	unknown protein
novel_mir_104	BnaCnng08840D	Phosphatidylinositol N-acetyglucosaminlytransferase subunit P-related
novel_mir_104	BnaCnng09420D	unknown protein
novel_mir_104	BnaCnng09510D	Protein of unknown function (DUF300)
novel_mir_104	BnaCnng09590D	unknown protein
novel_mir_104	BnaCnng10500D	SGNH hydrolase-type esterase superfamily protein
novel_mir_104	BnaCnng11000D	PLATZ transcription factor family protein
novel_mir_104	BnaCnng14110D	Protein kinase superfamily protein
novel_mir_104	BnaCnng17590D	Protein kinase superfamily protein
novel_mir_104	BnaCnng17720D	MAP kinase 9 (MPK9)
novel_mir_104	BnaCnng17860D	senescence-associated family protein
novel_mir_104	BnaCnng22870D	unknown protein
novel_mir_104	BnaCnng24780D	DnaJ domain
novel_mir_104	BnaCnng25480D	Pyridoxal-5'-phosphate-dependent enzyme family protein
novel_mir_104	BnaCnng25700D	ATBRXL2
novel_mir_104	BnaCnng26840D	RHO-related protein from plants 2 (ROP2)
novel_mir_104	BnaCnng29140D	Protein of unknown function (DUF1666)
novel_mir_104	BnaCnng30690D	glyoxalase 2-5 (GLX2-5)
novel_mir_104	BnaCnng34380D	RING/FYVE/PHD zinc finger superfamily protein
novel_mir_104	BnaCnng35380D	Protein kinase superfamily protein
novel_mir_104	BnaCnng38110D	ARM repeat superfamily protein
novel_mir_104	BnaCnng38220D	transducin family protein / WD-40 repeat family protein
novel_mir_104	BnaCnng38580D	fimbrin-like protein 2 (FIM2)
novel_mir_104	BnaCnng38830D	DNA-binding storekeeper protein-related transcriptional regulator
novel_mir_104	BnaCnng39040D	DEK, chromatin associated protein
novel_mir_104	BnaCnng40350D	FUNCTIONS IN: molecular_function unknown
novel_mir_104	BnaCnng40730D	DNA-binding storekeeper protein-related transcriptional regulator
novel_mir_104	BnaCnng41150D	unknown protein
novel_mir_104	BnaCnng41910D	Agenet domain-containing protein
novel_mir_104	BnaCnng43190D	nuclear assembly factor 1 (NAF1)
novel_mir_104	BnaCnng44090D	unknown protein
novel_mir_104	BnaCnng44110D	unknown protein
novel_mir_104	BnaCnng46430D	Duplicated homeodomain-like superfamily protein
novel_mir_104	BnaCnng46630D	ATBRXL2
novel_mir_104	BnaCnng47650D	Protein of unknown function (DUF3049)
novel_mir_104	BnaCnng48330D	PALE CRESS (PAC)
novel_mir_104	BnaCnng49020D	cysteine-rich RLK (RECEPTOR-like protein kinase) 39 (CRK39)
novel_mir_104	BnaCnng49790D	myb domain protein 110 (MYB110)
novel_mir_104	BnaCnng50040D	STRESS RESPONSE SUPPRESSOR 1 (STRS1)
novel_mir_104	BnaCnng50100D	CBS / octicosapeptide/Phox/Bemp1 (PB1) domains-containing protein
novel_mir_104	BnaCnng54470D	HMG (high mobility group) box protein
novel_mir_104	BnaCnng55150D	unknown protein
novel_mir_104	BnaCnng58340D	zinc finger (CCCH-type) family protein / D111/G-patch domain-containing protein
novel_mir_104	BnaCnng59140D	unknown protein
novel_mir_104	BnaCnng59750D	phospholipases
novel_mir_104	BnaCnng60920D	unknown protein
novel_mir_104	BnaCnng61670D	unknown protein
novel_mir_104	BnaCnng61770D	Ribonuclease H-like superfamily protein
novel_mir_104	BnaCnng64120D	receptor like protein 33 (RLP33)
novel_mir_104	BnaCnng65330D	TBP-associated factor 8 (TAF8)
novel_mir_104	BnaCnng66970D	Vacuolar import/degradation, Vid27-related protein
novel_mir_104	BnaCnng67960D	DNA-binding storekeeper protein-related transcriptional regulator
novel_mir_104	BnaCnng68670D	Plant protein of unknown function (DUF827)
novel_mir_104	BnaCnng69510D	Chaperone DnaJ-domain superfamily protein
novel_mir_104	BnaCnng76920D	unknown protein
novel_mir_104	BnaCnng77450D	unknown protein
novel_mir_104	BnaUnng00070D	DNA-binding storekeeper protein-related transcriptional regulator
novel_mir_104	BnaUnng00090D	FKBP-like peptidyl-prolyl cis-trans isomerase family protein
novel_mir_104	BnaUnng01600D	F-box and associated interaction domains-containing protein
novel_mir_1040	BnaA02g20010D	fatty acid hydroxylase 1 (FAH1)
novel_mir_1043	BnaC05g15390D	MONOPTEROS (MP)
novel_mir_1043	BnaA06g14040D	MONOPTEROS (MP)
novel_mir_1043	BnaA07g11660D	MONOPTEROS (MP)
novel_mir_1043	BnaA08g31250D	MONOPTEROS (MP)
novel_mir_1043	BnaC07g48490D	MONOPTEROS (MP)
[truncated: 8,037 more rows]
