# Supplementary material for: Identification of microRNAs Actively Involved in Fatty Acid Biosynthesis in Developing Brassica napus Seeds Using High-Throughput Sequencing
Source: Front Plant Sci. 2016 Oct 24;7:1570. doi: 10.3389/fpls.2016.01570 (PMC5075540; doi:10.3389/fpls.2016.01570)
Supplement: Table S5 — Significantly enriched KEGG pathways of target genes for differentially expressed miRNAs. [file Table5.XLSX]

## Sheet: Sheet1
S5 Table. The significantly enriched KEGG pathways of target genes for differentially expressed miRNAs
#Pathway	Pvalue	Qvalue	Pathway ID	Genes	KOs
Plant hormone signal transduction	5.30101e-16	1.50549e-13	ko04075	BnaA03g33800D;BnaC04g13510D;BnaC03g35950D;BnaC07g35170D;BnaA03g24080D;BnaC09g08880D;BnaC07g38570D;BnaC05g47780D;BnaA09g04310D;BnaA05g15720D;BnaC02g38070D;BnaA10g13260D;BnaC04g01630D;BnaA09g21640D;BnaA03g48550D;BnaC09g09840D;BnaA03g42350D;BnaA08g25370D;BnaC09g19610D;BnaC03g17400D;BnaC05g38360D;BnaCnng08230D;BnaC08g44670D;BnaC02g27780D;BnaC07g35020D;BnaA02g12710D;BnaC09g29480D;BnaA04g14690D;BnaC07g…	K14497+K14516+K13416+K14489+K14515+K14431+K14499+K14501+K14486+K13422+K14487+K14491+K13464+K13415+K14490+K14493+K14510+K14505+K14484+K14498+K14492+K14500+K14512+K14432+K13946+K14494+K14485+K14514+K14488+K14517+K14509+K14504
Fatty acid biosynthesis	6.94346e-15	9.85971e-13	ko00061	BnaC03g41780D;BnaCnng30040D;BnaA06g04900D;BnaA05g19290D;BnaC05g14920D;BnaC01g26830D;BnaC09g47290D;BnaC06g32900D;BnaC05g51900D;BnaC09g28100D;BnaAnng07460D;BnaA03g37760D;BnaA01g21430D;BnaA01g09600D;BnaA05g33500D;BnaA06g13360D;BnaC03g19800D;BnaC03g19790D;BnaA08g19070D;BnaC05g48250D;BnaC05g36030D	K02535+K10781+K09458+K00059+K03885+K11262+K03921
Limonene and pinene degradation	9.05327e-14	8.57043e-12	ko00903	BnaA04g27230D;BnaC06g25100D;BnaC06g19670D;BnaA08g22050D;BnaC06g27850D;BnaC01g09880D;BnaC04g22860D;BnaC04g47910D;BnaC08g14920D;BnaC03g57020D;BnaC02g11750D;BnaC08g38450D;BnaC09g32980D;BnaC02g47770D;BnaC08g34520D;BnaA10g11280D;BnaA03g13010D;BnaC08g45460D;BnaCnng09920D;BnaA10g26110D;BnaC05g03840D;BnaA04g16340D;BnaA01g06080D;BnaC08g24380D;BnaC04g35860D;BnaA04g03900D;BnaA09g15090D;BnaA05g08400D;BnaC09g…	K00924+K00517+K00100
Synthesis and degradation of ketone bodies	1.46011e-13	3.79629e-11	ko00072	BnaA02g29670D;BnaC07g25550D	K01640
Tyrosine metabolism	3.95666e-13	2.80923e-11	ko00350	BnaA04g27230D;BnaC06g25100D;BnaC06g19670D;BnaA08g22050D;BnaC06g27850D;BnaC01g09880D;BnaC04g22860D;BnaC08g14920D;BnaC03g57020D;BnaA07g29500D;BnaC08g38450D;BnaC02g34440D;BnaC02g47770D;BnaA03g13010D;BnaC08g45460D;BnaCnng09920D;BnaA09g32180D;BnaC05g03840D;BnaA04g16340D;BnaC04g24470D;BnaA01g06080D;BnaC04g35860D;BnaA04g03900D;BnaA05g06800D;BnaA05g08400D;BnaC03g65240D;BnaAnng35150D;BnaC09g12930D;BnaA05g…	K00924+K02945+K01800+K07253+K00121+K00001+K00002+K00815
Aminobenzoate degradation	4.01977e-13	5.22569e-11	ko00627	BnaA04g27230D;BnaC06g25100D;BnaC06g19670D;BnaA08g22050D;BnaC06g27850D;BnaC01g09880D;BnaC04g22860D;BnaC04g47910D;BnaC08g14920D;BnaC03g57020D;BnaC02g11750D;BnaC08g38450D;BnaC09g32980D;BnaC02g47770D;BnaC08g34520D;BnaA10g11280D;BnaA03g13010D;BnaC08g45460D;BnaCnng09920D;BnaC05g03840D;BnaA04g16340D;BnaA01g06080D;BnaC08g24380D;BnaC04g35860D;BnaA04g03900D;BnaA09g15090D;BnaA05g08400D;BnaC09g12930D;BnaA05g…	K00924+K00517+K00876+K01501
Arachidonic acid metabolism	8.25642e-13	4.68965e-11	ko00590	BnaA03g51760D;BnaA04g06510D;BnaC03g76380D;BnaC07g43540D;BnaC03g01530D;BnaA08g16390D	K00432+K00681+K14674
Fructose and mannose metabolism	1.0576e-12	5.00598e-11	ko00051	BnaA04g27230D;BnaC06g25100D;BnaC06g19670D;BnaA08g22050D;BnaC06g27850D;BnaC01g09880D;BnaC04g22860D;BnaC08g14920D;BnaC03g57020D;BnaC08g38450D;BnaC02g47770D;BnaA03g13010D;BnaC08g45460D;BnaCnng09920D;BnaA10g26110D;BnaC05g03840D;BnaA04g16340D;BnaC04g24470D;BnaA01g06080D;BnaC03g49960D;BnaC04g35860D;BnaA04g03900D;BnaA05g06800D;BnaA05g08400D;BnaC09g12930D;BnaA05g15410D;BnaA02g29350D;BnaC01g23340D;BnaC07g…	K00924+K00100+K00001+K01738+K00011+K01610+K01952+K00844+K01190+K00611+K01103+K00847
Phenylalanine metabolism	3.36737e-12	2.91839e-10	ko00360	BnaA10g28250D;BnaA08g28220D;BnaA09g32180D;BnaA03g52510D;BnaA09g41210D;BnaC03g65240D;BnaAnng35150D;BnaCnng14900D;BnaCnng43930D;BnaC03g66590D;BnaC06g08930D;BnaC07g40000D;BnaC02g10720D;BnaC01g18290D;BnaA08g10680D;BnaA03g51170D;BnaA01g01260D;BnaA03g47720D;BnaAnng16310D;BnaC08g46330D;BnaA07g02760D;BnaA08g11780D;BnaC08g49050D;BnaC08g09420D;BnaC08g46340D;BnaC07g44240D;BnaA05g15310D;BnaC08g44140D;BnaC08g…	K00430+K07253+K00815+K01904+K00588
Biosynthesis of unsaturated fatty acids	6.04999e-12	2.45457e-10	ko01040	BnaC03g04350D;BnaC05g04360D;BnaA02g02930D;BnaC01g26830D;BnaC08g01770D;BnaA10g28080D;BnaC04g11470D;BnaA01g21430D;BnaA08g12800D;BnaA05g33500D;BnaA08g19070D;BnaC05g48250D;BnaC07g11110D	K10703+K00507+K10258+K00059+K07513+K10255+K03921+K10251
Anthocyanin biosynthesis	9.08856e-12	5.90757e-10	ko00942	BnaC09g00850D;BnaC08g10230D;BnaC05g03670D;BnaC01g06480D;BnaA08g05720D;BnaC03g33240D	K12338
Other glycan degradation	3.8714e-11	2.01313e-09	ko00511	BnaA05g25220D;BnaA04g04900D;BnaA09g32180D;BnaA10g26180D;BnaA04g10710D;BnaC04g56150D;BnaC02g36080D;BnaA02g28040D;BnaA06g32580D;BnaC02g48210D;BnaA02g29130D;BnaA06g37410D;BnaA04g13700D;BnaA02g17590D;BnaC03g06150D;BnaC05g21950D;BnaC02g23340D;BnaA03g22180D;BnaC07g47690D;BnaC04g55430D;BnaA07g21750D;BnaC04g35970D;BnaC05g39430D;BnaA07g17380D;BnaA09g27190D;BnaA04g16250D;BnaCnng07310D;BnaCnng55560D;BnaC04g…	K01206+K15923+K02899+K07407+K00891+K12309+K01190+K12311+K01939+K00611
Glucosinolate biosynthesis	6.94502e-11	2.46548e-09	ko00966	BnaAnng13870D;BnaA06g11010D;BnaC04g47910D;BnaC09g16300D;BnaA06g11000D;BnaC03g65240D;BnaAnng35150D;BnaA04g06630D;BnaA08g10680D;BnaC05g12520D;BnaC09g52480D;BnaC04g47140D;BnaAnng31450D;BnaA09g15810D	K11821+K12154+K12155+K11812+K12156+K11818+K11819
Carbohydrate digestion and absorption	1.04545e-10	4.53028e-09	ko04973	BnaA05g19110D;BnaC05g32490D	K00844
Metabolism of xenobiotics by cytochrome P450	2.85059e-10	1.05879e-08	ko00980	BnaC04g21220D;BnaC04g24470D;BnaC05g43720D;BnaC03g50730D;BnaC09g35030D;BnaC03g55700D;BnaC08g35100D;BnaA05g13530D;BnaC04g05490D;BnaCnng31180D;BnaA07g08080D;BnaA04g01160D;BnaAnng10320D;BnaC08g13470D;BnaA06g22770D;BnaA10g02850D	K00799+K00121+K00001+K15303
Nucleotide excision repair	1.20554e-09	3.80416e-08	ko03420	BnaC06g38240D;BnaA05g16570D;BnaC07g24930D;BnaAnng25510D;BnaC09g18610D;BnaA06g08630D;BnaC02g10550D;BnaA09g45570D;BnaAnng28980D;BnaC07g09220D;BnaC09g15040D;BnaC01g28300D;BnaA08g31450D;BnaA09g44730D;BnaC04g33140D;BnaC02g39780D;BnaC05g32640D;BnaA06g23100D;BnaA04g10900D;BnaA09g49080D;BnaC08g11570D;BnaC06g08260D;BnaC02g27890D;BnaCnng36820D;BnaA04g23890D;BnaC08g37430D;BnaC07g47810D;BnaA04g14400D;BnaA06g…	K10754+K07466+K10846+K10755+K10756+K10140+K10609+K02202+K10848+K06634+K02327+K02335+K04077+K10849+K10838+K10839
Aminoacyl-tRNA biosynthesis	1.47686e-09	3.83985e-08	ko00970	BnaC04g08840D;BnaA05g15950D;BnaC07g43190D;BnaA06g29730D;BnaA01g00190D;BnaC07g48020D;BnaC05g39850D;BnaC03g44930D;BnaC03g17380D;BnaC04g29020D;BnaC08g08850D;BnaC02g45400D;BnaA02g30540D;BnaC01g18350D;BnaC09g49130D;BnaA08g11970D;BnaC09g52480D;BnaA02g05940D;BnaA05g25810D;BnaC07g27010D;BnaC01g01110D;BnaA09g38230D;BnaC08g30200D;BnaC08g13750D;BnaA02g09880D	K01880+K01872+K01876+K01870+K04043+K01867+K04567+K01868+K01883+K01892+K01874+K01887+K02435+K01869+K07456
Citrate cycle (TCA cycle)	2.14785e-09	5.07674e-08	ko00020	BnaC03g26270D;BnaAnng06200D;BnaC03g49960D;BnaAnng12700D;BnaA03g34340D;BnaC07g46800D;BnaCnng25480D;BnaC02g01230D;BnaC08g13650D;BnaA03g54330D;BnaC03g03460D;BnaA03g02450D;BnaA10g23060D;BnaC05g45250D;BnaC08g29480D;BnaC03g39780D;BnaAnng12720D;BnaA05g30800D;BnaC09g47610D;BnaC03g38230D;BnaC03g06570D;BnaA03g33170D	K01657+K01899+K01738+K01679+K00382+K01610+K01620+K00849+K01647+K00627+K00031
Zeatin biosynthesis	3.90283e-09	1.1084e-07	ko00908	BnaC03g40850D;BnaAnng08610D;BnaA03g09390D;BnaA01g03020D;BnaC07g07870D;BnaC02g18220D;BnaA01g26240D;BnaA07g31910D;BnaC09g38810D;BnaC01g33530D;BnaC04g39280D;BnaC01g04260D;BnaA03g44610D;BnaA09g55640D;BnaC02g08450D;BnaC06g25870D;BnaA07g35940D;BnaA10g16020D;BnaA03g35130D;BnaCnng56440D;BnaC03g11820D;BnaA07g24640D;BnaC08g24260D;BnaA08g11380D;BnaA04g00130D;BnaA01g03010D;BnaA07g06300D;BnaC04g20940D;BnaA01g…	K10760+K13493+K13496+K10717+K00791+K00279
Peptidoglycan biosynthesis	5.10151e-09	1.10533e-07	ko00550	BnaA03g34340D;BnaC03g39780D;BnaA03g34870D	K00382+K09903
Phosphonate and phosphinate metabolism	7.64319e-09	1.52864e-07	ko00440	BnaC03g71920D	K00968
alpha-Linolenic acid metabolism	1.13774e-08	1.84883e-07	ko00592	BnaA09g19570D;BnaC05g41780D;BnaC07g22900D;BnaC09g52550D;BnaC03g17670D;BnaC06g04560D;BnaA09g19550D;BnaC04g11470D;BnaA10g28020D;BnaA06g02350D;BnaC03g01530D;BnaC05g04300D;BnaC07g22910D;BnaC05g11430D;BnaC09g52570D;BnaA06g33410D;BnaCnng76690D;BnaC06g26670D	K10525+K08241+K01058+K07513+K14674+K00454
Purine metabolism	3.15401e-08	4.82379e-07	ko00230	BnaA02g01990D;BnaA05g25220D;BnaC03g41780D;BnaA04g04900D;BnaA10g11120D;BnaC08g13980D;BnaA07g29500D;BnaA03g18830D;BnaA05g15950D;BnaA03g38590D;BnaC04g56450D;BnaA03g07160D;BnaCnng30040D;BnaA10g26180D;BnaC03g33590D;BnaA10g02210D;BnaC01g17110D;BnaAnng06800D;BnaC09g03230D;BnaA02g31960D;BnaA03g07040D;BnaA06g36560D;BnaC03g72310D;BnaC01g20910D;BnaA07g31390D;BnaC06g23160D;BnaC02g34940D;BnaA09g12210D;BnaA05g…	K03676+K01206+K02535+K01537+K03021+K02945+K03006+K01872+K01259+K00873+K03026+K01529+K00939+K02685+K14641+K13811+K03022+K01952+K02320+K01530+K03013+K00856+K02327+K01509+K10807+K02335+K00860+K10808+K03002+K10206+K01939+K03012+K03010+K01510+K00012+K03018+K00948+K00942+K01783+K03005+K14721+K03015+K03100
Histidine metabolism	3.94956e-08	5.70492e-07	ko00340	BnaC05g30140D;BnaA03g53180D;BnaA03g59340D;BnaA01g12320D;BnaA01g21560D;BnaC07g15280D;BnaC09g25400D;BnaC04g18340D	K01693+K03781+K00765+K01087
Jak-STAT signaling pathway	4.92003e-08	6.64717e-07	ko04630	BnaA09g56200D;BnaA02g33650D;BnaC09g00570D;BnaA09g01450D;BnaA10g29320D	K04498+K10151
Cell cycle	5.11321e-08	6.64717e-07	ko04110	BnaA03g45660D;BnaA05g26110D;BnaA09g56200D;BnaC08g46630D;BnaA08g16730D;BnaA07g34840D;BnaC06g00930D;BnaA01g26790D;BnaC04g55380D;BnaAnng04270D;BnaC06g13250D;BnaA09g09200D;BnaA02g33650D;BnaC03g35880D;BnaC09g00570D;BnaCnng59290D;BnaC05g40640D;BnaA07g18960D;BnaCnng55190D;BnaCnng68670D;BnaA09g44730D;BnaC09g41210D;BnaA02g09870D;BnaCnng13510D;BnaC02g39780D;BnaC09g41550D;BnaA08g04370D;BnaCnng56180D;BnaC05g…	K02365+K06669+K04498+K02540+K02603+K06640+K06638+K05868+K06670+K04728+K10151+K06636+K03083+K02202+K06067+K06634+K06671+K02178+K12456+K02541+K04683
Glycine, serine and threonine metabolism	6.26748e-08	7.75973e-07	ko00260	BnaA08g24530D;BnaA10g26110D;BnaA07g17150D;BnaC04g24470D;BnaC03g49960D;BnaA03g34340D;BnaC05g43720D;BnaCnng25480D;BnaC03g50730D;BnaC03g55700D;BnaC08g13650D;BnaA09g44130D;BnaAnng27110D;BnaC05g00510D;BnaC06g20150D;BnaA10g05660D;BnaA07g20500D;BnaC08g36690D;BnaA05g13530D;BnaC04g05490D;BnaC09g47290D;BnaCnng31180D;BnaA07g08080D;BnaA04g01160D;BnaAnng10320D;BnaC02g30820D;BnaA02g28270D;BnaC03g39780D;BnaCnng…	K15634+K00100+K01760+K00001+K01738+K00382+K01620+K03553+K15919+K03885+K01754+K15893+K00847+K01733
Benzoxazinoid biosynthesis	6.76346e-08	1.18783e-06	ko00402	BnaA03g09390D;BnaA10g27740D;BnaC08g43890D;BnaC08g00650D;BnaC05g04560D;BnaA09g50540D;BnaC03g11820D;BnaC05g01950D;BnaA08g27840D;BnaA10g01910D	K13228+K13229
Flavone and flavonol biosynthesis	1.09347e-07	1.29229e-06	ko00944	BnaA01g03020D;BnaC02g13750D;BnaA06g14950D;BnaC01g04260D;BnaC04g50320D;BnaA03g38550D;BnaC08g24260D;BnaA08g11380D;BnaA01g03010D;BnaA04g05090D;BnaC05g16360D;BnaA09g21050D;BnaA01g03030D;BnaC01g04240D	K13496+K05279+K13083+K05280
Ubiquinone and other terpenoid-quinone biosynthesis	1.30158e-07	1.47135e-06	ko00130	BnaC07g43940D;BnaC03g65240D;BnaAnng35150D;BnaC08g37000D;BnaC07g48020D;BnaCnng43930D;BnaC03g17670D;BnaC06g08930D;BnaC06g04560D;BnaA03g52200D;BnaA08g10680D;BnaA07g02760D;BnaA10g28020D;BnaA06g02350D;BnaC05g04300D;BnaA05g15310D;BnaAnng31450D	K09834+K00815+K02552+K01867+K01904+K01058
Glycolysis / Gluconeogenesis	2.72817e-07	4.50951e-06	ko00010	BnaA08g24530D;BnaC03g33590D;BnaC04g24470D;BnaC03g49960D;BnaA05g06800D;BnaA03g34340D;BnaC05g43720D;BnaC07g46800D;BnaCnng25480D;BnaC03g50730D;BnaA05g19110D;BnaC03g55700D;BnaA03g54330D;BnaA03g28460D;BnaC05g32490D;BnaA05g13530D;BnaCnng40810D;BnaC04g05490D;BnaCnng31180D;BnaA07g08080D;BnaA04g01160D;BnaAnng10320D;BnaAnng13920D;BnaC06g41630D;BnaA02g28270D;BnaC03g39780D;BnaC08g13470D;BnaCnng51320D;BnaC04g…	K15634+K00873+K00121+K00001+K01738+K00002+K00382+K01610+K00844+K01895+K01568+K01792+K00134+K00627
Stilbenoid, diarylheptanoid and gingerol biosynthesis	2.9645e-07	4.62791e-06	ko00945	BnaC08g34460D;BnaC04g47910D;BnaC02g11750D;BnaC09g32980D;BnaC08g34520D;BnaA10g11280D;BnaA01g18660D;BnaC08g24380D;BnaA09g15090D;BnaA01g00620D;BnaA02g33650D;BnaA02g08270D;BnaA04g06630D;BnaC02g35950D;BnaA10g21660D;BnaC03g27180D;BnaC03g13070D;BnaA04g13400D;BnaA06g07620D;BnaA02g27860D;BnaA09g42340D;BnaC01g18290D;BnaA09g42100D;BnaA03g23030D;BnaC05g39070D;BnaA10g11290D;BnaC09g45880D;BnaC08g34840D;BnaC07g…	K13065+K00517+K00588+K09754
DNA replication	3.40488e-07	8.79077e-06	ko03030	BnaC06g38240D;BnaC08g46630D;BnaA05g16570D;BnaAnng25510D;BnaC09g18610D;BnaC06g00930D;BnaA06g08630D;BnaA09g45570D;BnaAnng28980D;BnaA02g31960D;BnaC07g09220D;BnaC01g28300D;BnaA08g31450D;BnaC02g34940D;BnaC03g17380D;BnaC05g32640D;BnaA06g23100D;BnaA08g04370D;BnaA09g49080D;BnaC08g11570D;BnaC06g08260D;BnaC02g27890D;BnaCnng36820D;BnaA04g23890D;BnaC07g47810D;BnaA04g14400D;BnaC01g34060D;BnaC08g45210D;BnaC05g…	K10754+K02540+K07466+K10755+K10756+K02685+K02320+K01883+K02327+K02335+K03111+K04077+K00012+K02541
Glycerolipid metabolism	6.50661e-07	1.50649e-05	ko00561	BnaA05g27410D;BnaC04g24470D;BnaA05g06800D;BnaC05g41530D;BnaA05g21250D;BnaC05g43720D;BnaC03g50730D;BnaC03g17670D;BnaC02g36080D;BnaC03g55700D;BnaA02g28040D;BnaC06g04560D;BnaA09g44130D;BnaAnng27110D;BnaC06g20150D;BnaCnng07280D;BnaA07g20500D;BnaA05g32550D;BnaC05g34170D;BnaC08g36690D;BnaA05g13530D;BnaC04g05490D;BnaCnng31180D;BnaA07g08080D;BnaA04g01160D;BnaA10g27560D;BnaAnng10320D;BnaA10g28020D;BnaC05g…	K09480+K00001+K00011+K00002+K13513+K01058+K07407+K03553+K13523+K00679+K06119+K13508+K14674
Homologous recombination	6.89591e-07	1.50649e-05	ko03440	BnaC01g44250D;BnaA05g16570D;BnaAnng25510D;BnaA06g08630D;BnaA09g45570D;BnaAnng28980D;BnaC07g09220D;BnaC01g28300D;BnaA08g31450D;BnaA05g20990D;BnaA09g44130D;BnaAnng27110D;BnaC05g32640D;BnaA06g23100D;BnaC05g03580D;BnaC06g20150D;BnaC01g26830D;BnaA09g49080D;BnaC08g11570D;BnaA07g20500D;BnaC06g08260D;BnaC02g27890D;BnaC04g23790D;BnaCnng36820D;BnaC08g36690D;BnaA04g23890D;BnaC07g47810D;BnaC01g34060D;BnaC08g…	K06215+K07466+K10875+K03553+K02327+K10877+K00059+K02335+K03165+K03111+K00012
Indole alkaloid biosynthesis	7.00648e-07	1.03622e-05	ko00901	BnaA07g31180D;BnaA02g29950D;BnaC05g15360D	K01757+K08233
Pentose and glucuronate interconversions	9.73241e-07	1.04172e-05	ko00040	BnaA05g23490D;BnaC03g74970D;BnaC07g23710D;BnaC04g24470D;BnaCnng61650D;BnaA05g06800D;BnaA04g09960D;BnaC05g43720D;BnaCnng63250D;BnaC03g29660D;BnaC03g50730D;BnaC07g27020D;BnaCnng65030D;BnaA07g10080D;BnaC04g49320D;BnaC03g55700D;BnaA01g11520D;BnaC04g33340D;BnaC04g29530D;BnaA04g25430D;BnaC04g49330D;BnaA06g32780D;BnaA03g15300D;BnaC04g08540D;BnaC09g21050D;BnaC02g43070D;BnaA06g04040D;BnaA05g13530D;BnaC04g…	K01051+K01184+K00001+K00011+K03575+K01213+K01728+K01792+K00012+K01783
Pyrimidine metabolism	1.29016e-06	2.61717e-05	ko00240	BnaA04g27230D;BnaA02g01990D;BnaC06g25100D;BnaC03g41780D;BnaC06g19670D;BnaA08g22050D;BnaC06g27850D;BnaC01g09880D;BnaC04g22860D;BnaC08g14920D;BnaC03g57020D;BnaC08g13980D;BnaA07g29500D;BnaC08g38450D;BnaA03g18830D;BnaC02g34440D;BnaC02g47770D;BnaA03g13010D;BnaC08g45460D;BnaCnng09920D;BnaC04g56450D;BnaA03g07160D;BnaCnng30040D;BnaC05g03840D;BnaA04g16340D;BnaA01g06080D;BnaA10g02210D;BnaC01g17110D;BnaC04g…	K00924+K03676+K02535+K03021+K02945+K03006+K01800+K03026+K00939+K02685+K14641+K03022+K00876+K02320+K03013+K02327+K10807+K02335+K10808+K03002+K03671+K01937+K03012+K03010+K01510+K00012+K09903+K03018+K01718+K00384+K01783+K03005+K14721+K03015
Pyruvate metabolism	1.35832e-06	1.90844e-05	ko00620	BnaC03g33590D;BnaC03g49960D;BnaA05g06800D;BnaA01g18440D;BnaA03g34340D;BnaC07g46800D;BnaCnng25480D;BnaA02g16610D;BnaC04g50730D;BnaA03g54330D;BnaC04g04760D;BnaA03g28460D;BnaC01g26830D;BnaC02g22530D;BnaCnng40810D;BnaC09g47290D;BnaC09g28100D;BnaA10g24380D;BnaA03g41960D;BnaC08g29480D;BnaA05g22730D;BnaC03g39780D;BnaA01g21430D;BnaC04g53480D;BnaC07g01180D;BnaC03g38230D;BnaC07g33060D;BnaA03g33170D;BnaA05g…	K00873+K01738+K00011+K01006+K00382+K01610+K00876+K07029+K00059+K01895+K03885+K11262+K00102+K01647+K02906+K00029+K00627+K00818+K01069
Isoflavonoid biosynthesis	1.85058e-06	2.47626e-05	ko00943	BnaC08g46740D;BnaA09g42340D;BnaC08g34840D;BnaC07g03780D;BnaA03g38550D;BnaC03g41400D;BnaC03g45370D;BnaC06g02790D;BnaA09g21050D	K13258+K13261+K13257
MAPK signaling pathway - yeast	2.52614e-06	4.78283e-05	ko04011	BnaC03g22020D;BnaA10g21110D;BnaCnng26840D;BnaC08g04850D;BnaC08g05830D;BnaC08g37390D;BnaAnng19560D;BnaC04g12550D;BnaCnng17720D;BnaC03g07930D;BnaC05g50100D;BnaC06g12940D;BnaC05g40640D;BnaA05g16920D;BnaA02g17550D;BnaA10g09350D;BnaCnng68670D;BnaC07g27750D;BnaC04g17610D;BnaA10g01690D;BnaA03g53180D;BnaA07g14980D;BnaC02g39650D;BnaA07g15470D;BnaA10g29440D;BnaC06g26150D;BnaA02g01710D;BnaC03g55780D;BnaC06g…	K09291+K07975+K09265+K04371+K11228+K03781+K04640
N-Glycan biosynthesis	3.31612e-06	5.88612e-05	ko00510	BnaA08g24480D;BnaC03g56970D;BnaA08g23440D;BnaA10g19260D;BnaC07g24460D;BnaA05g19890D;BnaC05g30830D;BnaA06g07720D;BnaA06g11370D;BnaC04g00120D;BnaA03g04910D;BnaC05g09150D;BnaC03g06510D;BnaC05g12910D;BnaA05g00230D;BnaC02g05370D;BnaAnng27230D;BnaC09g43030D;BnaC08g17100D;BnaA06g32020D	K00737+K03846+K01230+K03845
RIG-I-like receptor signaling pathway	7.17046e-06	6.90488e-05	ko04622	BnaA10g26610D;BnaA07g13150D;BnaC04g48400D;BnaA03g30070D	K12655+K11594
Pentose phosphate pathway	7.47884e-06	9.55252e-05	ko00030	BnaA05g25220D;BnaA04g04900D;BnaA10g26180D;BnaC03g49960D;BnaCnng25480D;BnaC02g48210D;BnaA02g29130D;BnaA04g13700D;BnaA02g17590D;BnaC05g21950D;BnaC02g23340D;BnaC04g35970D;BnaC05g39430D;BnaA10g20180D;BnaC09g43980D;BnaA09g27190D;BnaA04g16250D;BnaC04g09710D;BnaA09g10900D;BnaCnng55560D;BnaC04g27640D;BnaA06g35020D;BnaC04g39500D;BnaCnng10500D	K01206+K01738+K00036+K00948+K01783+K01807
Ubiquitin mediated proteolysis	8.85997e-06	8.22711e-05	ko04120	BnaA07g06720D;BnaA07g26690D;BnaA03g47220D;BnaA07g31730D;BnaA07g25930D;BnaC04g17710D;BnaC02g10550D;BnaC07g05830D;BnaA08g22840D;BnaC09g15040D;BnaA08g14530D;BnaC02g19490D;BnaC03g46750D;BnaC05g46000D;BnaA07g25910D;BnaA06g36930D;BnaA03g25190D;BnaC04g17720D;BnaA07g12030D;BnaCnng34640D;BnaA02g11890D;BnaC01g02210D;BnaA02g03150D;BnaA08g02540D;BnaC06g28850D;BnaA01g13400D;BnaC01g22030D;BnaC01g28700D;BnaCnng…	K10615+K10601+K10144+K04506+K10576+K10140+K06689+K10609+K10581+K10583+K10591+K09561+K10590+K10143+K12456
Circadian rhythm - plant	9.38986e-06	0.000148151	ko04712	BnaC09g02900D;BnaC01g43870D;BnaA09g48410D;BnaA01g26550D;BnaC04g00040D;BnaC09g25510D;BnaA07g00060D;BnaC03g49960D;BnaA05g12950D;BnaA08g27870D;BnaA10g19350D;BnaA07g08670D;BnaA07g24720D;BnaC03g66310D;BnaCnng64310D;BnaC04g52060D;BnaC07g31140D;BnaC02g22470D;BnaA04g19400D;BnaA05g36660D;BnaC03g26990D;BnaCnng07190D;BnaA03g04870D;BnaA05g30790D;BnaA10g08290D;BnaC04g51630D;BnaA03g26100D;BnaA06g26980D;BnaC03g…	K12132+K12120+K12135+K12118+K12126+K03115+K12133+K12134+K12119+K12128+K12130+K12129+K12127+K12121+K12125+K12131
Linoleic acid metabolism	1.4352e-05	0.000128674	ko00591	BnaA10g26110D;BnaA10g05660D;BnaC03g01530D;BnaCnng10380D;BnaC06g26670D	K00100+K14674+K00454
Various types of N-glycan biosynthesis	1.47869e-05	0.000176655	ko00513	BnaA08g23440D;BnaA05g19890D;BnaC05g30830D;BnaA06g11370D;BnaC04g00120D;BnaC05g12910D;BnaA05g00230D;BnaC08g17100D	K03846+K01230+K03845
Other types of O-glycan biosynthesis	1.50879e-05	0.000176655	ko00514	BnaA09g39070D	K13667
Glycosylphosphatidylinositol(GPI)-anchor biosynthesis	1.95215e-05	0.000219421	ko00563	BnaC08g38540D;BnaAnng08690D;BnaA03g23930D;BnaAnng41990D;BnaC04g50760D;BnaA05g27860D;BnaC01g33960D;BnaC02g03520D;BnaA10g15910D;BnaA07g01830D;BnaA08g30720D;BnaC08g33370D;BnaC01g09580D;BnaC08g13250D;BnaA09g56460D;BnaA05g30390D;BnaC07g41580D;BnaA03g56230D;BnaC02g08520D;BnaC08g43930D;BnaA07g00660D;BnaC03g77970D;BnaC07g00900D;BnaC05g17190D;BnaA01g24570D;BnaC05g19060D;BnaC09g21550D;BnaA06g15580D;BnaA01g…	K05287+K05289+K05283+K03857+K05291+K05293
Wnt signaling pathway	2.0978e-05	0.00018181	ko04310	BnaC01g09880D;BnaA09g56200D;BnaA05g02580D;BnaA07g25930D;BnaCnng26840D;BnaC03g58690D;BnaC03g49960D;BnaA09g21870D;BnaC09g17470D;BnaA02g33650D;BnaC09g00570D;BnaA07g18960D;BnaA02g17550D;BnaC08g03800D;BnaCnng13510D;BnaA07g25910D;BnaA03g30500D;BnaA09g16390D;BnaA01g37130D;BnaCnng44110D;BnaA09g01450D;BnaC09g24060D;BnaA09g16910D;BnaC03g38090D;BnaC02g42340D;BnaA10g29320D;BnaA01g08330D;BnaA05g25740D;BnaA08g…	K08960+K04498+K04508+K04506+K04392+K03115+K10151+K03083+K11584
Cytosolic DNA-sensing pathway	3.28324e-05	0.000490759	ko04623	BnaC08g13980D;BnaC01g17110D;BnaC01g20910D;BnaC09g11490D;BnaC09g17030D;BnaC09g07660D;BnaA03g14540D;BnaC03g44590D;BnaAnng15960D;BnaC03g48310D;BnaC09g07700D;BnaA04g11150D;BnaC07g18280D;BnaC09g11530D;BnaC03g72290D;BnaC03g64750D;BnaC06g24010D;BnaA01g14530D;BnaAnng24490D;BnaA09g32080D;BnaA02g30930D;BnaC02g07390D	K03021+K03026+K03022+K03013+K03018+K14721
Phenylalanine, tyrosine and tryptophan biosynthesis	4.7992e-05	0.000510381	ko00400	BnaC03g26270D;BnaC05g45470D;BnaC03g65240D;BnaAnng35150D;BnaA06g32580D;BnaA06g37410D;BnaA08g10680D;BnaA03g22180D;BnaC02g07710D;BnaC07g47690D;BnaC09g20870D;BnaA02g03850D;BnaAnng31450D	K01657+K13832+K00815+K00891+K01190+K00766+K01609
Cysteine and methionine metabolism	5.10333e-05	0.000512156	ko00270	BnaA07g17150D;BnaC03g49960D;BnaC03g65240D;BnaAnng35150D;BnaA03g34340D;BnaCnng25480D;BnaC09g40240D;BnaA08g10680D;BnaAnng12610D;BnaC09g24050D;BnaC04g20760D;BnaA04g13390D;BnaA03g06690D;BnaC02g30820D;BnaC03g39780D;BnaC04g35500D;BnaAnng08830D;BnaA09g14860D;BnaC05g01950D;BnaC03g08560D;BnaA09g21860D;BnaAnng31450D;BnaC07g36630D	K01760+K01738+K00815+K00382+K00558+K00547+K01762+K01754+K01251+K05933
Biosynthesis of secondary metabolites	7.18295e-05	0.00182839	ko01110	BnaA05g25220D;BnaC01g34500D;BnaA08g24530D;BnaA10g28250D;BnaC08g34460D;BnaAnng10690D;BnaAnng13870D;BnaA06g11010D;BnaC03g40850D;BnaCnng10080D;BnaC03g04350D;BnaCnng62060D;BnaAnng08610D;BnaA04g04900D;BnaC04g47910D;BnaA08g28220D;BnaCnng42970D;BnaC07g35320D;BnaA07g29500D;BnaA03g09390D;BnaC02g11750D;BnaC03g08350D;BnaC09g32980D;BnaC03g54840D;BnaC07g43940D;BnaA10g27740D;BnaC08g34520D;BnaA10g11280D;BnaA01g…	K01206+K00514+K05350+K15634+K00430+K13065+K11821+K12154+K13027+K11812+K10760+K04121+K10703+K05282+K12156+K11818+K00517+K05356+K03405+K02945+K13030+K01580+K03217+K09834+K05278+K00218+K00100+K00213+K15923+K01657+K01953+K00873+K13258+K01693+K00083+K01760+K00121+K00001+K13832+K02492+K01899+K01738+K00228+K15405+K01679+K00002+K08243+K11819+K00815+K13648+K00939+K02552+K12467+K07385+K00475+K11778+K00382+…
Starch and sucrose metabolism	8.14494e-05	0.000683124	ko00500	BnaC01g34500D;BnaA05g23490D;BnaA08g24740D;BnaC03g74970D;BnaC03g54840D;BnaC07g23710D;BnaA01g27010D;BnaCnng61650D;BnaC06g30220D;BnaC05g19300D;BnaC06g12120D;BnaC07g14400D;BnaA04g00880D;BnaA04g09960D;BnaCnng63250D;BnaC03g63430D;BnaC03g29660D;BnaC04g08650D;BnaA05g19110D;BnaC07g27020D;BnaCnng65030D;BnaA07g10080D;BnaA07g34230D;BnaA02g14790D;BnaC04g49320D;BnaC09g42440D;BnaA01g11520D;BnaC04g33340D;BnaA07g…	K05350+K01051+K00688+K03217+K01184+K13648+K00695+K01183+K08679+K00844+K16055+K03575+K01177+K01213+K01179+K01087+K01188+K00700+K00975+K00770+K00012+K00847+K15920+K00696+K01869
Inositol phosphate metabolism	0.000105439	0.00085669	ko00562	BnaA08g28320D;BnaC09g33980D;BnaC02g34140D;BnaC08g01360D;BnaA09g00140D;BnaCnng61000D;BnaA10g29490D;BnaC04g31430D;BnaA06g40820D;BnaA02g07560D;BnaA01g17830D;BnaC03g23090D;BnaCnng01950D;BnaA06g19580D;BnaCnng58420D;BnaAnng17370D;BnaA09g23120D	K01099+K05857+K00889+K01110+K00888+K00921
Fatty acid elongation	0.000109841	0.000865412	ko00062	BnaC03g04350D;BnaA02g02930D;BnaA08g08280D;BnaC07g44900D;BnaC07g11110D	K10703+K10258+K01074+K15397+K10251
Polyketide sugar unit biosynthesis	0.000115972	0.00112373	ko00523	BnaA04g08400D;BnaC01g34060D;BnaA10g05230D;BnaA01g26670D	K01915+K03111
Tryptophan metabolism	0.000118116	0.00167725	ko00380	BnaAnng13870D;BnaA06g11010D;BnaA10g23400D;BnaC04g47910D;BnaC09g16300D;BnaA06g11000D;BnaC04g03720D;BnaC03g65240D;BnaAnng35150D;BnaA04g06630D;BnaC06g02330D;BnaA02g05170D;BnaA03g53180D;BnaC03g67260D;BnaA03g59340D;BnaA08g10680D;BnaA01g21560D;BnaC05g12520D;BnaC04g11830D;BnaA06g03450D;BnaC09g52480D;BnaC07g15280D;BnaAnng33020D;BnaC04g47140D;BnaAnng13920D;BnaC04g22420D;BnaCnng74730D;BnaC06g17670D;BnaC09g…	K11821+K11812+K11816+K11818+K01237+K11819+K11817+K03781+K00765+K01568+K01501
Lipopolysaccharide biosynthesis	0.000118116	0.00167725	ko00540	BnaC03g41780D;BnaCnng30040D;BnaA05g19290D;BnaC06g32900D;BnaC05g51900D;BnaAnng07460D;BnaA01g09600D;BnaC03g19800D;BnaC03g19790D;BnaC05g36030D	K02535
Photosynthesis - antenna proteins	0.00013768	0.00105285	ko00196	BnaA08g22200D;BnaA03g37990D;BnaC03g44110D	K08908+K08913
Arginine and proline metabolism	0.000143364	0.00334517	ko00330	BnaA03g38590D;BnaA09g32180D;BnaA03g53010D;BnaA04g08400D;BnaC02g36080D;BnaC03g17380D;BnaA02g28040D;BnaA08g10990D;BnaA07g13210D;BnaC04g36720D;BnaA05g17410D;BnaA07g21750D;BnaA05g17400D;BnaC05g30410D;BnaC08g22970D	K01259+K15923+K01583+K01915+K07407+K01883+K12251+K01255+K00819+K00611+K00818
Alanine, aspartate and glutamate metabolism	0.000229341	0.00169599	ko00250	BnaA05g25220D;BnaA04g04900D;BnaC03g08350D;BnaC01g19640D;BnaA10g26180D;BnaC08g17310D;BnaC03g53730D;BnaA04g08400D;BnaA06g23950D;BnaC02g48210D;BnaA02g29130D;BnaA04g13700D;BnaA02g17590D;BnaC05g21950D;BnaC02g23340D;BnaA03g06510D;BnaC04g55430D;BnaC04g35970D;BnaC05g39430D;BnaA07g17380D;BnaA09g27190D;BnaA04g16250D;BnaCnng07310D;BnaC03g49300D;BnaC08g37860D;BnaC05g13450D;BnaCnng55560D;BnaC03g08420D;BnaC04g…	K01206+K01580+K01953+K00814+K01915+K01939
Propanoate metabolism	0.00023483	0.00169599	ko00640	BnaAnng06200D;BnaC02g01230D;BnaA08g28670D;BnaC03g03460D;BnaC01g26830D;BnaCnng40810D;BnaA03g02450D;BnaC09g47290D;BnaC09g28100D;BnaA10g23060D;BnaA05g22730D;BnaC09g47610D;BnaA01g21430D;BnaA05g17400D;BnaC05g30410D;BnaA08g19070D	K01899+K05605+K00059+K01895+K03885+K11262+K02906+K00818
Valine, leucine and isoleucine biosynthesis	0.000364718	0.00722211	ko00290	BnaC02g30820D;BnaA09g14860D	K01754
Glycerophospholipid metabolism	0.000386899	0.00722211	ko00564	BnaC02g25190D;BnaA05g23490D;BnaA09g13910D;BnaA07g34840D;BnaC04g27980D;BnaC01g15930D;BnaA03g39560D;BnaC03g21530D;BnaC06g13770D;BnaA01g18720D;BnaA05g36350D;BnaA05g21250D;BnaA04g09960D;BnaA10g20860D;BnaC01g31740D;BnaA03g50780D;BnaA07g28670D;BnaA05g30090D;BnaC07g27020D;BnaCnng65030D;BnaC03g17670D;BnaA09g12210D;BnaA03g50770D;BnaC03g12940D;BnaA01g11520D;BnaC06g04560D;BnaC07g25200D;BnaC08g29420D;BnaA01g…	K13511+K01115+K00967+K13535+K13513+K01058+K00894+K00968+K13523+K06129+K03885+K13508+K14674+K06130
Lysine degradation	0.000434246	0.00289497	ko00310	BnaC08g13650D;BnaC06g23810D;BnaA07g19000D;BnaA01g03680D;BnaC06g18140D;BnaC06g43300D	K01620+K11420+K11423+K11422+K09188+K14157
Valine, leucine and isoleucine degradation	0.000455159	0.0041601	ko00280	BnaC03g49960D;BnaA03g34340D;BnaCnng25480D;BnaA08g28670D;BnaA02g29670D;BnaC04g11470D;BnaC03g39780D;BnaC07g25550D	K01738+K00382+K05605+K01640+K07513
Flavonoid biosynthesis	0.000488384	0.0031745	ko00941	BnaC08g34460D;BnaA10g27740D;BnaA06g16790D;BnaA01g18660D;BnaA05g06800D;BnaC08g43890D;BnaC08g00650D;BnaA04g13400D;BnaC01g18290D;BnaC05g04560D;BnaA09g50540D;BnaC09g50050D;BnaC04g50320D;BnaC04g35510D;BnaC04g01610D;BnaC01g42090D;BnaA03g38550D;BnaC04g47480D;BnaC04g53480D;BnaA04g05090D;BnaA04g13350D;BnaCnng09340D;BnaA08g27840D;BnaA09g21050D;BnaC03g03280D;BnaA05g01910D;BnaA10g01910D;BnaAnng06350D	K13065+K05278+K08243+K00475+K00588+K01859+K13083+K09754+K05280+K05277
Pantothenate and CoA biosynthesis	0.000555884	0.00352512	ko00770	BnaC06g11140D;BnaA01g00190D;BnaA06g29910D;BnaA07g01990D;BnaC07g03500D;BnaC07g05110D;BnaC01g01110D	K06133+K04043+K01918+K02201
Lysine biosynthesis	0.000565273	0.0049638	ko00300	BnaC03g42500D;BnaC02g30820D;BnaA09g14860D	K10206
beta-Alanine metabolism	0.000664205	0.0056558	ko00410	BnaC03g08350D;BnaC02g45540D;BnaA06g29910D;BnaA08g28670D;BnaA02g12280D;BnaA03g06510D;BnaC03g08420D	K01580+K13367+K01918+K05605
Terpenoid backbone biosynthesis	0.000684113	0.011972	ko00900	BnaCnng42970D;BnaA07g29500D;BnaC09g53750D;BnaAnng35070D;BnaC05g13160D;BnaAnng17980D;BnaC08g38030D;BnaA03g56270D;BnaA05g33360D	K05356+K02945+K11778+K15892+K13789+K01823
Phosphotransferase system (PTS)	0.000822171	0.006795	ko02060	BnaA07g31390D;BnaC06g23160D;BnaA07g22320D	K01952
Phenylpropanoid biosynthesis	0.000924521	0.00559013	ko00940	BnaC01g34500D;BnaA10g28250D;BnaC08g34460D;BnaA08g28220D;BnaA01g27010D;BnaC07g44880D;BnaA01g18660D;BnaA03g52510D;BnaA09g41210D;BnaCnng14900D;BnaCnng43930D;BnaC03g66590D;BnaC06g08930D;BnaC07g40000D;BnaA04g13400D;BnaC02g10720D;BnaA06g14950D;BnaC01g18290D;BnaA08g05600D;BnaCnng20530D;BnaA01g02890D;BnaA03g51170D;BnaA01g01260D;BnaA03g47720D;BnaC04g11830D;BnaA07g05110D;BnaC05g17420D;BnaAnng16310D;BnaC08g…	K05350+K00430+K13065+K00083+K01904+K13066+K00588+K01188+K09755+K13068+K09754
Glutathione metabolism	0.0010385	0.00833765	ko00480	BnaC04g21220D;BnaA03g38590D;BnaC09g35030D;BnaA03g51760D;BnaC08g35100D;BnaC03g60540D;BnaA04g06510D;BnaA08g16560D;BnaC07g07940D;BnaC03g76380D;BnaC04g36720D;BnaC07g43540D;BnaA10g20180D;BnaC09g43980D;BnaA08g16390D;BnaC03g06570D;BnaA07g06360D	K00799+K01259+K00432+K10807+K10808+K00681+K01255+K00036+K00031
Cutin, suberine and wax biosynthesis	0.00126129	0.00984508	ko00073	BnaC08g34460D;BnaC08g20870D;BnaC05g47750D;BnaCnng08760D;BnaC09g21740D;BnaA09g15090D;BnaCnng55990D;BnaC07g49710D;BnaA06g22700D;BnaC09g28170D;BnaA03g39540D;BnaA09g15080D;BnaC04g34140D;BnaA06g16100D;BnaC09g28180D;BnaC03g14900D;BnaA04g11680D;BnaC05g00460D;BnaC02g32190D;BnaA09g41960D;BnaC03g03280D;BnaA02g10280D;BnaC06g16060D;BnaA09g19720D	K15400+K15406+K15398+K15402+K15405+K15403+K13356
MAPK signaling pathway - fly	0.00149747	0.0241909	ko04013	BnaC08g37390D;BnaCnng17720D;BnaC05g50100D;BnaC08g17800D	K04371
Photosynthesis	0.00155513	0.0241909	ko00195	BnaA04g16500D;BnaC07g41460D;BnaC02g48890D;BnaA02g21070D;BnaA02g34760D;BnaC04g39850D;BnaA02g12470D	K02717+K08903+K02716+K02115+K08901
T cell receptor signaling pathway	0.00204242	0.0300989	ko04660	BnaC08g37390D;BnaCnng17720D;BnaC05g50100D;BnaA07g18960D;BnaCnng13510D;BnaC08g17800D	K04371+K03083
MAPK signaling pathway	0.00226648	0.0317306	ko04010	BnaA04g03750D;BnaCnng42530D;BnaCnng26840D;BnaA03g37770D;BnaA06g04020D;BnaC08g37390D;BnaCnng17720D;BnaC05g50100D;BnaA09g52640D;BnaA02g17550D;BnaC04g25620D;BnaC02g42340D;BnaC07g16600D;BnaA08g31150D;BnaC03g44190D;BnaC02g23390D;BnaA09g38050D;BnaA07g17960D;BnaC08g30020D;BnaC08g17800D	K04459+K04424+K04392+K04460+K04371
Amino sugar and nucleotide sugar metabolism	0.00319338	0.0242525	ko00520	BnaC03g54840D;BnaC05g19300D;BnaC07g14400D;BnaA04g00880D;BnaC03g63430D;BnaC04g08650D;BnaA05g19110D;BnaA03g51760D;BnaC09g42440D;BnaC04g29530D;BnaA06g37410D;BnaA09g00720D;BnaC05g23150D;BnaA04g06510D;BnaA05g09030D;BnaC05g32490D;BnaA01g17720D;BnaCnng40810D;BnaA03g22180D;BnaCnng22570D;BnaA10g27850D;BnaA06g40730D;BnaC07g47690D;BnaA07g05000D;BnaC02g29340D;BnaC07g43540D;BnaA07g21750D;BnaC05g45250D;BnaC04g…	K03217+K13648+K01183+K08679+K00844+K00432+K03575+K01190+K01179+K12448+K12446+K01895+K00975+K01937+K00611+K00849+K00770+K00012+K00847+K15920
Fatty acid metabolism	0.00360218	0.0480291	ko00071	BnaAnng19690D;BnaC04g24470D;BnaA05g06800D;BnaC05g43720D;BnaC03g50730D;BnaC03g55700D;BnaA03g20640D;BnaA05g13530D;BnaC04g05490D;BnaCnng31180D;BnaA07g08080D;BnaC03g24670D;BnaA04g01160D;BnaC04g11470D;BnaAnng10320D;BnaC08g13470D;BnaC04g53480D;BnaA06g22770D;BnaC09g26090D;BnaA09g22150D	K01897+K00121+K00001+K00002+K02886+K07513
Diterpenoid biosynthesis	0.0051946	0.0384127	ko00904	BnaCnng10080D;BnaCnng62060D;BnaC03g64000D;BnaA08g09590D;BnaC04g50320D;BnaA05g23980D;BnaA04g05090D;BnaA09g13870D;BnaC07g36630D	K04121+K05282+K04124+K16084
